# Supplementary material for: Comparative Genomics and Virulence Mechanisms to Identify Genes Related to Mucin O‐Glycan Degradation and Pathogenicity in a Potentially Multidrug‐Resistant Clostridium tertium Strain
Source: Microbiologyopen. 2025 Nov 24;14(6):e70169. doi: 10.1002/mbo3.70169 (PMC12641198; doi:10.1002/mbo3.70169)
Supplement: Supplementary file 1 — Supporting data 1. Pangenome analysis data. [file MBO3-14-e70169-s003.xlsx]

## Sheet: Gene Presence Absence
Gene		Annotation					Order within Fragment				Min group size nuc	Max group size nuc	Avg group size nuc	C_tertium	Clostridium_species	Gcol_A2	Gcol_A43	MGYG-HGUT-01328	src5
WP_008678964.1		biotin--[acetyl-CoA-carboxylase] ligase					2541				980	980	980	C-tertium_1_01203	ad00bc3ebeebe0635d1f4bc8ecae80cc_2695	cdbc432ad82d57e8e7ecb6b605c360d9_4030	b4896e88b539d3fa43475f6dfcb2ce01_210	c61c42a8f68237c764380b009525216b_3897	553e8f831ae472b9ce0dc4a4eb0d90ea_5152
WP_008678934.1		ABC transporter permease					2509				821	1127	1076	C-tertium_1_01227	ad00bc3ebeebe0635d1f4bc8ecae80cc_2657	cdbc432ad82d57e8e7ecb6b605c360d9_4956	b4896e88b539d3fa43475f6dfcb2ce01_164	c61c42a8f68237c764380b009525216b_3857	553e8f831ae472b9ce0dc4a4eb0d90ea_5196
WP_097033362.1		DUF4180 domain-containing protein					2479				368	368	368	C-tertium_1_01245	ad00bc3ebeebe0635d1f4bc8ecae80cc_2609	cdbc432ad82d57e8e7ecb6b605c360d9_5004	b4896e88b539d3fa43475f6dfcb2ce01_114	c61c42a8f68237c764380b009525216b_3819	553e8f831ae472b9ce0dc4a4eb0d90ea_5244
WP_099346516.1		hypothetical protein					2477				374	1097	639	C-tertium_1_01247	ad00bc3ebeebe0635d1f4bc8ecae80cc_2605	cdbc432ad82d57e8e7ecb6b605c360d9_5008	b4896e88b539d3fa43475f6dfcb2ce01_110	c61c42a8f68237c764380b009525216b_3815	553e8f831ae472b9ce0dc4a4eb0d90ea_5248
WP_008678883.1		class I SAM-dependent methyltransferase					907				554	554	554	C-tertium_1_01276	ad00bc3ebeebe0635d1f4bc8ecae80cc_2528	cdbc432ad82d57e8e7ecb6b605c360d9_5043	b4896e88b539d3fa43475f6dfcb2ce01_55	c61c42a8f68237c764380b009525216b_3776	553e8f831ae472b9ce0dc4a4eb0d90ea_5315
WP_008678866.1		acyl-ACP thioesterase					1075				749	749	749	C-tertium_1_01294	ad00bc3ebeebe0635d1f4bc8ecae80cc_2496	cdbc432ad82d57e8e7ecb6b605c360d9_5077	b4896e88b539d3fa43475f6dfcb2ce01_19	c61c42a8f68237c764380b009525216b_3738	553e8f831ae472b9ce0dc4a4eb0d90ea_60
WP_097034197.1		helix-turn-helix transcriptional regulator					4509				254	344	327	C-tertium_1_01305	ad00bc3ebeebe0635d1f4bc8ecae80cc_2478	cdbc432ad82d57e8e7ecb6b605c360d9_5095	b4896e88b539d3fa43475f6dfcb2ce01_2924	c61c42a8f68237c764380b009525216b_3720	553e8f831ae472b9ce0dc4a4eb0d90ea_740
WP_111930745.1		DUF3267 domain-containing protein					4271				614	614	614	C-tertium_1_01377	ad00bc3ebeebe0635d1f4bc8ecae80cc_2364	cdbc432ad82d57e8e7ecb6b605c360d9_5212	b4896e88b539d3fa43475f6dfcb2ce01_2807	c61c42a8f68237c764380b009525216b_3599	553e8f831ae472b9ce0dc4a4eb0d90ea_3993
WP_008678749.1		DUF1904 domain-containing protein					4250				326	326	326	C-tertium_1_01395	ad00bc3ebeebe0635d1f4bc8ecae80cc_5780	cdbc432ad82d57e8e7ecb6b605c360d9_5260	b4896e88b539d3fa43475f6dfcb2ce01_2771	c61c42a8f68237c764380b009525216b_3563	553e8f831ae472b9ce0dc4a4eb0d90ea_3584
WP_097033410.1		ABC transporter permease					4248				224	764	584	C-tertium_1_01402	ad00bc3ebeebe0635d1f4bc8ecae80cc_5766	cdbc432ad82d57e8e7ecb6b605c360d9_5274	b4896e88b539d3fa43475f6dfcb2ce01_2767	c61c42a8f68237c764380b009525216b_3559	553e8f831ae472b9ce0dc4a4eb0d90ea_3598
WP_008678741.1		helix-turn-helix transcriptional regulator					1363				326	326	326	C-tertium_1_01406	ad00bc3ebeebe0635d1f4bc8ecae80cc_5756	cdbc432ad82d57e8e7ecb6b605c360d9_5284	b4896e88b539d3fa43475f6dfcb2ce01_2757	c61c42a8f68237c764380b009525216b_3549	553e8f831ae472b9ce0dc4a4eb0d90ea_3608
WP_008678628.1		spore coat protein					1668				512	557	549	C-tertium_1_01484	ad00bc3ebeebe0635d1f4bc8ecae80cc_5613	cdbc432ad82d57e8e7ecb6b605c360d9_5417	b4896e88b539d3fa43475f6dfcb2ce01_2426	c61c42a8f68237c764380b009525216b_3408	553e8f831ae472b9ce0dc4a4eb0d90ea_3743
WP_099346375.1		DUF5011 domain-containing protein					1741				92	2519	1770	C-tertium_1_03397	ad00bc3ebeebe0635d1f4bc8ecae80cc_2201	cdbc432ad82d57e8e7ecb6b605c360d9_2371	b4896e88b539d3fa43475f6dfcb2ce01_4452	c61c42a8f68237c764380b009525216b_7023 c61c42a8f68237c764380b009525216b_7027 c61c42a8f68237c764380b009525216b_7025	553e8f831ae472b9ce0dc4a4eb0d90ea_6105
WP_008678557.1		hypothetical protein					1719				656	665	659	C-tertium_1_01526	ad00bc3ebeebe0635d1f4bc8ecae80cc_5528	cdbc432ad82d57e8e7ecb6b605c360d9_5502	b4896e88b539d3fa43475f6dfcb2ce01_4356	c61c42a8f68237c764380b009525216b_3319	553e8f831ae472b9ce0dc4a4eb0d90ea_4250
WP_111930819.1		PHP domain-containing protein					1717				875	875	875	C-tertium_1_01528	ad00bc3ebeebe0635d1f4bc8ecae80cc_5524	cdbc432ad82d57e8e7ecb6b605c360d9_5506	b4896e88b539d3fa43475f6dfcb2ce01_4352	c61c42a8f68237c764380b009525216b_3315	553e8f831ae472b9ce0dc4a4eb0d90ea_4254
WP_097034468.1		class I SAM-dependent methyltransferase					1715				737	737	737	C-tertium_1_01531	ad00bc3ebeebe0635d1f4bc8ecae80cc_5518	cdbc432ad82d57e8e7ecb6b605c360d9_5512	b4896e88b539d3fa43475f6dfcb2ce01_4348	c61c42a8f68237c764380b009525216b_3311	553e8f831ae472b9ce0dc4a4eb0d90ea_4260
WP_111928114.1		L,D-transpeptidase family protein					2990				407	1076	764	C-tertium_1_01558	ad00bc3ebeebe0635d1f4bc8ecae80cc_1007	cdbc432ad82d57e8e7ecb6b605c360d9_37	b4896e88b539d3fa43475f6dfcb2ce01_4825	c61c42a8f68237c764380b009525216b_3263	553e8f831ae472b9ce0dc4a4eb0d90ea_2033
WP_008678499.1		tetratricopeptide repeat-containing sensor histidine kinase					2994				2036	2060	2052	C-tertium_1_01562	ad00bc3ebeebe0635d1f4bc8ecae80cc_1016	cdbc432ad82d57e8e7ecb6b605c360d9_46	b4896e88b539d3fa43475f6dfcb2ce01_4834	c61c42a8f68237c764380b009525216b_3252	553e8f831ae472b9ce0dc4a4eb0d90ea_2024
WP_035285168.1		hypothetical protein					3016				224	311	253	C-tertium_1_01586	ad00bc3ebeebe0635d1f4bc8ecae80cc_1062	cdbc432ad82d57e8e7ecb6b605c360d9_92	b4896e88b539d3fa43475f6dfcb2ce01_4880	c61c42a8f68237c764380b009525216b_3206	553e8f831ae472b9ce0dc4a4eb0d90ea_1978
WP_008678444.1		hypothetical protein					3025				1286	1286	1286	C-tertium_1_01595	ad00bc3ebeebe0635d1f4bc8ecae80cc_1080	cdbc432ad82d57e8e7ecb6b605c360d9_110	b4896e88b539d3fa43475f6dfcb2ce01_4898	c61c42a8f68237c764380b009525216b_3188	553e8f831ae472b9ce0dc4a4eb0d90ea_1960
WP_008678231.1		hypothetical protein					3176				584	602	599	C-tertium_1_01750	ad00bc3ebeebe0635d1f4bc8ecae80cc_1379	cdbc432ad82d57e8e7ecb6b605c360d9_412	b4896e88b539d3fa43475f6dfcb2ce01_5200	c61c42a8f68237c764380b009525216b_2886	553e8f831ae472b9ce0dc4a4eb0d90ea_1661
WP_099346615.1		hypothetical protein					3414				182	182	182	C-tertium_1_01791	ad00bc3ebeebe0635d1f4bc8ecae80cc_1442	cdbc432ad82d57e8e7ecb6b605c360d9_492	b4896e88b539d3fa43475f6dfcb2ce01_1644	c61c42a8f68237c764380b009525216b_2802	553e8f831ae472b9ce0dc4a4eb0d90ea_1583
WP_111928373.1		hypothetical protein					4039				599	2894	2453	C-tertium_1_00422	ad00bc3ebeebe0635d1f4bc8ecae80cc_851 ad00bc3ebeebe0635d1f4bc8ecae80cc_1767	cdbc432ad82d57e8e7ecb6b605c360d9_5876	b4896e88b539d3fa43475f6dfcb2ce01_7172	c61c42a8f68237c764380b009525216b_5449	553e8f831ae472b9ce0dc4a4eb0d90ea_2758
WP_008678046.1		hypothetical protein					3338				758	758	758	C-tertium_1_01860	ad00bc3ebeebe0635d1f4bc8ecae80cc_1574	cdbc432ad82d57e8e7ecb6b605c360d9_628	b4896e88b539d3fa43475f6dfcb2ce01_1508	c61c42a8f68237c764380b009525216b_2664	553e8f831ae472b9ce0dc4a4eb0d90ea_1451
WP_099346678.1		phosphodiesterase					3274				2024	2240	2132	C-tertium_1_01923	ad00bc3ebeebe0635d1f4bc8ecae80cc_1688	cdbc432ad82d57e8e7ecb6b605c360d9_742	b4896e88b539d3fa43475f6dfcb2ce01_4240	c61c42a8f68237c764380b009525216b_2550	553e8f831ae472b9ce0dc4a4eb0d90ea_1337
WP_161956018.1		tryptophan transporter					3271				518	530	524	C-tertium_1_01926	ad00bc3ebeebe0635d1f4bc8ecae80cc_1694	cdbc432ad82d57e8e7ecb6b605c360d9_748	b4896e88b539d3fa43475f6dfcb2ce01_4246	c61c42a8f68237c764380b009525216b_2544	553e8f831ae472b9ce0dc4a4eb0d90ea_1331
WP_008677945.1		manganese catalase family protein					3261				209	575	434	C-tertium_1_01937 C-tertium_1_01997	ad00bc3ebeebe0635d1f4bc8ecae80cc_1712 ad00bc3ebeebe0635d1f4bc8ecae80cc_4638	cdbc432ad82d57e8e7ecb6b605c360d9_767	b4896e88b539d3fa43475f6dfcb2ce01_4265	c61c42a8f68237c764380b009525216b_2525	553e8f831ae472b9ce0dc4a4eb0d90ea_1313
WP_035285681.1		sensor histidine kinase					598				2162	2174	2166	C-tertium_1_02126	ad00bc3ebeebe0635d1f4bc8ecae80cc_3112	cdbc432ad82d57e8e7ecb6b605c360d9_4238	b4896e88b539d3fa43475f6dfcb2ce01_6047	c61c42a8f68237c764380b009525216b_2261	553e8f831ae472b9ce0dc4a4eb0d90ea_3446
WP_008677727.1		glycosyltransferase					595				1250	1334	1278	C-tertium_1_02129	ad00bc3ebeebe0635d1f4bc8ecae80cc_3106	cdbc432ad82d57e8e7ecb6b605c360d9_4244	b4896e88b539d3fa43475f6dfcb2ce01_6053	c61c42a8f68237c764380b009525216b_2255	553e8f831ae472b9ce0dc4a4eb0d90ea_3440
WP_008677726.1		DedA family protein					594				515	515	515	C-tertium_1_02130	ad00bc3ebeebe0635d1f4bc8ecae80cc_3104	cdbc432ad82d57e8e7ecb6b605c360d9_4246	b4896e88b539d3fa43475f6dfcb2ce01_6055	c61c42a8f68237c764380b009525216b_2253	553e8f831ae472b9ce0dc4a4eb0d90ea_3438
WP_111930669.1		hypothetical protein					567				143	983	423	C-tertium_1_02156	ad00bc3ebeebe0635d1f4bc8ecae80cc_5469	cdbc432ad82d57e8e7ecb6b605c360d9_4286	b4896e88b539d3fa43475f6dfcb2ce01_6095	c61c42a8f68237c764380b009525216b_2213	553e8f831ae472b9ce0dc4a4eb0d90ea_4305
WP_097033249.1		hypothetical protein					525				275	914	381	C-tertium_1_02204	ad00bc3ebeebe0635d1f4bc8ecae80cc_5393	cdbc432ad82d57e8e7ecb6b605c360d9_4364	b4896e88b539d3fa43475f6dfcb2ce01_6169	c61c42a8f68237c764380b009525216b_2137	553e8f831ae472b9ce0dc4a4eb0d90ea_4383
WP_165438771.1		hypothetical protein					4180				239	1388	822	C-tertium_1_00447	ad00bc3ebeebe0635d1f4bc8ecae80cc_1817	cdbc432ad82d57e8e7ecb6b605c360d9_5824 cdbc432ad82d57e8e7ecb6b605c360d9_5826	b4896e88b539d3fa43475f6dfcb2ce01_7222	c61c42a8f68237c764380b009525216b_5395	553e8f831ae472b9ce0dc4a4eb0d90ea_2726
WP_161956081.1		hypothetical protein					524				446	1889	721	C-tertium_1_02206	ad00bc3ebeebe0635d1f4bc8ecae80cc_5389	cdbc432ad82d57e8e7ecb6b605c360d9_4368	b4896e88b539d3fa43475f6dfcb2ce01_6173	c61c42a8f68237c764380b009525216b_2133	553e8f831ae472b9ce0dc4a4eb0d90ea_4387
WP_008677610.1		heavy-metal-associated domain-containing protein					1104				203	203	203	C-tertium_1_02220	ad00bc3ebeebe0635d1f4bc8ecae80cc_5361	cdbc432ad82d57e8e7ecb6b605c360d9_4396	b4896e88b539d3fa43475f6dfcb2ce01_6201	c61c42a8f68237c764380b009525216b_2103	553e8f831ae472b9ce0dc4a4eb0d90ea_4415
WP_008677603.1		family 20 glycosylhydrolase					1114				1601	1601	1601	C-tertium_1_02228	ad00bc3ebeebe0635d1f4bc8ecae80cc_5347	cdbc432ad82d57e8e7ecb6b605c360d9_4410	b4896e88b539d3fa43475f6dfcb2ce01_6215	c61c42a8f68237c764380b009525216b_2089	553e8f831ae472b9ce0dc4a4eb0d90ea_4427
WP_111927986.1		iron-containing alcohol dehydrogenase					1123				1127	1166	1140	C-tertium_1_02239	ad00bc3ebeebe0635d1f4bc8ecae80cc_5321	cdbc432ad82d57e8e7ecb6b605c360d9_4436	b4896e88b539d3fa43475f6dfcb2ce01_3318	c61c42a8f68237c764380b009525216b_2063	553e8f831ae472b9ce0dc4a4eb0d90ea_4447
WP_111928004.1		DUF1232 domain-containing protein					1182				371	485	390	C-tertium_1_02297	ad00bc3ebeebe0635d1f4bc8ecae80cc_5214	cdbc432ad82d57e8e7ecb6b605c360d9_4545	b4896e88b539d3fa43475f6dfcb2ce01_3427	c61c42a8f68237c764380b009525216b_1952	553e8f831ae472b9ce0dc4a4eb0d90ea_6687
WP_099346143.1		transcription antiterminator					1203				818	1898	1605	C-tertium_1_02318	ad00bc3ebeebe0635d1f4bc8ecae80cc_5172	cdbc432ad82d57e8e7ecb6b605c360d9_4587	b4896e88b539d3fa43475f6dfcb2ce01_3469	c61c42a8f68237c764380b009525216b_1910	553e8f831ae472b9ce0dc4a4eb0d90ea_6645 553e8f831ae472b9ce0dc4a4eb0d90ea_617
WP_008677309.1		nitrite/sulfite reductase					1304				1550	1550	1550	C-tertium_1_02479	ad00bc3ebeebe0635d1f4bc8ecae80cc_4977	cdbc432ad82d57e8e7ecb6b605c360d9_4097	b4896e88b539d3fa43475f6dfcb2ce01_3656	c61c42a8f68237c764380b009525216b_1711	553e8f831ae472b9ce0dc4a4eb0d90ea_881
WP_008677155.1		hypothetical protein					4500				680	680	680	C-tertium_1_02566	ad00bc3ebeebe0635d1f4bc8ecae80cc_3316	cdbc432ad82d57e8e7ecb6b605c360d9_922	b4896e88b539d3fa43475f6dfcb2ce01_3830	c61c42a8f68237c764380b009525216b_1521	553e8f831ae472b9ce0dc4a4eb0d90ea_5533
WP_097033858.1		ABC transporter permease subunit					4425				893	893	893	C-tertium_1_02603	ad00bc3ebeebe0635d1f4bc8ecae80cc_3394	cdbc432ad82d57e8e7ecb6b605c360d9_1004	b4896e88b539d3fa43475f6dfcb2ce01_3910	c61c42a8f68237c764380b009525216b_1443	553e8f831ae472b9ce0dc4a4eb0d90ea_5457
WP_097033856.1		hypothetical protein					4422				218	218	218	C-tertium_1_02606	ad00bc3ebeebe0635d1f4bc8ecae80cc_3400	cdbc432ad82d57e8e7ecb6b605c360d9_1010	b4896e88b539d3fa43475f6dfcb2ce01_3916	c61c42a8f68237c764380b009525216b_1437	553e8f831ae472b9ce0dc4a4eb0d90ea_5451
WP_008677087.1		hypothetical protein					4411				335	812	694	C-tertium_1_02622	ad00bc3ebeebe0635d1f4bc8ecae80cc_3410	cdbc432ad82d57e8e7ecb6b605c360d9_1016	b4896e88b539d3fa43475f6dfcb2ce01_3922	c61c42a8f68237c764380b009525216b_1431	553e8f831ae472b9ce0dc4a4eb0d90ea_5445 553e8f831ae472b9ce0dc4a4eb0d90ea_5443
WP_008677083.1		MerR family transcriptional regulator					4409				134	824	691	C-tertium_1_02624 C-tertium_1_02625	ad00bc3ebeebe0635d1f4bc8ecae80cc_3414	cdbc432ad82d57e8e7ecb6b605c360d9_1020	b4896e88b539d3fa43475f6dfcb2ce01_3926	c61c42a8f68237c764380b009525216b_1427	553e8f831ae472b9ce0dc4a4eb0d90ea_5439
WP_008677076.1		DUF2809 domain-containing protein					4405				344	431	416	C-tertium_1_02628	ad00bc3ebeebe0635d1f4bc8ecae80cc_3420	cdbc432ad82d57e8e7ecb6b605c360d9_1026	b4896e88b539d3fa43475f6dfcb2ce01_3932	c61c42a8f68237c764380b009525216b_1421	553e8f831ae472b9ce0dc4a4eb0d90ea_5433
WP_008677072.1		multicopper oxidase domain-containing protein					4403				1475	1475	1475	C-tertium_1_02630	ad00bc3ebeebe0635d1f4bc8ecae80cc_3424	cdbc432ad82d57e8e7ecb6b605c360d9_1030	b4896e88b539d3fa43475f6dfcb2ce01_3936	c61c42a8f68237c764380b009525216b_1417	553e8f831ae472b9ce0dc4a4eb0d90ea_5429
WP_097034412.1		DUF3021 family protein					4372				431	431	431	C-tertium_1_02660	ad00bc3ebeebe0635d1f4bc8ecae80cc_3484	cdbc432ad82d57e8e7ecb6b605c360d9_4869	b4896e88b539d3fa43475f6dfcb2ce01_3996	c61c42a8f68237c764380b009525216b_1353	553e8f831ae472b9ce0dc4a4eb0d90ea_7390
WP_111927873.1		MerR family transcriptional regulator					1905				263	1217	999	C-tertium_1_00730	ad00bc3ebeebe0635d1f4bc8ecae80cc_3032	cdbc432ad82d57e8e7ecb6b605c360d9_2047	b4896e88b539d3fa43475f6dfcb2ce01_996	c61c42a8f68237c764380b009525216b_4784 c61c42a8f68237c764380b009525216b_4786	553e8f831ae472b9ce0dc4a4eb0d90ea_543
WP_008677003.1		LytTR family transcriptional regulator					4371				437	437	437	C-tertium_1_02661	ad00bc3ebeebe0635d1f4bc8ecae80cc_3486	cdbc432ad82d57e8e7ecb6b605c360d9_4867	b4896e88b539d3fa43475f6dfcb2ce01_3998	c61c42a8f68237c764380b009525216b_1351	553e8f831ae472b9ce0dc4a4eb0d90ea_7388
WP_008676935.1		DUF5317 domain-containing protein					4328				551	551	551	C-tertium_1_02705	ad00bc3ebeebe0635d1f4bc8ecae80cc_3572	cdbc432ad82d57e8e7ecb6b605c360d9_6299	b4896e88b539d3fa43475f6dfcb2ce01_5584	c61c42a8f68237c764380b009525216b_1262	553e8f831ae472b9ce0dc4a4eb0d90ea_4940
malQ		4-alpha-glucanotransferase					352				1481	1481	1481	C-tertium_1_02789	ad00bc3ebeebe0635d1f4bc8ecae80cc_3737	cdbc432ad82d57e8e7ecb6b605c360d9_6468	b4896e88b539d3fa43475f6dfcb2ce01_5753	c61c42a8f68237c764380b009525216b_1093	553e8f831ae472b9ce0dc4a4eb0d90ea_3892
WP_008676749.1		pyridoxamine 5'-phosphate oxidase					383				428	428	428	C-tertium_1_02820	ad00bc3ebeebe0635d1f4bc8ecae80cc_3799	cdbc432ad82d57e8e7ecb6b605c360d9_6530	b4896e88b539d3fa43475f6dfcb2ce01_5815	c61c42a8f68237c764380b009525216b_1031	553e8f831ae472b9ce0dc4a4eb0d90ea_3830
WP_099346836.1		N-acetylmuramoyl-L-alanine amidase					936				500	617	528	C-tertium_1_03030	ad00bc3ebeebe0635d1f4bc8ecae80cc_206	cdbc432ad82d57e8e7ecb6b605c360d9_2467	b4896e88b539d3fa43475f6dfcb2ce01_4722	c61c42a8f68237c764380b009525216b_509	553e8f831ae472b9ce0dc4a4eb0d90ea_6319
WP_008676360.1		DUF3892 domain-containing protein					940				278	299	292	C-tertium_1_03034	ad00bc3ebeebe0635d1f4bc8ecae80cc_214	cdbc432ad82d57e8e7ecb6b605c360d9_2475	b4896e88b539d3fa43475f6dfcb2ce01_2748	c61c42a8f68237c764380b009525216b_501	553e8f831ae472b9ce0dc4a4eb0d90ea_6311
WP_008681393.1		Cof-type HAD-IIB family hydrolase					1651				236	785	677	C-tertium_1_03375	ad00bc3ebeebe0635d1f4bc8ecae80cc_2243	cdbc432ad82d57e8e7ecb6b605c360d9_2329	b4896e88b539d3fa43475f6dfcb2ce01_4471 b4896e88b539d3fa43475f6dfcb2ce01_4408	c61c42a8f68237c764380b009525216b_6981	553e8f831ae472b9ce0dc4a4eb0d90ea_6143
WP_008681413.1		PAS domain-containing sensor histidine kinase					1744				1472	1472	1472	C-tertium_1_03394	ad00bc3ebeebe0635d1f4bc8ecae80cc_2209	cdbc432ad82d57e8e7ecb6b605c360d9_2363	b4896e88b539d3fa43475f6dfcb2ce01_4442	c61c42a8f68237c764380b009525216b_7015	553e8f831ae472b9ce0dc4a4eb0d90ea_6109
WP_099346372.1		S8 family peptidase					1738				1754	1754	1754	C-tertium_1_03400	ad00bc3ebeebe0635d1f4bc8ecae80cc_2195	cdbc432ad82d57e8e7ecb6b605c360d9_2377	b4896e88b539d3fa43475f6dfcb2ce01_4458	c61c42a8f68237c764380b009525216b_7033	553e8f831ae472b9ce0dc4a4eb0d90ea_6099
WP_111928369.1		hypothetical protein					3880				392	395	393	C-tertium_1_03409	ad00bc3ebeebe0635d1f4bc8ecae80cc_2171	cdbc432ad82d57e8e7ecb6b605c360d9_3965	b4896e88b539d3fa43475f6dfcb2ce01_7102	c61c42a8f68237c764380b009525216b_7055	553e8f831ae472b9ce0dc4a4eb0d90ea_6077
WP_097034075.1		hypothetical protein					3881				338	359	345	C-tertium_1_03410	ad00bc3ebeebe0635d1f4bc8ecae80cc_2167	cdbc432ad82d57e8e7ecb6b605c360d9_3963	b4896e88b539d3fa43475f6dfcb2ce01_7100	c61c42a8f68237c764380b009525216b_7059	553e8f831ae472b9ce0dc4a4eb0d90ea_6075
WP_099346358.1		aminopeptidase P family protein					3988				1766	1832	1777	C-tertium_1_03454	ad00bc3ebeebe0635d1f4bc8ecae80cc_2079	cdbc432ad82d57e8e7ecb6b605c360d9_1276	b4896e88b539d3fa43475f6dfcb2ce01_7011	c61c42a8f68237c764380b009525216b_7148	553e8f831ae472b9ce0dc4a4eb0d90ea_5918
WP_008681079.1		hypothetical protein					3616				392	392	392	C-tertium_1_03704	ad00bc3ebeebe0635d1f4bc8ecae80cc_6015	cdbc432ad82d57e8e7ecb6b605c360d9_1811	b4896e88b539d3fa43475f6dfcb2ce01_3039	c61c42a8f68237c764380b009525216b_6508	553e8f831ae472b9ce0dc4a4eb0d90ea_2554
pepV		dipeptidase PepV					3609				554	1385	1175	C-tertium_1_03711 C-tertium_1_03712	ad00bc3ebeebe0635d1f4bc8ecae80cc_6029	cdbc432ad82d57e8e7ecb6b605c360d9_1797	b4896e88b539d3fa43475f6dfcb2ce01_3025	c61c42a8f68237c764380b009525216b_6494	553e8f831ae472b9ce0dc4a4eb0d90ea_2540
WP_111928559.1		DUF5011 domain-containing protein					3582				7994	7994	7994	C-tertium_1_03740	ad00bc3ebeebe0635d1f4bc8ecae80cc_6083	cdbc432ad82d57e8e7ecb6b605c360d9_3643	b4896e88b539d3fa43475f6dfcb2ce01_2962	c61c42a8f68237c764380b009525216b_6437	553e8f831ae472b9ce0dc4a4eb0d90ea_2486
WP_099345734.1		PilN domain-containing protein					3489				548	548	548	C-tertium_1_03796	ad00bc3ebeebe0635d1f4bc8ecae80cc_6190	cdbc432ad82d57e8e7ecb6b605c360d9_1664	b4896e88b539d3fa43475f6dfcb2ce01_2274	c61c42a8f68237c764380b009525216b_6330	553e8f831ae472b9ce0dc4a4eb0d90ea_2379
WP_165438760.1		type II/IV secretion system protein					2681				542	1388	1096	C-tertium_1_01066	ad00bc3ebeebe0635d1f4bc8ecae80cc_7649 ad00bc3ebeebe0635d1f4bc8ecae80cc_4796	cdbc432ad82d57e8e7ecb6b605c360d9_2926	b4896e88b539d3fa43475f6dfcb2ce01_437	c61c42a8f68237c764380b009525216b_4123	553e8f831ae472b9ce0dc4a4eb0d90ea_3289
WP_161956049.1		GGDEF domain-containing protein					446				473	1151	858	C-tertium_1_02884	ad00bc3ebeebe0635d1f4bc8ecae80cc_4053	cdbc432ad82d57e8e7ecb6b605c360d9_6662	b4896e88b539d3fa43475f6dfcb2ce01_3197	c61c42a8f68237c764380b009525216b_899	553e8f831ae472b9ce0dc4a4eb0d90ea_1074
WP_097033203.1		DUF4982 domain-containing protein					1510				3911	4442	4350	C-tertium_1_00200	ad00bc3ebeebe0635d1f4bc8ecae80cc_6647	cdbc432ad82d57e8e7ecb6b605c360d9_6937	b4896e88b539d3fa43475f6dfcb2ce01_6713	c61c42a8f68237c764380b009525216b_5873	553e8f831ae472b9ce0dc4a4eb0d90ea_4190
WP_161956054.1		transglycosylase SLT domain-containing protein					4903				719	746	732	C-tertium_1_00006	ad00bc3ebeebe0635d1f4bc8ecae80cc_6243	cdbc432ad82d57e8e7ecb6b605c360d9_7102	b4896e88b539d3fa43475f6dfcb2ce01_2327	c61c42a8f68237c764380b009525216b_6269	553e8f831ae472b9ce0dc4a4eb0d90ea_2338
pcrA		DNA helicase PcrA					4900				2219	3299	2399	C-tertium_1_00009	ad00bc3ebeebe0635d1f4bc8ecae80cc_6249	cdbc432ad82d57e8e7ecb6b605c360d9_7108	b4896e88b539d3fa43475f6dfcb2ce01_2333	c61c42a8f68237c764380b009525216b_6263	553e8f831ae472b9ce0dc4a4eb0d90ea_2332
WP_035286039.1		amino acid ABC transporter permease					4895				647	680	652	C-tertium_1_00014	ad00bc3ebeebe0635d1f4bc8ecae80cc_6259	cdbc432ad82d57e8e7ecb6b605c360d9_7118	b4896e88b539d3fa43475f6dfcb2ce01_2343	c61c42a8f68237c764380b009525216b_6253	553e8f831ae472b9ce0dc4a4eb0d90ea_2322
WP_008680890.1		amino acid ABC transporter ATP-binding protein					4894				722	722	722	C-tertium_1_00015	ad00bc3ebeebe0635d1f4bc8ecae80cc_6261	cdbc432ad82d57e8e7ecb6b605c360d9_7120	b4896e88b539d3fa43475f6dfcb2ce01_2345	c61c42a8f68237c764380b009525216b_6251	553e8f831ae472b9ce0dc4a4eb0d90ea_2320
WP_008680877.1		hypothetical protein					4887				212	212	212	C-tertium_1_00022	ad00bc3ebeebe0635d1f4bc8ecae80cc_6275	cdbc432ad82d57e8e7ecb6b605c360d9_7134	b4896e88b539d3fa43475f6dfcb2ce01_2359	c61c42a8f68237c764380b009525216b_6235	553e8f831ae472b9ce0dc4a4eb0d90ea_2306
WP_035286035.1		PTS lactose/cellobiose transporter subunit IIA					4882				305	314	309	C-tertium_1_00027	ad00bc3ebeebe0635d1f4bc8ecae80cc_6285	cdbc432ad82d57e8e7ecb6b605c360d9_7144	b4896e88b539d3fa43475f6dfcb2ce01_2369	c61c42a8f68237c764380b009525216b_6225	553e8f831ae472b9ce0dc4a4eb0d90ea_2296
WP_097032986.1		acyl-CoA reductase					4873				947	950	949	C-tertium_1_00036	ad00bc3ebeebe0635d1f4bc8ecae80cc_6303	cdbc432ad82d57e8e7ecb6b605c360d9_7162	b4896e88b539d3fa43475f6dfcb2ce01_2387	c61c42a8f68237c764380b009525216b_6207	553e8f831ae472b9ce0dc4a4eb0d90ea_2278
WP_008680825.1		sugar O-acetyltransferase					4862				551	551	551	C-tertium_1_00047	ad00bc3ebeebe0635d1f4bc8ecae80cc_6325	cdbc432ad82d57e8e7ecb6b605c360d9_7184	b4896e88b539d3fa43475f6dfcb2ce01_6546	c61c42a8f68237c764380b009525216b_6185	553e8f831ae472b9ce0dc4a4eb0d90ea_2256
WP_097032975.1		L-glyceraldehyde 3-phosphate reductase					4848				992	992	992	C-tertium_1_00061	ad00bc3ebeebe0635d1f4bc8ecae80cc_6351	cdbc432ad82d57e8e7ecb6b605c360d9_7212	b4896e88b539d3fa43475f6dfcb2ce01_6518	c61c42a8f68237c764380b009525216b_6157	553e8f831ae472b9ce0dc4a4eb0d90ea_2230
WP_008680791.1		response regulator					4840				1520	1520	1520	C-tertium_1_00069	ad00bc3ebeebe0635d1f4bc8ecae80cc_6367	cdbc432ad82d57e8e7ecb6b605c360d9_7228	b4896e88b539d3fa43475f6dfcb2ce01_6502	c61c42a8f68237c764380b009525216b_6141	553e8f831ae472b9ce0dc4a4eb0d90ea_2214
WP_097032965.1		hypothetical protein					4834				2516	2516	2516	C-tertium_1_00073	ad00bc3ebeebe0635d1f4bc8ecae80cc_6375	cdbc432ad82d57e8e7ecb6b605c360d9_7238	b4896e88b539d3fa43475f6dfcb2ce01_6494	c61c42a8f68237c764380b009525216b_6127	553e8f831ae472b9ce0dc4a4eb0d90ea_2204
WP_097032961.1		choloylglycine hydrolase family protein					4823				992	992	992	C-tertium_1_00084	ad00bc3ebeebe0635d1f4bc8ecae80cc_6423	cdbc432ad82d57e8e7ecb6b605c360d9_7260	b4896e88b539d3fa43475f6dfcb2ce01_6484	c61c42a8f68237c764380b009525216b_6079	553e8f831ae472b9ce0dc4a4eb0d90ea_2192
WP_008680744.1		cytidine deaminase					4815				386	389	388	C-tertium_1_00090	ad00bc3ebeebe0635d1f4bc8ecae80cc_6437	cdbc432ad82d57e8e7ecb6b605c360d9_7274	b4896e88b539d3fa43475f6dfcb2ce01_6470	c61c42a8f68237c764380b009525216b_6065	553e8f831ae472b9ce0dc4a4eb0d90ea_2178
WP_099345795.1		MFS transporter					4812				1199	1235	1217	C-tertium_1_00093	ad00bc3ebeebe0635d1f4bc8ecae80cc_6443	cdbc432ad82d57e8e7ecb6b605c360d9_7280	b4896e88b539d3fa43475f6dfcb2ce01_6464	c61c42a8f68237c764380b009525216b_6059	553e8f831ae472b9ce0dc4a4eb0d90ea_2172
WP_051005295.1		hybrid sensor histidine kinase/response regulator					4809				2099	2108	2102	C-tertium_1_00096	ad00bc3ebeebe0635d1f4bc8ecae80cc_6449	cdbc432ad82d57e8e7ecb6b605c360d9_7286	b4896e88b539d3fa43475f6dfcb2ce01_6458	c61c42a8f68237c764380b009525216b_6053	553e8f831ae472b9ce0dc4a4eb0d90ea_4008
WP_008680736.1		hypothetical protein					4808				404	404	404	C-tertium_1_00097	ad00bc3ebeebe0635d1f4bc8ecae80cc_6451	cdbc432ad82d57e8e7ecb6b605c360d9_7288	b4896e88b539d3fa43475f6dfcb2ce01_6456	c61c42a8f68237c764380b009525216b_6051	553e8f831ae472b9ce0dc4a4eb0d90ea_4010
WP_008680726.1		Gfo/Idh/MocA family oxidoreductase					4805				908	908	908	C-tertium_1_00100	ad00bc3ebeebe0635d1f4bc8ecae80cc_6457	cdbc432ad82d57e8e7ecb6b605c360d9_7294	b4896e88b539d3fa43475f6dfcb2ce01_6450	c61c42a8f68237c764380b009525216b_6045	553e8f831ae472b9ce0dc4a4eb0d90ea_4016
WP_111931199.1		LPXTG cell wall anchor domain-containing protein					4801				2588	2588	2588	C-tertium_1_00104	ad00bc3ebeebe0635d1f4bc8ecae80cc_6465	cdbc432ad82d57e8e7ecb6b605c360d9_7302	b4896e88b539d3fa43475f6dfcb2ce01_6442	c61c42a8f68237c764380b009525216b_6037	553e8f831ae472b9ce0dc4a4eb0d90ea_4024
WP_035284979.1		EAL domain-containing protein					4453				329	2054	666	C-tertium_1_02579	ad00bc3ebeebe0635d1f4bc8ecae80cc_3340 ad00bc3ebeebe0635d1f4bc8ecae80cc_3344	cdbc432ad82d57e8e7ecb6b605c360d9_946 cdbc432ad82d57e8e7ecb6b605c360d9_950	b4896e88b539d3fa43475f6dfcb2ce01_3854 b4896e88b539d3fa43475f6dfcb2ce01_3858	c61c42a8f68237c764380b009525216b_1497 c61c42a8f68237c764380b009525216b_1493	553e8f831ae472b9ce0dc4a4eb0d90ea_5509 553e8f831ae472b9ce0dc4a4eb0d90ea_5505
WP_008680719.1		histidine phosphatase family protein					4799				641	647	645	C-tertium_1_00106	ad00bc3ebeebe0635d1f4bc8ecae80cc_6469	cdbc432ad82d57e8e7ecb6b605c360d9_7306	b4896e88b539d3fa43475f6dfcb2ce01_6438	c61c42a8f68237c764380b009525216b_6033	553e8f831ae472b9ce0dc4a4eb0d90ea_4028
WP_161956083.1		DegT/DnrJ/EryC1/StrS aminotransferase family protein					4761				1181	1190	1185	C-tertium_1_00127	ad00bc3ebeebe0635d1f4bc8ecae80cc_6749	cdbc432ad82d57e8e7ecb6b605c360d9_7336	b4896e88b539d3fa43475f6dfcb2ce01_6382	c61c42a8f68237c764380b009525216b_6011	553e8f831ae472b9ce0dc4a4eb0d90ea_4054
WP_097033182.1		DUF1659 domain-containing protein					1581				221	221	221	C-tertium_1_00150	ad00bc3ebeebe0635d1f4bc8ecae80cc_6531	cdbc432ad82d57e8e7ecb6b605c360d9_7041	b4896e88b539d3fa43475f6dfcb2ce01_6815	c61c42a8f68237c764380b009525216b_5987	553e8f831ae472b9ce0dc4a4eb0d90ea_4108
WP_008680687.1		DUF2922 domain-containing protein					1580				218	218	218	C-tertium_1_00151	ad00bc3ebeebe0635d1f4bc8ecae80cc_6533	cdbc432ad82d57e8e7ecb6b605c360d9_7039	b4896e88b539d3fa43475f6dfcb2ce01_6813	c61c42a8f68237c764380b009525216b_5985	553e8f831ae472b9ce0dc4a4eb0d90ea_4110
WP_097033187.1		PTS sugar transporter subunit IIB					1546				317	317	317	C-tertium_1_00167	ad00bc3ebeebe0635d1f4bc8ecae80cc_6577	cdbc432ad82d57e8e7ecb6b605c360d9_7007	b4896e88b539d3fa43475f6dfcb2ce01_6783	c61c42a8f68237c764380b009525216b_5943	553e8f831ae472b9ce0dc4a4eb0d90ea_4120
WP_097033192.1		hypothetical protein					1536				707	713	711	C-tertium_1_00175	ad00bc3ebeebe0635d1f4bc8ecae80cc_6595	cdbc432ad82d57e8e7ecb6b605c360d9_6989	b4896e88b539d3fa43475f6dfcb2ce01_6765	c61c42a8f68237c764380b009525216b_5925	553e8f831ae472b9ce0dc4a4eb0d90ea_4138
WP_008680600.1		preprotein translocase subunit YajC					1516				272	272	272	C-tertium_1_00195	ad00bc3ebeebe0635d1f4bc8ecae80cc_6635	cdbc432ad82d57e8e7ecb6b605c360d9_6949	b4896e88b539d3fa43475f6dfcb2ce01_6725	c61c42a8f68237c764380b009525216b_5885	553e8f831ae472b9ce0dc4a4eb0d90ea_4178
WP_099345846.1		hypothetical protein					1515				1985	1985	1985	C-tertium_1_00196	ad00bc3ebeebe0635d1f4bc8ecae80cc_6637	cdbc432ad82d57e8e7ecb6b605c360d9_6947	b4896e88b539d3fa43475f6dfcb2ce01_6723	c61c42a8f68237c764380b009525216b_5883	553e8f831ae472b9ce0dc4a4eb0d90ea_4180
WP_008680589.1		capsular polysaccharide biosynthesis protein					1509				611	635	619	C-tertium_1_00201	ad00bc3ebeebe0635d1f4bc8ecae80cc_6649	cdbc432ad82d57e8e7ecb6b605c360d9_6935	b4896e88b539d3fa43475f6dfcb2ce01_6711	c61c42a8f68237c764380b009525216b_5871	553e8f831ae472b9ce0dc4a4eb0d90ea_4192
WP_097033205.1		UDP-glucose/GDP-mannose dehydrogenase family protein					1507				1322	1322	1322	C-tertium_1_00203	ad00bc3ebeebe0635d1f4bc8ecae80cc_6653	cdbc432ad82d57e8e7ecb6b605c360d9_6931	b4896e88b539d3fa43475f6dfcb2ce01_6707	c61c42a8f68237c764380b009525216b_5867	553e8f831ae472b9ce0dc4a4eb0d90ea_4196
WP_097033206.1		polysaccharide biosynthesis protein					1506				458	494	464	C-tertium_1_00204	ad00bc3ebeebe0635d1f4bc8ecae80cc_6655	cdbc432ad82d57e8e7ecb6b605c360d9_6929	b4896e88b539d3fa43475f6dfcb2ce01_6705	c61c42a8f68237c764380b009525216b_5865	553e8f831ae472b9ce0dc4a4eb0d90ea_4198
WP_097033209.1		glycosyltransferase					1503				971	971	971	C-tertium_1_00207	ad00bc3ebeebe0635d1f4bc8ecae80cc_6661	cdbc432ad82d57e8e7ecb6b605c360d9_6923	b4896e88b539d3fa43475f6dfcb2ce01_6699	c61c42a8f68237c764380b009525216b_5859	553e8f831ae472b9ce0dc4a4eb0d90ea_4204
WP_097033210.1		oligosaccharide flippase family protein					1502				1457	1469	1459	C-tertium_1_00208	ad00bc3ebeebe0635d1f4bc8ecae80cc_6663	cdbc432ad82d57e8e7ecb6b605c360d9_6921	b4896e88b539d3fa43475f6dfcb2ce01_6697	c61c42a8f68237c764380b009525216b_5857	553e8f831ae472b9ce0dc4a4eb0d90ea_4206
WP_097033213.1		hypothetical protein					1499				1160	1160	1160	C-tertium_1_00211	ad00bc3ebeebe0635d1f4bc8ecae80cc_6669	cdbc432ad82d57e8e7ecb6b605c360d9_6915	b4896e88b539d3fa43475f6dfcb2ce01_6691	c61c42a8f68237c764380b009525216b_5851	553e8f831ae472b9ce0dc4a4eb0d90ea_4212
WP_008680568.1		sugar ABC transporter permease					1497				896	896	896	C-tertium_1_00213	ad00bc3ebeebe0635d1f4bc8ecae80cc_6673	cdbc432ad82d57e8e7ecb6b605c360d9_6911	b4896e88b539d3fa43475f6dfcb2ce01_6687	c61c42a8f68237c764380b009525216b_5847	553e8f831ae472b9ce0dc4a4eb0d90ea_4216
WP_008680565.1		carbohydrate ABC transporter permease					1496				860	860	860	C-tertium_1_00214	ad00bc3ebeebe0635d1f4bc8ecae80cc_6675	cdbc432ad82d57e8e7ecb6b605c360d9_6909	b4896e88b539d3fa43475f6dfcb2ce01_6685	c61c42a8f68237c764380b009525216b_5845	553e8f831ae472b9ce0dc4a4eb0d90ea_4218
WP_097033216.1		nucleotidyltransferase domain-containing protein					1492				317	317	317	C-tertium_1_00218	ad00bc3ebeebe0635d1f4bc8ecae80cc_6683	cdbc432ad82d57e8e7ecb6b605c360d9_6901	b4896e88b539d3fa43475f6dfcb2ce01_6677	c61c42a8f68237c764380b009525216b_5837	553e8f831ae472b9ce0dc4a4eb0d90ea_4226
WP_008680549.1		PRD domain-containing protein					1484				344	344	344	C-tertium_1_00225	ad00bc3ebeebe0635d1f4bc8ecae80cc_6699	cdbc432ad82d57e8e7ecb6b605c360d9_6885	b4896e88b539d3fa43475f6dfcb2ce01_6661	c61c42a8f68237c764380b009525216b_5821	553e8f831ae472b9ce0dc4a4eb0d90ea_6907
WP_097033668.1		amidase					1477				1283	1289	1286	C-tertium_1_00233	ad00bc3ebeebe0635d1f4bc8ecae80cc_6713	cdbc432ad82d57e8e7ecb6b605c360d9_6871	b4896e88b539d3fa43475f6dfcb2ce01_6647	c61c42a8f68237c764380b009525216b_5807	553e8f831ae472b9ce0dc4a4eb0d90ea_6921
WP_008681011.1		NTP transferase domain-containing protein					3572				131	1070	777	C-tertium_1_03754	ad00bc3ebeebe0635d1f4bc8ecae80cc_6116	cdbc432ad82d57e8e7ecb6b605c360d9_1738 cdbc432ad82d57e8e7ecb6b605c360d9_1790	b4896e88b539d3fa43475f6dfcb2ce01_2929 b4896e88b539d3fa43475f6dfcb2ce01_5267	c61c42a8f68237c764380b009525216b_6404	553e8f831ae472b9ce0dc4a4eb0d90ea_2453
WP_097033701.1		GntR family transcriptional regulator					129				383	383	383	C-tertium_1_00270	ad00bc3ebeebe0635d1f4bc8ecae80cc_6807	cdbc432ad82d57e8e7ecb6b605c360d9_6781	b4896e88b539d3fa43475f6dfcb2ce01_6577	c61c42a8f68237c764380b009525216b_5747	553e8f831ae472b9ce0dc4a4eb0d90ea_6991
brnQ		branched-chain amino acid transport system II carrier protein					4927				1271	1271	1271	C-tertium_1_00273	ad00bc3ebeebe0635d1f4bc8ecae80cc_6815	cdbc432ad82d57e8e7ecb6b605c360d9_6156	b4896e88b539d3fa43475f6dfcb2ce01_2197	c61c42a8f68237c764380b009525216b_5741	553e8f831ae472b9ce0dc4a4eb0d90ea_6997
galU		UTP--glucose-1-phosphate uridylyltransferase GalU					4932				869	869	869	C-tertium_1_00275	ad00bc3ebeebe0635d1f4bc8ecae80cc_6819	cdbc432ad82d57e8e7ecb6b605c360d9_6152	b4896e88b539d3fa43475f6dfcb2ce01_2193	c61c42a8f68237c764380b009525216b_5731	553e8f831ae472b9ce0dc4a4eb0d90ea_7001
WP_008680453.1		HAMP domain-containing histidine kinase					4943				1451	1451	1451	C-tertium_1_00286	ad00bc3ebeebe0635d1f4bc8ecae80cc_6839	cdbc432ad82d57e8e7ecb6b605c360d9_6130	b4896e88b539d3fa43475f6dfcb2ce01_2171	c61c42a8f68237c764380b009525216b_5707	553e8f831ae472b9ce0dc4a4eb0d90ea_7021
WP_008680445.1		FlhB domain-containing protein					4949				254	254	254	C-tertium_1_00291	ad00bc3ebeebe0635d1f4bc8ecae80cc_6849	cdbc432ad82d57e8e7ecb6b605c360d9_6120	b4896e88b539d3fa43475f6dfcb2ce01_2161	c61c42a8f68237c764380b009525216b_5697	553e8f831ae472b9ce0dc4a4eb0d90ea_7031
feoB		ferrous iron transport protein B					4952				1880	1880	1880	C-tertium_1_00295	ad00bc3ebeebe0635d1f4bc8ecae80cc_6855	cdbc432ad82d57e8e7ecb6b605c360d9_6114	b4896e88b539d3fa43475f6dfcb2ce01_2155	c61c42a8f68237c764380b009525216b_5691	553e8f831ae472b9ce0dc4a4eb0d90ea_7037
WP_008680440.1		DUF3793 family protein					4953				638	638	638	C-tertium_1_00296	ad00bc3ebeebe0635d1f4bc8ecae80cc_6857	cdbc432ad82d57e8e7ecb6b605c360d9_6112	b4896e88b539d3fa43475f6dfcb2ce01_2153	c61c42a8f68237c764380b009525216b_5689	553e8f831ae472b9ce0dc4a4eb0d90ea_7039
WP_051005289.1		hypothetical protein					4569				254	668	356	C-tertium_1_00501	ad00bc3ebeebe0635d1f4bc8ecae80cc_919	cdbc432ad82d57e8e7ecb6b605c360d9_5730	b4896e88b539d3fa43475f6dfcb2ce01_7360	c61c42a8f68237c764380b009525216b_5265	553e8f831ae472b9ce0dc4a4eb0d90ea_2605
WP_008680436.1		nitrous oxide-stimulated promoter family protein					4957				290	290	290	C-tertium_1_00300	ad00bc3ebeebe0635d1f4bc8ecae80cc_6865	cdbc432ad82d57e8e7ecb6b605c360d9_6104	b4896e88b539d3fa43475f6dfcb2ce01_2145	c61c42a8f68237c764380b009525216b_5681	553e8f831ae472b9ce0dc4a4eb0d90ea_7047
WP_099345933.1		Crp/Fnr family transcriptional regulator					4961				536	653	555	C-tertium_1_00304	ad00bc3ebeebe0635d1f4bc8ecae80cc_6873	cdbc432ad82d57e8e7ecb6b605c360d9_6096	b4896e88b539d3fa43475f6dfcb2ce01_2137	c61c42a8f68237c764380b009525216b_5673	553e8f831ae472b9ce0dc4a4eb0d90ea_7055
WP_099345907.1		iron chelate uptake ABC transporter family permease subunit					4967				935	935	935	C-tertium_1_00310	ad00bc3ebeebe0635d1f4bc8ecae80cc_6885	cdbc432ad82d57e8e7ecb6b605c360d9_6084	b4896e88b539d3fa43475f6dfcb2ce01_2125	c61c42a8f68237c764380b009525216b_5661	553e8f831ae472b9ce0dc4a4eb0d90ea_7067
WP_008680420.1		iron chelate uptake ABC transporter family permease subunit					4968				953	953	953	C-tertium_1_00311	ad00bc3ebeebe0635d1f4bc8ecae80cc_6887	cdbc432ad82d57e8e7ecb6b605c360d9_6082	b4896e88b539d3fa43475f6dfcb2ce01_2123	c61c42a8f68237c764380b009525216b_5659	553e8f831ae472b9ce0dc4a4eb0d90ea_7069
WP_008680417.1		ATP-binding cassette domain-containing protein					4969				755	755	755	C-tertium_1_00312	ad00bc3ebeebe0635d1f4bc8ecae80cc_6889	cdbc432ad82d57e8e7ecb6b605c360d9_6080	b4896e88b539d3fa43475f6dfcb2ce01_2121	c61c42a8f68237c764380b009525216b_5657	553e8f831ae472b9ce0dc4a4eb0d90ea_7071
WP_008680416.1		ABC transporter substrate-binding protein					4970				953	953	953	C-tertium_1_00313	ad00bc3ebeebe0635d1f4bc8ecae80cc_6891	cdbc432ad82d57e8e7ecb6b605c360d9_6078	b4896e88b539d3fa43475f6dfcb2ce01_2119	c61c42a8f68237c764380b009525216b_5655	553e8f831ae472b9ce0dc4a4eb0d90ea_7073
aroA		3-phosphoshikimate 1-carboxyvinyltransferase					4983				1295	1295	1295	C-tertium_1_00324	ad00bc3ebeebe0635d1f4bc8ecae80cc_6901	cdbc432ad82d57e8e7ecb6b605c360d9_6068	b4896e88b539d3fa43475f6dfcb2ce01_2109	c61c42a8f68237c764380b009525216b_5645	553e8f831ae472b9ce0dc4a4eb0d90ea_7184
pheA		prephenate dehydratase					5066				1127	1127	1127	C-tertium_1_00326	ad00bc3ebeebe0635d1f4bc8ecae80cc_6905	cdbc432ad82d57e8e7ecb6b605c360d9_6064	b4896e88b539d3fa43475f6dfcb2ce01_2105	c61c42a8f68237c764380b009525216b_5641	553e8f831ae472b9ce0dc4a4eb0d90ea_7188
aroE		shikimate dehydrogenase					5064				809	809	809	C-tertium_1_00328	ad00bc3ebeebe0635d1f4bc8ecae80cc_6909	cdbc432ad82d57e8e7ecb6b605c360d9_6060	b4896e88b539d3fa43475f6dfcb2ce01_2101	c61c42a8f68237c764380b009525216b_5637	553e8f831ae472b9ce0dc4a4eb0d90ea_7192
WP_099345915.1		hypothetical protein					5048				335	515	455	C-tertium_1_00344	ad00bc3ebeebe0635d1f4bc8ecae80cc_6941	cdbc432ad82d57e8e7ecb6b605c360d9_6028	b4896e88b539d3fa43475f6dfcb2ce01_2069	c61c42a8f68237c764380b009525216b_5603	553e8f831ae472b9ce0dc4a4eb0d90ea_6470
WP_008680348.1		DUF4363 family protein					5039				380	380	380	C-tertium_1_00353	ad00bc3ebeebe0635d1f4bc8ecae80cc_6959	cdbc432ad82d57e8e7ecb6b605c360d9_6010	b4896e88b539d3fa43475f6dfcb2ce01_2051	c61c42a8f68237c764380b009525216b_5585	553e8f831ae472b9ce0dc4a4eb0d90ea_6488
WP_008680347.1		DUF421 domain-containing protein					5038				686	686	686	C-tertium_1_00354	ad00bc3ebeebe0635d1f4bc8ecae80cc_6961	cdbc432ad82d57e8e7ecb6b605c360d9_6008	b4896e88b539d3fa43475f6dfcb2ce01_2049	c61c42a8f68237c764380b009525216b_5583	553e8f831ae472b9ce0dc4a4eb0d90ea_6490
sdaAB		L-serine ammonia-lyase, iron-sulfur-dependent, subunit beta					5035				680	680	680	C-tertium_1_00357	ad00bc3ebeebe0635d1f4bc8ecae80cc_6967	cdbc432ad82d57e8e7ecb6b605c360d9_6002	b4896e88b539d3fa43475f6dfcb2ce01_2043	c61c42a8f68237c764380b009525216b_5577	553e8f831ae472b9ce0dc4a4eb0d90ea_6496
sdaAA		L-serine ammonia-lyase, iron-sulfur-dependent, subunit alpha					5033				881	881	881	C-tertium_1_00358	ad00bc3ebeebe0635d1f4bc8ecae80cc_6969	cdbc432ad82d57e8e7ecb6b605c360d9_6000	b4896e88b539d3fa43475f6dfcb2ce01_2041	c61c42a8f68237c764380b009525216b_5575	553e8f831ae472b9ce0dc4a4eb0d90ea_6498
WP_035285413.1		EF2563 family selenium-dependent molybdenum hydroxylase system protein					5026				806	818	810	C-tertium_1_00365	ad00bc3ebeebe0635d1f4bc8ecae80cc_6983	cdbc432ad82d57e8e7ecb6b605c360d9_5986	b4896e88b539d3fa43475f6dfcb2ce01_2027	c61c42a8f68237c764380b009525216b_5561	553e8f831ae472b9ce0dc4a4eb0d90ea_6512
WP_008680299.1		accessory gene regulator AgrB					5010				575	575	575	C-tertium_1_00382	ad00bc3ebeebe0635d1f4bc8ecae80cc_773	cdbc432ad82d57e8e7ecb6b605c360d9_5951	b4896e88b539d3fa43475f6dfcb2ce01_1992	c61c42a8f68237c764380b009525216b_5526	553e8f831ae472b9ce0dc4a4eb0d90ea_2838
WP_008680291.1		DEAD/DEAH box helicase family protein					5005				3026	3026	3026	C-tertium_1_00388	ad00bc3ebeebe0635d1f4bc8ecae80cc_783	cdbc432ad82d57e8e7ecb6b605c360d9_5941	b4896e88b539d3fa43475f6dfcb2ce01_1984	c61c42a8f68237c764380b009525216b_5514	553e8f831ae472b9ce0dc4a4eb0d90ea_2826
WP_008680287.1		2'-5' RNA ligase family protein					5003				530	530	530	C-tertium_1_00390	ad00bc3ebeebe0635d1f4bc8ecae80cc_787	cdbc432ad82d57e8e7ecb6b605c360d9_5937	b4896e88b539d3fa43475f6dfcb2ce01_1980	c61c42a8f68237c764380b009525216b_5510	553e8f831ae472b9ce0dc4a4eb0d90ea_2822
WP_035285383.1		GNAT family N-acetyltransferase					4999				257	458	424	C-tertium_1_00394	ad00bc3ebeebe0635d1f4bc8ecae80cc_795	cdbc432ad82d57e8e7ecb6b605c360d9_5929	b4896e88b539d3fa43475f6dfcb2ce01_1972	c61c42a8f68237c764380b009525216b_5502	553e8f831ae472b9ce0dc4a4eb0d90ea_2814
WP_008680275.1		ABC transporter ATP-binding protein					4997				833	833	833	C-tertium_1_00396	ad00bc3ebeebe0635d1f4bc8ecae80cc_799	cdbc432ad82d57e8e7ecb6b605c360d9_5925	b4896e88b539d3fa43475f6dfcb2ce01_7123	c61c42a8f68237c764380b009525216b_5498	553e8f831ae472b9ce0dc4a4eb0d90ea_2810
WP_111928676.1		FtsX-like permease family protein					4653				3407	3407	3407	C-tertium_1_00523	ad00bc3ebeebe0635d1f4bc8ecae80cc_877	cdbc432ad82d57e8e7ecb6b605c360d9_5682	b4896e88b539d3fa43475f6dfcb2ce01_4658	c61c42a8f68237c764380b009525216b_5215	553e8f831ae472b9ce0dc4a4eb0d90ea_6876
WP_097033125.1		hypothetical protein					4023				467	467	467	C-tertium_1_00406	ad00bc3ebeebe0635d1f4bc8ecae80cc_819	cdbc432ad82d57e8e7ecb6b605c360d9_5909	b4896e88b539d3fa43475f6dfcb2ce01_7139	c61c42a8f68237c764380b009525216b_5482	553e8f831ae472b9ce0dc4a4eb0d90ea_2790
WP_035285964.1		HAMP domain-containing protein					4042				1499	1559	1529	C-tertium_1_00425	ad00bc3ebeebe0635d1f4bc8ecae80cc_1773	cdbc432ad82d57e8e7ecb6b605c360d9_5870	b4896e88b539d3fa43475f6dfcb2ce01_7178	c61c42a8f68237c764380b009525216b_5443	553e8f831ae472b9ce0dc4a4eb0d90ea_2752
WP_097033108.1		carbohydrate kinase					4176				971	971	971	C-tertium_1_00451	ad00bc3ebeebe0635d1f4bc8ecae80cc_1825	cdbc432ad82d57e8e7ecb6b605c360d9_5816	b4896e88b539d3fa43475f6dfcb2ce01_7230	c61c42a8f68237c764380b009525216b_5387	553e8f831ae472b9ce0dc4a4eb0d90ea_2718
WP_097033107.1		glycoside hydrolase family 32 protein					4175				1427	1427	1427	C-tertium_1_00452	ad00bc3ebeebe0635d1f4bc8ecae80cc_1827	cdbc432ad82d57e8e7ecb6b605c360d9_5814	b4896e88b539d3fa43475f6dfcb2ce01_7232	c61c42a8f68237c764380b009525216b_5385	553e8f831ae472b9ce0dc4a4eb0d90ea_2716
WP_008680171.1		transporter substrate-binding domain-containing protein					4171				827	827	827	C-tertium_1_00456	ad00bc3ebeebe0635d1f4bc8ecae80cc_1835	cdbc432ad82d57e8e7ecb6b605c360d9_5805	b4896e88b539d3fa43475f6dfcb2ce01_7241	c61c42a8f68237c764380b009525216b_5376	553e8f831ae472b9ce0dc4a4eb0d90ea_2708
WP_008680154.1		amidase domain-containing protein					4159				1265	1292	1274	C-tertium_1_00468	ad00bc3ebeebe0635d1f4bc8ecae80cc_1859	cdbc432ad82d57e8e7ecb6b605c360d9_5781	b4896e88b539d3fa43475f6dfcb2ce01_7265	c61c42a8f68237c764380b009525216b_5352	553e8f831ae472b9ce0dc4a4eb0d90ea_2684
WP_008680106.1		hypothetical protein					4083				230	230	230	C-tertium_1_00480	ad00bc3ebeebe0635d1f4bc8ecae80cc_4833	cdbc432ad82d57e8e7ecb6b605c360d9_5762	b4896e88b539d3fa43475f6dfcb2ce01_7328	c61c42a8f68237c764380b009525216b_5297	553e8f831ae472b9ce0dc4a4eb0d90ea_2633
WP_097033737.1		hypothetical protein					4613				278	287	279	C-tertium_1_00582	ad00bc3ebeebe0635d1f4bc8ecae80cc_2724	cdbc432ad82d57e8e7ecb6b605c360d9_7608	b4896e88b539d3fa43475f6dfcb2ce01_1278	c61c42a8f68237c764380b009525216b_5100	553e8f831ae472b9ce0dc4a4eb0d90ea_6764
rfbF		glucose-1-phosphate cytidylyltransferase					4082				764	764	764	C-tertium_1_00481	ad00bc3ebeebe0635d1f4bc8ecae80cc_4831	cdbc432ad82d57e8e7ecb6b605c360d9_5760	b4896e88b539d3fa43475f6dfcb2ce01_7330	c61c42a8f68237c764380b009525216b_5295	553e8f831ae472b9ce0dc4a4eb0d90ea_2631
WP_008680101.1		hypothetical protein					4078				938	938	938	C-tertium_1_00485	ad00bc3ebeebe0635d1f4bc8ecae80cc_4823	cdbc432ad82d57e8e7ecb6b605c360d9_5752	b4896e88b539d3fa43475f6dfcb2ce01_7338	c61c42a8f68237c764380b009525216b_5287	553e8f831ae472b9ce0dc4a4eb0d90ea_2623
WP_035285948.1		GH3 auxin-responsive promoter family protein					4580				1673	1682	1677	C-tertium_1_00492	ad00bc3ebeebe0635d1f4bc8ecae80cc_939	cdbc432ad82d57e8e7ecb6b605c360d9_5750	b4896e88b539d3fa43475f6dfcb2ce01_7340	c61c42a8f68237c764380b009525216b_5285	553e8f831ae472b9ce0dc4a4eb0d90ea_2621
WP_097033068.1		aryl-sulfate sulfotransferase					4640				1487	1487	1487	C-tertium_1_00510	ad00bc3ebeebe0635d1f4bc8ecae80cc_903	cdbc432ad82d57e8e7ecb6b605c360d9_5708	b4896e88b539d3fa43475f6dfcb2ce01_4632	c61c42a8f68237c764380b009525216b_5241	553e8f831ae472b9ce0dc4a4eb0d90ea_2583
WP_111928670.1		ABC transporter permease					4643				746	746	746	C-tertium_1_00513	ad00bc3ebeebe0635d1f4bc8ecae80cc_897	cdbc432ad82d57e8e7ecb6b605c360d9_5702	b4896e88b539d3fa43475f6dfcb2ce01_4638	c61c42a8f68237c764380b009525216b_5235	553e8f831ae472b9ce0dc4a4eb0d90ea_2577
WP_099346911.1		glycosyl hydrolase family 38					4647				2621	2624	2621	C-tertium_1_00517	ad00bc3ebeebe0635d1f4bc8ecae80cc_889	cdbc432ad82d57e8e7ecb6b605c360d9_5694	b4896e88b539d3fa43475f6dfcb2ce01_4646	c61c42a8f68237c764380b009525216b_5227	553e8f831ae472b9ce0dc4a4eb0d90ea_6888
WP_099346933.1		SDR family oxidoreductase					2946				443	944	801	C-tertium_1_00766	ad00bc3ebeebe0635d1f4bc8ecae80cc_562	cdbc432ad82d57e8e7ecb6b605c360d9_2114	b4896e88b539d3fa43475f6dfcb2ce01_929	c61c42a8f68237c764380b009525216b_4713 c61c42a8f68237c764380b009525216b_4715	553e8f831ae472b9ce0dc4a4eb0d90ea_474
WP_008680008.1		hypothetical protein					4690				653	653	653	C-tertium_1_00539	ad00bc3ebeebe0635d1f4bc8ecae80cc_523	cdbc432ad82d57e8e7ecb6b605c360d9_5630	b4896e88b539d3fa43475f6dfcb2ce01_1357	c61c42a8f68237c764380b009525216b_5179	553e8f831ae472b9ce0dc4a4eb0d90ea_6842
WP_097033757.1		hypothetical protein					4694				1532	1532	1532	C-tertium_1_00541	ad00bc3ebeebe0635d1f4bc8ecae80cc_529	cdbc432ad82d57e8e7ecb6b605c360d9_5624	b4896e88b539d3fa43475f6dfcb2ce01_1351	c61c42a8f68237c764380b009525216b_5173	553e8f831ae472b9ce0dc4a4eb0d90ea_6836
WP_097033755.1		hypothetical protein					4698				710	710	710	C-tertium_1_00545	ad00bc3ebeebe0635d1f4bc8ecae80cc_537	cdbc432ad82d57e8e7ecb6b605c360d9_5616	b4896e88b539d3fa43475f6dfcb2ce01_1343	c61c42a8f68237c764380b009525216b_5165	553e8f831ae472b9ce0dc4a4eb0d90ea_6828
group_294		membrane protein insertase YidC					4705				638	638	638	C-tertium_1_00551	ad00bc3ebeebe0635d1f4bc8ecae80cc_547	cdbc432ad82d57e8e7ecb6b605c360d9_5608	b4896e88b539d3fa43475f6dfcb2ce01_1333	c61c42a8f68237c764380b009525216b_5155	553e8f831ae472b9ce0dc4a4eb0d90ea_6818
WP_008679977.1		HAMP domain-containing histidine kinase					4708				1109	1121	1115	C-tertium_1_00554	ad00bc3ebeebe0635d1f4bc8ecae80cc_553	cdbc432ad82d57e8e7ecb6b605c360d9_5602	b4896e88b539d3fa43475f6dfcb2ce01_1327	c61c42a8f68237c764380b009525216b_5149	553e8f831ae472b9ce0dc4a4eb0d90ea_6812
WP_008679954.1		small acid-soluble spore protein Tlp					4625				254	254	254	C-tertium_1_00565	ad00bc3ebeebe0635d1f4bc8ecae80cc_476	cdbc432ad82d57e8e7ecb6b605c360d9_7634	b4896e88b539d3fa43475f6dfcb2ce01_1304	c61c42a8f68237c764380b009525216b_5126	553e8f831ae472b9ce0dc4a4eb0d90ea_6790
WP_008679124.1		Asp23/Gls24 family envelope stress response protein					2660				386	386	386	C-tertium_1_01085	ad00bc3ebeebe0635d1f4bc8ecae80cc_279	cdbc432ad82d57e8e7ecb6b605c360d9_2888	b4896e88b539d3fa43475f6dfcb2ce01_399	c61c42a8f68237c764380b009525216b_4085	553e8f831ae472b9ce0dc4a4eb0d90ea_3327
WP_008681027.1		ZIP family metal transporter					3586				779	779	779	C-tertium_1_03736	ad00bc3ebeebe0635d1f4bc8ecae80cc_6074	cdbc432ad82d57e8e7ecb6b605c360d9_3633	b4896e88b539d3fa43475f6dfcb2ce01_2972	c61c42a8f68237c764380b009525216b_6447	553e8f831ae472b9ce0dc4a4eb0d90ea_2495
WP_008677672.1		PTS sugar transporter subunit IIA					553				446	446	446	C-tertium_1_02172	ad00bc3ebeebe0635d1f4bc8ecae80cc_5437	cdbc432ad82d57e8e7ecb6b605c360d9_4316	b4896e88b539d3fa43475f6dfcb2ce01_6125	c61c42a8f68237c764380b009525216b_2181	553e8f831ae472b9ce0dc4a4eb0d90ea_4335
WP_008679886.1		RNA polymerase sigma factor					1780				521	521	521	C-tertium_1_00614	ad00bc3ebeebe0635d1f4bc8ecae80cc_2785	cdbc432ad82d57e8e7ecb6b605c360d9_7547	b4896e88b539d3fa43475f6dfcb2ce01_1217	c61c42a8f68237c764380b009525216b_5039	553e8f831ae472b9ce0dc4a4eb0d90ea_6248
rbfA		30S ribosome-binding factor RbfA					3045				350	350	350	C-tertium_1_01615	ad00bc3ebeebe0635d1f4bc8ecae80cc_1118	cdbc432ad82d57e8e7ecb6b605c360d9_150	b4896e88b539d3fa43475f6dfcb2ce01_4938	c61c42a8f68237c764380b009525216b_3148	553e8f831ae472b9ce0dc4a4eb0d90ea_1922
WP_008679405.1		TIGR04086 family membrane protein					2837				368	368	368	C-tertium_1_00907	ad00bc3ebeebe0635d1f4bc8ecae80cc_7337	cdbc432ad82d57e8e7ecb6b605c360d9_3338	b4896e88b539d3fa43475f6dfcb2ce01_757	c61c42a8f68237c764380b009525216b_4443	553e8f831ae472b9ce0dc4a4eb0d90ea_2977
spoIIIAD		stage III sporulation protein AD					2665				383	383	383	C-tertium_1_01080	ad00bc3ebeebe0635d1f4bc8ecae80cc_269	cdbc432ad82d57e8e7ecb6b605c360d9_2898	b4896e88b539d3fa43475f6dfcb2ce01_409	c61c42a8f68237c764380b009525216b_4095	553e8f831ae472b9ce0dc4a4eb0d90ea_3317
fabZ		3-hydroxyacyl-ACP dehydratase FabZ					1188				416	416	416	C-tertium_1_02303	ad00bc3ebeebe0635d1f4bc8ecae80cc_5202	cdbc432ad82d57e8e7ecb6b605c360d9_4557	b4896e88b539d3fa43475f6dfcb2ce01_3439	c61c42a8f68237c764380b009525216b_1940	553e8f831ae472b9ce0dc4a4eb0d90ea_6675
WP_008676339.1		(2Fe-2S)-binding protein					949				320	320	320	C-tertium_1_03043	ad00bc3ebeebe0635d1f4bc8ecae80cc_232	cdbc432ad82d57e8e7ecb6b605c360d9_2493	b4896e88b539d3fa43475f6dfcb2ce01_2730	c61c42a8f68237c764380b009525216b_483	553e8f831ae472b9ce0dc4a4eb0d90ea_6293
rpmD		50S ribosomal protein L30					3708				179	179	179	C-tertium_1_03613	ad00bc3ebeebe0635d1f4bc8ecae80cc_5877	cdbc432ad82d57e8e7ecb6b605c360d9_1951	b4896e88b539d3fa43475f6dfcb2ce01_4097	c61c42a8f68237c764380b009525216b_6648	553e8f831ae472b9ce0dc4a4eb0d90ea_4566
WP_035285363.1		GNAT family N-acetyltransferase					4624				377	452	439	C-tertium_1_00567	ad00bc3ebeebe0635d1f4bc8ecae80cc_474	cdbc432ad82d57e8e7ecb6b605c360d9_7632	b4896e88b539d3fa43475f6dfcb2ce01_1302	c61c42a8f68237c764380b009525216b_5124	553e8f831ae472b9ce0dc4a4eb0d90ea_6788
rpsK		30S ribosomal protein S11					3699				392	392	392	C-tertium_1_03621	ad00bc3ebeebe0635d1f4bc8ecae80cc_5895	cdbc432ad82d57e8e7ecb6b605c360d9_1933	b4896e88b539d3fa43475f6dfcb2ce01_4079	c61c42a8f68237c764380b009525216b_6630	553e8f831ae472b9ce0dc4a4eb0d90ea_4584
WP_008676523.1		hypothetical protein					167				410	410	410	C-tertium_1_02969	ad00bc3ebeebe0635d1f4bc8ecae80cc_4232	cdbc432ad82d57e8e7ecb6b605c360d9_3535	b4896e88b539d3fa43475f6dfcb2ce01_3245	c61c42a8f68237c764380b009525216b_722	553e8f831ae472b9ce0dc4a4eb0d90ea_7251
WP_008680209.1		hypothetical protein					4194				1043	1043	1043	C-tertium_1_00433	ad00bc3ebeebe0635d1f4bc8ecae80cc_1789	cdbc432ad82d57e8e7ecb6b605c360d9_5854	b4896e88b539d3fa43475f6dfcb2ce01_7194	c61c42a8f68237c764380b009525216b_5423	553e8f831ae472b9ce0dc4a4eb0d90ea_2736
deoD		purine-nucleoside phosphorylase					2781				707	707	707	C-tertium_1_00965	ad00bc3ebeebe0635d1f4bc8ecae80cc_7447	cdbc432ad82d57e8e7ecb6b605c360d9_3224	b4896e88b539d3fa43475f6dfcb2ce01_643	c61c42a8f68237c764380b009525216b_4329	553e8f831ae472b9ce0dc4a4eb0d90ea_3087
WP_008677519.1		SPFH/Band 7/PHB domain protein					1159				953	953	953	C-tertium_1_02276	ad00bc3ebeebe0635d1f4bc8ecae80cc_5253	cdbc432ad82d57e8e7ecb6b605c360d9_4506	b4896e88b539d3fa43475f6dfcb2ce01_3388	c61c42a8f68237c764380b009525216b_1993	553e8f831ae472b9ce0dc4a4eb0d90ea_4515
WP_008677518.1		NfeD family protein					1160				431	431	431	C-tertium_1_02277	ad00bc3ebeebe0635d1f4bc8ecae80cc_5251	cdbc432ad82d57e8e7ecb6b605c360d9_4508	b4896e88b539d3fa43475f6dfcb2ce01_3390	c61c42a8f68237c764380b009525216b_1991	553e8f831ae472b9ce0dc4a4eb0d90ea_4517
WP_008676654.1		PRD domain-containing protein					439				848	848	848	C-tertium_1_02875	ad00bc3ebeebe0635d1f4bc8ecae80cc_3911	cdbc432ad82d57e8e7ecb6b605c360d9_6642	b4896e88b539d3fa43475f6dfcb2ce01_6254	c61c42a8f68237c764380b009525216b_919	553e8f831ae472b9ce0dc4a4eb0d90ea_1094
pheS		phenylalanine--tRNA ligase subunit alpha					2725				1019	1019	1019	C-tertium_1_01023	ad00bc3ebeebe0635d1f4bc8ecae80cc_7561	cdbc432ad82d57e8e7ecb6b605c360d9_3014	b4896e88b539d3fa43475f6dfcb2ce01_525	c61c42a8f68237c764380b009525216b_4211	553e8f831ae472b9ce0dc4a4eb0d90ea_3201
rplQ		50S ribosomal protein L17					3696				341	341	341	C-tertium_1_03624	ad00bc3ebeebe0635d1f4bc8ecae80cc_5901	cdbc432ad82d57e8e7ecb6b605c360d9_1927	b4896e88b539d3fa43475f6dfcb2ce01_4073	c61c42a8f68237c764380b009525216b_6624	553e8f831ae472b9ce0dc4a4eb0d90ea_4590
WP_008678249.1		cytochrome c biogenesis protein					3161				320	320	320	C-tertium_1_01731	ad00bc3ebeebe0635d1f4bc8ecae80cc_1349	cdbc432ad82d57e8e7ecb6b605c360d9_382	b4896e88b539d3fa43475f6dfcb2ce01_5170	c61c42a8f68237c764380b009525216b_2916	553e8f831ae472b9ce0dc4a4eb0d90ea_1691
WP_008679952.1		MurR/RpiR family transcriptional regulator					4622				809	809	809	C-tertium_1_00569	ad00bc3ebeebe0635d1f4bc8ecae80cc_470	cdbc432ad82d57e8e7ecb6b605c360d9_7628	b4896e88b539d3fa43475f6dfcb2ce01_1298	c61c42a8f68237c764380b009525216b_5120	553e8f831ae472b9ce0dc4a4eb0d90ea_6784
WP_008676160.1		ParA family protein					3744				761	761	761	C-tertium_1_03320	ad00bc3ebeebe0635d1f4bc8ecae80cc_4299	cdbc432ad82d57e8e7ecb6b605c360d9_1586	b4896e88b539d3fa43475f6dfcb2ce01_1926	c61c42a8f68237c764380b009525216b_283	553e8f831ae472b9ce0dc4a4eb0d90ea_7129
WP_008678614.1		LacI family DNA-binding transcriptional regulator					1678				1016	1016	1016	C-tertium_1_01494	ad00bc3ebeebe0635d1f4bc8ecae80cc_5593	cdbc432ad82d57e8e7ecb6b605c360d9_5437	b4896e88b539d3fa43475f6dfcb2ce01_2406	c61c42a8f68237c764380b009525216b_3388	553e8f831ae472b9ce0dc4a4eb0d90ea_3761
WP_008677709.1		ABC transporter ATP-binding protein					584				752	752	752	C-tertium_1_02140	ad00bc3ebeebe0635d1f4bc8ecae80cc_5489	cdbc432ad82d57e8e7ecb6b605c360d9_4266	b4896e88b539d3fa43475f6dfcb2ce01_6075	c61c42a8f68237c764380b009525216b_2233	553e8f831ae472b9ce0dc4a4eb0d90ea_4285
group_2983		ribosome small subunit-dependent GTPase A					3098				869	869	869	C-tertium_1_01668	ad00bc3ebeebe0635d1f4bc8ecae80cc_1222	cdbc432ad82d57e8e7ecb6b605c360d9_254	b4896e88b539d3fa43475f6dfcb2ce01_5042	c61c42a8f68237c764380b009525216b_3044	553e8f831ae472b9ce0dc4a4eb0d90ea_1818
WP_008678512.1		serine/threonine protein kinase					2987				569	569	569	C-tertium_1_01556	ad00bc3ebeebe0635d1f4bc8ecae80cc_1003	cdbc432ad82d57e8e7ecb6b605c360d9_33	b4896e88b539d3fa43475f6dfcb2ce01_4821	c61c42a8f68237c764380b009525216b_3267	553e8f831ae472b9ce0dc4a4eb0d90ea_2037
rpsQ		30S ribosomal protein S17					3717				254	254	254	C-tertium_1_03604	ad00bc3ebeebe0635d1f4bc8ecae80cc_5859	cdbc432ad82d57e8e7ecb6b605c360d9_1969	b4896e88b539d3fa43475f6dfcb2ce01_4115	c61c42a8f68237c764380b009525216b_6666	553e8f831ae472b9ce0dc4a4eb0d90ea_4548
WP_008680155.1		Rrf2 family transcriptional regulator					4160				398	398	398	C-tertium_1_00467	ad00bc3ebeebe0635d1f4bc8ecae80cc_1857	cdbc432ad82d57e8e7ecb6b605c360d9_5783	b4896e88b539d3fa43475f6dfcb2ce01_7263	c61c42a8f68237c764380b009525216b_5354	553e8f831ae472b9ce0dc4a4eb0d90ea_2686
WP_008681505.1		ACT domain-containing protein					3992				440	440	440	C-tertium_1_03450	ad00bc3ebeebe0635d1f4bc8ecae80cc_2087	cdbc432ad82d57e8e7ecb6b605c360d9_1284	b4896e88b539d3fa43475f6dfcb2ce01_7019	c61c42a8f68237c764380b009525216b_7140	553e8f831ae472b9ce0dc4a4eb0d90ea_5910
WP_008678993.1		hypothetical protein					2568				185	185	185	C-tertium_1_01177	ad00bc3ebeebe0635d1f4bc8ecae80cc_435	cdbc432ad82d57e8e7ecb6b605c360d9_3986	b4896e88b539d3fa43475f6dfcb2ce01_254	c61c42a8f68237c764380b009525216b_3937	553e8f831ae472b9ce0dc4a4eb0d90ea_5124
WP_008675961.1		carbohydrate ABC transporter substrate-binding protein					818				1352	1352	1352	C-tertium_1_03178	ad00bc3ebeebe0635d1f4bc8ecae80cc_1752	cdbc432ad82d57e8e7ecb6b605c360d9_1348	b4896e88b539d3fa43475f6dfcb2ce01_1680	c61c42a8f68237c764380b009525216b_18	553e8f831ae472b9ce0dc4a4eb0d90ea_211
rplL		50S ribosomal protein L7/L12					3733				368	368	368	C-tertium_1_03586	ad00bc3ebeebe0635d1f4bc8ecae80cc_4767	cdbc432ad82d57e8e7ecb6b605c360d9_4059	b4896e88b539d3fa43475f6dfcb2ce01_5315	c61c42a8f68237c764380b009525216b_6702	553e8f831ae472b9ce0dc4a4eb0d90ea_100
WP_008679647.1		nitrogen-fixing protein NifU					2959				692	692	692	C-tertium_1_00754	ad00bc3ebeebe0635d1f4bc8ecae80cc_3077	cdbc432ad82d57e8e7ecb6b605c360d9_2092	b4896e88b539d3fa43475f6dfcb2ce01_951	c61c42a8f68237c764380b009525216b_4739	553e8f831ae472b9ce0dc4a4eb0d90ea_498
WP_035285121.1		FMN-binding protein					3408				344	344	344	C-tertium_1_01797	ad00bc3ebeebe0635d1f4bc8ecae80cc_1454	cdbc432ad82d57e8e7ecb6b605c360d9_504	b4896e88b539d3fa43475f6dfcb2ce01_1632	c61c42a8f68237c764380b009525216b_2788	553e8f831ae472b9ce0dc4a4eb0d90ea_1571
secE		preprotein translocase subunit SecE					3738				233	233	233	C-tertium_1_03581	ad00bc3ebeebe0635d1f4bc8ecae80cc_4757	cdbc432ad82d57e8e7ecb6b605c360d9_4070	b4896e88b539d3fa43475f6dfcb2ce01_5304	c61c42a8f68237c764380b009525216b_6713	553e8f831ae472b9ce0dc4a4eb0d90ea_90
sigK		RNA polymerase sporulation sigma factor SigK					3134				695	695	695	C-tertium_1_01704	ad00bc3ebeebe0635d1f4bc8ecae80cc_1295	cdbc432ad82d57e8e7ecb6b605c360d9_327	b4896e88b539d3fa43475f6dfcb2ce01_5115	c61c42a8f68237c764380b009525216b_2971	553e8f831ae472b9ce0dc4a4eb0d90ea_1745
WP_008680255.1		rubrerythrin family protein					4024				542	542	542	C-tertium_1_00407	ad00bc3ebeebe0635d1f4bc8ecae80cc_821	cdbc432ad82d57e8e7ecb6b605c360d9_5907	b4896e88b539d3fa43475f6dfcb2ce01_7141	c61c42a8f68237c764380b009525216b_5480	553e8f831ae472b9ce0dc4a4eb0d90ea_2788
WP_008678577.1		GatB/YqeY domain-containing protein					1698				437	437	437	C-tertium_1_01514	ad00bc3ebeebe0635d1f4bc8ecae80cc_5553	cdbc432ad82d57e8e7ecb6b605c360d9_5477	b4896e88b539d3fa43475f6dfcb2ce01_4381	c61c42a8f68237c764380b009525216b_3346	553e8f831ae472b9ce0dc4a4eb0d90ea_3801
WP_008681633.1		response regulator transcription factor					3924				686	686	686	C-tertium_1_03502	ad00bc3ebeebe0635d1f4bc8ecae80cc_1978	cdbc432ad82d57e8e7ecb6b605c360d9_1173	b4896e88b539d3fa43475f6dfcb2ce01_6908	c61c42a8f68237c764380b009525216b_7277	553e8f831ae472b9ce0dc4a4eb0d90ea_6019
sigF		RNA polymerase sporulation sigma factor SigF					1323				755	755	755	C-tertium_1_02498	ad00bc3ebeebe0635d1f4bc8ecae80cc_4939	cdbc432ad82d57e8e7ecb6b605c360d9_3713	b4896e88b539d3fa43475f6dfcb2ce01_3694	c61c42a8f68237c764380b009525216b_1673	553e8f831ae472b9ce0dc4a4eb0d90ea_843
smpB		SsrA-binding protein SmpB					4165				470	470	470	C-tertium_1_00462	ad00bc3ebeebe0635d1f4bc8ecae80cc_1847	cdbc432ad82d57e8e7ecb6b605c360d9_5793	b4896e88b539d3fa43475f6dfcb2ce01_7253	c61c42a8f68237c764380b009525216b_5364	553e8f831ae472b9ce0dc4a4eb0d90ea_2696
pbp4b		penicillin binding protein PBP4B					5052				658	5237	2560	C-tertium_1_00340	ad00bc3ebeebe0635d1f4bc8ecae80cc_5831 ad00bc3ebeebe0635d1f4bc8ecae80cc_6933	cdbc432ad82d57e8e7ecb6b605c360d9_4918 cdbc432ad82d57e8e7ecb6b605c360d9_6036	b4896e88b539d3fa43475f6dfcb2ce01_5496 b4896e88b539d3fa43475f6dfcb2ce01_2077	c61c42a8f68237c764380b009525216b_5611 c61c42a8f68237c764380b009525216b_5613	553e8f831ae472b9ce0dc4a4eb0d90ea_47 553e8f831ae472b9ce0dc4a4eb0d90ea_37 553e8f831ae472b9ce0dc4a4eb0d90ea_7216
WP_051005318.1		polysaccharide deacetylase family protein					2751				233	758	617	C-tertium_1_00996	ad00bc3ebeebe0635d1f4bc8ecae80cc_7508	cdbc432ad82d57e8e7ecb6b605c360d9_3163 cdbc432ad82d57e8e7ecb6b605c360d9_3071	b4896e88b539d3fa43475f6dfcb2ce01_582	c61c42a8f68237c764380b009525216b_4268	553e8f831ae472b9ce0dc4a4eb0d90ea_3148
WP_008676186.1		DNA polymerase III subunit beta					3755				1100	1100	1100	C-tertium_1_03331	ad00bc3ebeebe0635d1f4bc8ecae80cc_4277	cdbc432ad82d57e8e7ecb6b605c360d9_1608	b4896e88b539d3fa43475f6dfcb2ce01_1948	c61c42a8f68237c764380b009525216b_305	553e8f831ae472b9ce0dc4a4eb0d90ea_7151
WP_008678194.1		hypothetical protein					3204				338	338	338	C-tertium_1_01778	ad00bc3ebeebe0635d1f4bc8ecae80cc_5817	cdbc432ad82d57e8e7ecb6b605c360d9_466	b4896e88b539d3fa43475f6dfcb2ce01_5256	c61c42a8f68237c764380b009525216b_2830	553e8f831ae472b9ce0dc4a4eb0d90ea_1609
WP_008679190.1		UDP-N-acetylmuramoyl-L-alanyl-D-glutamate--2,6-diaminopimelate ligase					2700				1451	1451	1451	C-tertium_1_01048	ad00bc3ebeebe0635d1f4bc8ecae80cc_7611	cdbc432ad82d57e8e7ecb6b605c360d9_2964	b4896e88b539d3fa43475f6dfcb2ce01_475	c61c42a8f68237c764380b009525216b_4161	553e8f831ae472b9ce0dc4a4eb0d90ea_3251
WP_008680725.1		ABC transporter ATP-binding protein					4804				1127	1127	1127	C-tertium_1_00101	ad00bc3ebeebe0635d1f4bc8ecae80cc_6459	cdbc432ad82d57e8e7ecb6b605c360d9_7296	b4896e88b539d3fa43475f6dfcb2ce01_6448	c61c42a8f68237c764380b009525216b_6043	553e8f831ae472b9ce0dc4a4eb0d90ea_4018
WP_008677273.1		FprA family A-type flavoprotein					1327				1172	1172	1172	C-tertium_1_02502	ad00bc3ebeebe0635d1f4bc8ecae80cc_4931	cdbc432ad82d57e8e7ecb6b605c360d9_3705	b4896e88b539d3fa43475f6dfcb2ce01_3702	c61c42a8f68237c764380b009525216b_1665	553e8f831ae472b9ce0dc4a4eb0d90ea_835
WP_008681620.1		purine-nucleoside phosphorylase					3930				818	818	818	C-tertium_1_03496	ad00bc3ebeebe0635d1f4bc8ecae80cc_1990	cdbc432ad82d57e8e7ecb6b605c360d9_1185	b4896e88b539d3fa43475f6dfcb2ce01_6920	c61c42a8f68237c764380b009525216b_7265	553e8f831ae472b9ce0dc4a4eb0d90ea_6007
WP_008681346.1		kinase/pyrophosphorylase					3871				803	803	803	C-tertium_1_03154	ad00bc3ebeebe0635d1f4bc8ecae80cc_947	cdbc432ad82d57e8e7ecb6b605c360d9_4892	b4896e88b539d3fa43475f6dfcb2ce01_5461	c61c42a8f68237c764380b009525216b_6910	553e8f831ae472b9ce0dc4a4eb0d90ea_3557
WP_008678296.1		YlmC/YmxH family sporulation protein					3128				317	317	317	C-tertium_1_01698	ad00bc3ebeebe0635d1f4bc8ecae80cc_1283	cdbc432ad82d57e8e7ecb6b605c360d9_315	b4896e88b539d3fa43475f6dfcb2ce01_5103	c61c42a8f68237c764380b009525216b_2983	553e8f831ae472b9ce0dc4a4eb0d90ea_1757
WP_008677890.1		RidA family protein					239				377	377	377	C-tertium_1_02034	ad00bc3ebeebe0635d1f4bc8ecae80cc_7106	cdbc432ad82d57e8e7ecb6b605c360d9_841	b4896e88b539d3fa43475f6dfcb2ce01_4667	c61c42a8f68237c764380b009525216b_2447	553e8f831ae472b9ce0dc4a4eb0d90ea_1244
WP_008678311.1		NCS2 family permease					3112				1367	1367	1367	C-tertium_1_01682	ad00bc3ebeebe0635d1f4bc8ecae80cc_1250	cdbc432ad82d57e8e7ecb6b605c360d9_282	b4896e88b539d3fa43475f6dfcb2ce01_5070	c61c42a8f68237c764380b009525216b_3016	553e8f831ae472b9ce0dc4a4eb0d90ea_1790
dusA		tRNA dihydrouridine(20/20a) synthase DusA					4615				1046	1049	1048	C-tertium_1_00580	ad00bc3ebeebe0635d1f4bc8ecae80cc_454	cdbc432ad82d57e8e7ecb6b605c360d9_7612	b4896e88b539d3fa43475f6dfcb2ce01_1282	c61c42a8f68237c764380b009525216b_5104	553e8f831ae472b9ce0dc4a4eb0d90ea_6768
WP_008680609.1		GntR family transcriptional regulator					1522				743	743	743	C-tertium_1_00189	ad00bc3ebeebe0635d1f4bc8ecae80cc_6623	cdbc432ad82d57e8e7ecb6b605c360d9_6961	b4896e88b539d3fa43475f6dfcb2ce01_6737	c61c42a8f68237c764380b009525216b_5897	553e8f831ae472b9ce0dc4a4eb0d90ea_4166
fba		class II fructose-1,6-bisphosphate aldolase					5056				863	863	863	C-tertium_1_00336	ad00bc3ebeebe0635d1f4bc8ecae80cc_6925	cdbc432ad82d57e8e7ecb6b605c360d9_6044	b4896e88b539d3fa43475f6dfcb2ce01_2085	c61c42a8f68237c764380b009525216b_5621	553e8f831ae472b9ce0dc4a4eb0d90ea_7208
rplO		50S ribosomal protein L15					3707				440	440	440	C-tertium_1_03614	ad00bc3ebeebe0635d1f4bc8ecae80cc_5879	cdbc432ad82d57e8e7ecb6b605c360d9_1949	b4896e88b539d3fa43475f6dfcb2ce01_4095	c61c42a8f68237c764380b009525216b_6646	553e8f831ae472b9ce0dc4a4eb0d90ea_4568
WP_008675999.1		thymidylate synthase					839				842	842	842	C-tertium_1_03198	ad00bc3ebeebe0635d1f4bc8ecae80cc_4505	cdbc432ad82d57e8e7ecb6b605c360d9_1390	b4896e88b539d3fa43475f6dfcb2ce01_1722	c61c42a8f68237c764380b009525216b_60	553e8f831ae472b9ce0dc4a4eb0d90ea_7363
WP_008678102.1		ACT domain-containing protein					3371				437	437	437	C-tertium_1_01832	ad00bc3ebeebe0635d1f4bc8ecae80cc_1520	cdbc432ad82d57e8e7ecb6b605c360d9_572	b4896e88b539d3fa43475f6dfcb2ce01_1564	c61c42a8f68237c764380b009525216b_2720	553e8f831ae472b9ce0dc4a4eb0d90ea_1505
WP_008680595.1		cytochrome c551					1513				152	152	152	C-tertium_1_00198	ad00bc3ebeebe0635d1f4bc8ecae80cc_6641	cdbc432ad82d57e8e7ecb6b605c360d9_6943	b4896e88b539d3fa43475f6dfcb2ce01_6719	c61c42a8f68237c764380b009525216b_5879	553e8f831ae472b9ce0dc4a4eb0d90ea_4184
WP_008678262.1		Rrf2 family transcriptional regulator					3152				452	452	452	C-tertium_1_01722	ad00bc3ebeebe0635d1f4bc8ecae80cc_1331	cdbc432ad82d57e8e7ecb6b605c360d9_364	b4896e88b539d3fa43475f6dfcb2ce01_5152	c61c42a8f68237c764380b009525216b_2934	553e8f831ae472b9ce0dc4a4eb0d90ea_1709
WP_008679308.1		hypothetical protein					2777				767	767	767	C-tertium_1_00969	ad00bc3ebeebe0635d1f4bc8ecae80cc_7455	cdbc432ad82d57e8e7ecb6b605c360d9_3216	b4896e88b539d3fa43475f6dfcb2ce01_635	c61c42a8f68237c764380b009525216b_4321	553e8f831ae472b9ce0dc4a4eb0d90ea_3095
WP_008676144.1		single-stranded DNA-binding protein					739				461	461	461	C-tertium_1_03311	ad00bc3ebeebe0635d1f4bc8ecae80cc_4317	cdbc432ad82d57e8e7ecb6b605c360d9_1568	b4896e88b539d3fa43475f6dfcb2ce01_1908	c61c42a8f68237c764380b009525216b_265	553e8f831ae472b9ce0dc4a4eb0d90ea_7111
WP_008676371.1		hypothetical protein					935				344	344	344	C-tertium_1_03029	ad00bc3ebeebe0635d1f4bc8ecae80cc_204	cdbc432ad82d57e8e7ecb6b605c360d9_2465	b4896e88b539d3fa43475f6dfcb2ce01_4724	c61c42a8f68237c764380b009525216b_511	553e8f831ae472b9ce0dc4a4eb0d90ea_6321
WP_097033738.1		MBL fold metallo-hydrolase					4614				824	830	825	C-tertium_1_00581	ad00bc3ebeebe0635d1f4bc8ecae80cc_452	cdbc432ad82d57e8e7ecb6b605c360d9_7610	b4896e88b539d3fa43475f6dfcb2ce01_1280	c61c42a8f68237c764380b009525216b_5102	553e8f831ae472b9ce0dc4a4eb0d90ea_6766
WP_008680432.1		NrdH-redoxin					4960				236	236	236	C-tertium_1_00303	ad00bc3ebeebe0635d1f4bc8ecae80cc_6871	cdbc432ad82d57e8e7ecb6b605c360d9_6098	b4896e88b539d3fa43475f6dfcb2ce01_2139	c61c42a8f68237c764380b009525216b_5675	553e8f831ae472b9ce0dc4a4eb0d90ea_7053
WP_008677861.1		DUF2871 domain-containing protein					258				398	398	398	C-tertium_1_02053	ad00bc3ebeebe0635d1f4bc8ecae80cc_7074	cdbc432ad82d57e8e7ecb6b605c360d9_2583	b4896e88b539d3fa43475f6dfcb2ce01_4176	c61c42a8f68237c764380b009525216b_2415	553e8f831ae472b9ce0dc4a4eb0d90ea_2131
WP_008676820.1		hypothetical protein					338				173	173	173	C-tertium_1_02775	ad00bc3ebeebe0635d1f4bc8ecae80cc_3710	cdbc432ad82d57e8e7ecb6b605c360d9_6441	b4896e88b539d3fa43475f6dfcb2ce01_5726	c61c42a8f68237c764380b009525216b_1120	553e8f831ae472b9ce0dc4a4eb0d90ea_3919
yabP		sporulation protein YabP					3913				293	293	293	C-tertium_1_03513	ad00bc3ebeebe0635d1f4bc8ecae80cc_1956	cdbc432ad82d57e8e7ecb6b605c360d9_1151	b4896e88b539d3fa43475f6dfcb2ce01_6886	c61c42a8f68237c764380b009525216b_7299	553e8f831ae472b9ce0dc4a4eb0d90ea_6041
recN		DNA repair protein RecN					2650				1700	1700	1700	C-tertium_1_01095	ad00bc3ebeebe0635d1f4bc8ecae80cc_299	cdbc432ad82d57e8e7ecb6b605c360d9_2868	b4896e88b539d3fa43475f6dfcb2ce01_379	c61c42a8f68237c764380b009525216b_4065	553e8f831ae472b9ce0dc4a4eb0d90ea_3347
nusG		transcription termination/antitermination protein NusG					3737				521	521	521	C-tertium_1_03582	ad00bc3ebeebe0635d1f4bc8ecae80cc_4759	cdbc432ad82d57e8e7ecb6b605c360d9_4068	b4896e88b539d3fa43475f6dfcb2ce01_5306	c61c42a8f68237c764380b009525216b_6711	553e8f831ae472b9ce0dc4a4eb0d90ea_92
nrdR		transcriptional repressor NrdR					3127				455	455	455	C-tertium_1_01697	ad00bc3ebeebe0635d1f4bc8ecae80cc_1281	cdbc432ad82d57e8e7ecb6b605c360d9_313	b4896e88b539d3fa43475f6dfcb2ce01_5101	c61c42a8f68237c764380b009525216b_2985	553e8f831ae472b9ce0dc4a4eb0d90ea_1759
WP_008681464.1		DUF3783 domain-containing protein					3895				377	377	377	C-tertium_1_03424	ad00bc3ebeebe0635d1f4bc8ecae80cc_2139	cdbc432ad82d57e8e7ecb6b605c360d9_3935	b4896e88b539d3fa43475f6dfcb2ce01_7072	c61c42a8f68237c764380b009525216b_7087	553e8f831ae472b9ce0dc4a4eb0d90ea_5858
WP_008677512.1		ABC transporter substrate-binding protein					1169				1004	1004	1004	C-tertium_1_02286	ad00bc3ebeebe0635d1f4bc8ecae80cc_5239	cdbc432ad82d57e8e7ecb6b605c360d9_4520	b4896e88b539d3fa43475f6dfcb2ce01_3402	c61c42a8f68237c764380b009525216b_1979	553e8f831ae472b9ce0dc4a4eb0d90ea_6712
WP_008676878.1		hypothetical protein					306				332	332	332	C-tertium_1_02738	ad00bc3ebeebe0635d1f4bc8ecae80cc_3635	cdbc432ad82d57e8e7ecb6b605c360d9_6364	b4896e88b539d3fa43475f6dfcb2ce01_5649	c61c42a8f68237c764380b009525216b_1197	553e8f831ae472b9ce0dc4a4eb0d90ea_5003
rsmD		16S rRNA (guanine(966)-N(2))-methyltransferase RsmD					3091				554	554	554	C-tertium_1_01661	ad00bc3ebeebe0635d1f4bc8ecae80cc_1208	cdbc432ad82d57e8e7ecb6b605c360d9_240	b4896e88b539d3fa43475f6dfcb2ce01_5028	c61c42a8f68237c764380b009525216b_3058	553e8f831ae472b9ce0dc4a4eb0d90ea_1832
WP_008681095.1		hypothetical protein					3651				428	428	428	C-tertium_1_03669	ad00bc3ebeebe0635d1f4bc8ecae80cc_5989	cdbc432ad82d57e8e7ecb6b605c360d9_1839	b4896e88b539d3fa43475f6dfcb2ce01_3067	c61c42a8f68237c764380b009525216b_6536	553e8f831ae472b9ce0dc4a4eb0d90ea_4678
WP_008676871.1		hypothetical protein					310				245	245	245	C-tertium_1_02742	ad00bc3ebeebe0635d1f4bc8ecae80cc_3643	cdbc432ad82d57e8e7ecb6b605c360d9_6372	b4896e88b539d3fa43475f6dfcb2ce01_5657	c61c42a8f68237c764380b009525216b_1189	553e8f831ae472b9ce0dc4a4eb0d90ea_5011
WP_008677442.1		hypothetical protein					1220				1028	1028	1028	C-tertium_1_02332	ad00bc3ebeebe0635d1f4bc8ecae80cc_5144	cdbc432ad82d57e8e7ecb6b605c360d9_4615	b4896e88b539d3fa43475f6dfcb2ce01_3497	c61c42a8f68237c764380b009525216b_1882	553e8f831ae472b9ce0dc4a4eb0d90ea_645
addA		helicase-exonuclease AddAB subunit AddA					3807				3755	3755	3755	C-tertium_1_03362	ad00bc3ebeebe0635d1f4bc8ecae80cc_2290	cdbc432ad82d57e8e7ecb6b605c360d9_2302	b4896e88b539d3fa43475f6dfcb2ce01_4498	c61c42a8f68237c764380b009525216b_6954	553e8f831ae472b9ce0dc4a4eb0d90ea_6426
WP_008676231.1		single-stranded DNA-binding protein					3837				371	371	371	C-tertium_1_03106	ad00bc3ebeebe0635d1f4bc8ecae80cc_669	cdbc432ad82d57e8e7ecb6b605c360d9_2167	b4896e88b539d3fa43475f6dfcb2ce01_2612	c61c42a8f68237c764380b009525216b_361	553e8f831ae472b9ce0dc4a4eb0d90ea_5601
WP_008677292.1		stage II sporulation protein P					1314				1100	1100	1100	C-tertium_1_02489	ad00bc3ebeebe0635d1f4bc8ecae80cc_4957	cdbc432ad82d57e8e7ecb6b605c360d9_4077	b4896e88b539d3fa43475f6dfcb2ce01_3676	c61c42a8f68237c764380b009525216b_1691	553e8f831ae472b9ce0dc4a4eb0d90ea_861
WP_008677371.1		hemerythrin family protein					1264				401	401	401	C-tertium_1_02377	ad00bc3ebeebe0635d1f4bc8ecae80cc_5052	cdbc432ad82d57e8e7ecb6b605c360d9_4711	b4896e88b539d3fa43475f6dfcb2ce01_3593	c61c42a8f68237c764380b009525216b_1786	553e8f831ae472b9ce0dc4a4eb0d90ea_956
WP_008677470.1		PTS lactose/cellobiose transporter subunit IIA					1201				320	320	320	C-tertium_1_02316	ad00bc3ebeebe0635d1f4bc8ecae80cc_5176	cdbc432ad82d57e8e7ecb6b605c360d9_4583	b4896e88b539d3fa43475f6dfcb2ce01_3465	c61c42a8f68237c764380b009525216b_1914	553e8f831ae472b9ce0dc4a4eb0d90ea_6649
WP_008681260.1		hypothetical protein					3434				329	329	329	C-tertium_1_03552	ad00bc3ebeebe0635d1f4bc8ecae80cc_43	cdbc432ad82d57e8e7ecb6b605c360d9_3904	b4896e88b539d3fa43475f6dfcb2ce01_4599	c61c42a8f68237c764380b009525216b_6772	553e8f831ae472b9ce0dc4a4eb0d90ea_4800
WP_008679921.1		methyl-accepting chemotaxis protein					4604				1712	1712	1712	C-tertium_1_00593	ad00bc3ebeebe0635d1f4bc8ecae80cc_2744	cdbc432ad82d57e8e7ecb6b605c360d9_7588	b4896e88b539d3fa43475f6dfcb2ce01_1258	c61c42a8f68237c764380b009525216b_5080	553e8f831ae472b9ce0dc4a4eb0d90ea_6744
WP_008677537.1		amidophosphoribosyltransferase					1150				1406	1406	1406	C-tertium_1_02267	ad00bc3ebeebe0635d1f4bc8ecae80cc_5271	cdbc432ad82d57e8e7ecb6b605c360d9_4488	b4896e88b539d3fa43475f6dfcb2ce01_3370	c61c42a8f68237c764380b009525216b_2011	553e8f831ae472b9ce0dc4a4eb0d90ea_4497
WP_008680864.1		PTS lactose/cellobiose transporter subunit IIA					4878				317	317	317	C-tertium_1_00031	ad00bc3ebeebe0635d1f4bc8ecae80cc_6293	cdbc432ad82d57e8e7ecb6b605c360d9_7152	b4896e88b539d3fa43475f6dfcb2ce01_2377	c61c42a8f68237c764380b009525216b_6217	553e8f831ae472b9ce0dc4a4eb0d90ea_2288
rplT		50S ribosomal protein L20					2729				359	359	359	C-tertium_1_01019	ad00bc3ebeebe0635d1f4bc8ecae80cc_7553	cdbc432ad82d57e8e7ecb6b605c360d9_3023	b4896e88b539d3fa43475f6dfcb2ce01_534	c61c42a8f68237c764380b009525216b_4220	553e8f831ae472b9ce0dc4a4eb0d90ea_3193
WP_008678378.1		KH domain-containing protein					3072				239	239	239	C-tertium_1_01642	ad00bc3ebeebe0635d1f4bc8ecae80cc_1172	cdbc432ad82d57e8e7ecb6b605c360d9_204	b4896e88b539d3fa43475f6dfcb2ce01_4992	c61c42a8f68237c764380b009525216b_3094	553e8f831ae472b9ce0dc4a4eb0d90ea_1868
WP_008676960.1		hypothetical protein					4348				230	230	230	C-tertium_1_02685	ad00bc3ebeebe0635d1f4bc8ecae80cc_3532	cdbc432ad82d57e8e7ecb6b605c360d9_6259	b4896e88b539d3fa43475f6dfcb2ce01_5544	c61c42a8f68237c764380b009525216b_1302	553e8f831ae472b9ce0dc4a4eb0d90ea_4900
WP_008678585.1		desulfoferrodoxin					1695				380	380	380	C-tertium_1_01511	ad00bc3ebeebe0635d1f4bc8ecae80cc_5559	cdbc432ad82d57e8e7ecb6b605c360d9_5471	b4896e88b539d3fa43475f6dfcb2ce01_4387	c61c42a8f68237c764380b009525216b_3352	553e8f831ae472b9ce0dc4a4eb0d90ea_3795
groL		chaperonin GroEL					3497				1625	1625	1625	C-tertium_1_03789	ad00bc3ebeebe0635d1f4bc8ecae80cc_6176	cdbc432ad82d57e8e7ecb6b605c360d9_1678	b4896e88b539d3fa43475f6dfcb2ce01_2260	c61c42a8f68237c764380b009525216b_6344	553e8f831ae472b9ce0dc4a4eb0d90ea_2393
WP_008680867.1		PTS sugar transporter subunit IIB					4880				311	311	311	C-tertium_1_00029	ad00bc3ebeebe0635d1f4bc8ecae80cc_6289	cdbc432ad82d57e8e7ecb6b605c360d9_7148	b4896e88b539d3fa43475f6dfcb2ce01_2373	c61c42a8f68237c764380b009525216b_6221	553e8f831ae472b9ce0dc4a4eb0d90ea_2292
fliM		flagellar motor switch protein FliM					3311				995	995	995	C-tertium_1_01886	ad00bc3ebeebe0635d1f4bc8ecae80cc_1614	cdbc432ad82d57e8e7ecb6b605c360d9_668	b4896e88b539d3fa43475f6dfcb2ce01_1468	c61c42a8f68237c764380b009525216b_2624	553e8f831ae472b9ce0dc4a4eb0d90ea_1411
WP_008679274.1		Rrf2 family transcriptional regulator					2758				431	431	431	C-tertium_1_00989	ad00bc3ebeebe0635d1f4bc8ecae80cc_7494	cdbc432ad82d57e8e7ecb6b605c360d9_3177	b4896e88b539d3fa43475f6dfcb2ce01_596	c61c42a8f68237c764380b009525216b_4282	553e8f831ae472b9ce0dc4a4eb0d90ea_3134
WP_008679919.1		DUF1275 domain-containing protein					4602				743	743	743	C-tertium_1_00595	ad00bc3ebeebe0635d1f4bc8ecae80cc_2748	cdbc432ad82d57e8e7ecb6b605c360d9_7584	b4896e88b539d3fa43475f6dfcb2ce01_1254	c61c42a8f68237c764380b009525216b_5076	553e8f831ae472b9ce0dc4a4eb0d90ea_6740
WP_008681132.1		chromate transporter					3678				536	536	536	C-tertium_1_03643	ad00bc3ebeebe0635d1f4bc8ecae80cc_5937	cdbc432ad82d57e8e7ecb6b605c360d9_1891	b4896e88b539d3fa43475f6dfcb2ce01_4037	c61c42a8f68237c764380b009525216b_6588	553e8f831ae472b9ce0dc4a4eb0d90ea_4626
WP_008679512.1		undecaprenyl-diphosphate phosphatase					2902				890	890	890	C-tertium_1_00844	ad00bc3ebeebe0635d1f4bc8ecae80cc_7213	cdbc432ad82d57e8e7ecb6b605c360d9_3462	b4896e88b539d3fa43475f6dfcb2ce01_881	c61c42a8f68237c764380b009525216b_4569	553e8f831ae472b9ce0dc4a4eb0d90ea_2853
WP_008677673.1		PTS sugar transporter subunit IIB					554				281	281	281	C-tertium_1_02171	ad00bc3ebeebe0635d1f4bc8ecae80cc_5439	cdbc432ad82d57e8e7ecb6b605c360d9_4314	b4896e88b539d3fa43475f6dfcb2ce01_6123	c61c42a8f68237c764380b009525216b_2183	553e8f831ae472b9ce0dc4a4eb0d90ea_4333
WP_008679619.1		type 1 glutamine amidotransferase					2936				728	728	728	C-tertium_1_00776	ad00bc3ebeebe0635d1f4bc8ecae80cc_582	cdbc432ad82d57e8e7ecb6b605c360d9_3490	b4896e88b539d3fa43475f6dfcb2ce01_909	c61c42a8f68237c764380b009525216b_4693	553e8f831ae472b9ce0dc4a4eb0d90ea_454
yabG		sporulation peptidase YabG					183				890	890	890	C-tertium_1_02953	ad00bc3ebeebe0635d1f4bc8ecae80cc_4200	cdbc432ad82d57e8e7ecb6b605c360d9_3567	b4896e88b539d3fa43475f6dfcb2ce01_3277	c61c42a8f68237c764380b009525216b_754	553e8f831ae472b9ce0dc4a4eb0d90ea_7283
WP_008681238.1		glutaredoxin family protein					3445				227	227	227	C-tertium_1_03563	ad00bc3ebeebe0635d1f4bc8ecae80cc_65	cdbc432ad82d57e8e7ecb6b605c360d9_3882	b4896e88b539d3fa43475f6dfcb2ce01_4577	c61c42a8f68237c764380b009525216b_6750	553e8f831ae472b9ce0dc4a4eb0d90ea_4822
frr		ribosome recycling factor					3058				557	557	557	C-tertium_1_01628	ad00bc3ebeebe0635d1f4bc8ecae80cc_1144	cdbc432ad82d57e8e7ecb6b605c360d9_176	b4896e88b539d3fa43475f6dfcb2ce01_4964	c61c42a8f68237c764380b009525216b_3122	553e8f831ae472b9ce0dc4a4eb0d90ea_1896
WP_008677314.1		16S rRNA (uracil(1498)-N(3))-methyltransferase					1301				752	752	752	C-tertium_1_02476	ad00bc3ebeebe0635d1f4bc8ecae80cc_4983	cdbc432ad82d57e8e7ecb6b605c360d9_4780	b4896e88b539d3fa43475f6dfcb2ce01_3650	c61c42a8f68237c764380b009525216b_1717	553e8f831ae472b9ce0dc4a4eb0d90ea_887
WP_008679641.1		hypothetical protein					2953				287	287	287	C-tertium_1_00759	ad00bc3ebeebe0635d1f4bc8ecae80cc_3087	cdbc432ad82d57e8e7ecb6b605c360d9_2100	b4896e88b539d3fa43475f6dfcb2ce01_943	c61c42a8f68237c764380b009525216b_4729	553e8f831ae472b9ce0dc4a4eb0d90ea_488
WP_008681618.1		NupC/NupG family nucleoside CNT transporter					3931				1220	1220	1220	C-tertium_1_03495	ad00bc3ebeebe0635d1f4bc8ecae80cc_1992	cdbc432ad82d57e8e7ecb6b605c360d9_1187	b4896e88b539d3fa43475f6dfcb2ce01_6922	c61c42a8f68237c764380b009525216b_7263	553e8f831ae472b9ce0dc4a4eb0d90ea_6005
WP_111927938.1		purine permease					4601				1349	1349	1349	C-tertium_1_00596	ad00bc3ebeebe0635d1f4bc8ecae80cc_2751	cdbc432ad82d57e8e7ecb6b605c360d9_7581	b4896e88b539d3fa43475f6dfcb2ce01_1251	c61c42a8f68237c764380b009525216b_5073	553e8f831ae472b9ce0dc4a4eb0d90ea_6737
WP_008677971.1		6-phosphofructokinase					3278				1217	1217	1217	C-tertium_1_01919	ad00bc3ebeebe0635d1f4bc8ecae80cc_1680	cdbc432ad82d57e8e7ecb6b605c360d9_734	b4896e88b539d3fa43475f6dfcb2ce01_5435	c61c42a8f68237c764380b009525216b_2558	553e8f831ae472b9ce0dc4a4eb0d90ea_1345
WP_008679657.1		NADH peroxidase					2964				542	542	542	C-tertium_1_00747	ad00bc3ebeebe0635d1f4bc8ecae80cc_3062	cdbc432ad82d57e8e7ecb6b605c360d9_2077	b4896e88b539d3fa43475f6dfcb2ce01_966	c61c42a8f68237c764380b009525216b_4754	553e8f831ae472b9ce0dc4a4eb0d90ea_513
WP_008681106.1		phosphoglucosamine mutase					3661				1343	1343	1343	C-tertium_1_03659	ad00bc3ebeebe0635d1f4bc8ecae80cc_5969	cdbc432ad82d57e8e7ecb6b605c360d9_1859	b4896e88b539d3fa43475f6dfcb2ce01_4005	c61c42a8f68237c764380b009525216b_6556	553e8f831ae472b9ce0dc4a4eb0d90ea_4658
WP_008681650.1		HU family DNA-binding protein					3915				275	275	275	C-tertium_1_03511	ad00bc3ebeebe0635d1f4bc8ecae80cc_1960	cdbc432ad82d57e8e7ecb6b605c360d9_1155	b4896e88b539d3fa43475f6dfcb2ce01_6890	c61c42a8f68237c764380b009525216b_7295	553e8f831ae472b9ce0dc4a4eb0d90ea_6037
WP_008678337.1		Asp23/Gls24 family envelope stress response protein					3094				347	347	347	C-tertium_1_01664	ad00bc3ebeebe0635d1f4bc8ecae80cc_1214	cdbc432ad82d57e8e7ecb6b605c360d9_246	b4896e88b539d3fa43475f6dfcb2ce01_5034	c61c42a8f68237c764380b009525216b_3052	553e8f831ae472b9ce0dc4a4eb0d90ea_1826
WP_008678363.1		ribonuclease III					3080				698	698	698	C-tertium_1_01650	ad00bc3ebeebe0635d1f4bc8ecae80cc_1186	cdbc432ad82d57e8e7ecb6b605c360d9_218	b4896e88b539d3fa43475f6dfcb2ce01_5006	c61c42a8f68237c764380b009525216b_3080	553e8f831ae472b9ce0dc4a4eb0d90ea_1854
map		type I methionyl aminopeptidase					3704				749	749	749	C-tertium_1_03617	ad00bc3ebeebe0635d1f4bc8ecae80cc_5885	cdbc432ad82d57e8e7ecb6b605c360d9_1943	b4896e88b539d3fa43475f6dfcb2ce01_4089	c61c42a8f68237c764380b009525216b_6640	553e8f831ae472b9ce0dc4a4eb0d90ea_4574
WP_008678245.1		RnfABCDGE type electron transport complex subunit B					3164				797	797	797	C-tertium_1_01738	ad00bc3ebeebe0635d1f4bc8ecae80cc_1355	cdbc432ad82d57e8e7ecb6b605c360d9_388	b4896e88b539d3fa43475f6dfcb2ce01_5176	c61c42a8f68237c764380b009525216b_2910	553e8f831ae472b9ce0dc4a4eb0d90ea_1685
rplD		50S ribosomal protein L4					3725				620	620	620	C-tertium_1_03596	ad00bc3ebeebe0635d1f4bc8ecae80cc_5843	cdbc432ad82d57e8e7ecb6b605c360d9_1985	b4896e88b539d3fa43475f6dfcb2ce01_4131	c61c42a8f68237c764380b009525216b_6682	553e8f831ae472b9ce0dc4a4eb0d90ea_4532
rpsE		30S ribosomal protein S5					3709				497	497	497	C-tertium_1_03612	ad00bc3ebeebe0635d1f4bc8ecae80cc_5875	cdbc432ad82d57e8e7ecb6b605c360d9_1953	b4896e88b539d3fa43475f6dfcb2ce01_4099	c61c42a8f68237c764380b009525216b_6650	553e8f831ae472b9ce0dc4a4eb0d90ea_4564
WP_008679917.1		hypothetical protein					4600				902	902	902	C-tertium_1_00597	ad00bc3ebeebe0635d1f4bc8ecae80cc_2753	cdbc432ad82d57e8e7ecb6b605c360d9_7579	b4896e88b539d3fa43475f6dfcb2ce01_1249	c61c42a8f68237c764380b009525216b_5071	553e8f831ae472b9ce0dc4a4eb0d90ea_6735
WP_008679684.1		DUF896 domain-containing protein					1901				191	191	191	C-tertium_1_00726	ad00bc3ebeebe0635d1f4bc8ecae80cc_3024	cdbc432ad82d57e8e7ecb6b605c360d9_2039	b4896e88b539d3fa43475f6dfcb2ce01_1004	c61c42a8f68237c764380b009525216b_4794	553e8f831ae472b9ce0dc4a4eb0d90ea_551
WP_008679645.1		hypothetical protein					2957				998	998	998	C-tertium_1_00755	ad00bc3ebeebe0635d1f4bc8ecae80cc_3079	cdbc432ad82d57e8e7ecb6b605c360d9_2094	b4896e88b539d3fa43475f6dfcb2ce01_949	c61c42a8f68237c764380b009525216b_4737	553e8f831ae472b9ce0dc4a4eb0d90ea_496
WP_008676924.1		V-type ATP synthase subunit A					4317				1781	1781	1781	C-tertium_1_02715	ad00bc3ebeebe0635d1f4bc8ecae80cc_3593	cdbc432ad82d57e8e7ecb6b605c360d9_6320	b4896e88b539d3fa43475f6dfcb2ce01_5605	c61c42a8f68237c764380b009525216b_1241	553e8f831ae472b9ce0dc4a4eb0d90ea_4961
WP_008677665.1		bifunctional 4-hydroxy-2-oxoglutarate aldolase/2-dehydro-3-deoxy-phosphogluconate aldolase					548				647	647	647	C-tertium_1_02177	ad00bc3ebeebe0635d1f4bc8ecae80cc_5427	cdbc432ad82d57e8e7ecb6b605c360d9_4326	b4896e88b539d3fa43475f6dfcb2ce01_6135	c61c42a8f68237c764380b009525216b_2171	553e8f831ae472b9ce0dc4a4eb0d90ea_4345
WP_008678847.1		MurR/RpiR family transcriptional regulator					4515				896	896	896	C-tertium_1_01311	ad00bc3ebeebe0635d1f4bc8ecae80cc_2466	cdbc432ad82d57e8e7ecb6b605c360d9_5107	b4896e88b539d3fa43475f6dfcb2ce01_2912	c61c42a8f68237c764380b009525216b_3708	553e8f831ae472b9ce0dc4a4eb0d90ea_752
WP_008681318.1		hypothetical protein					3852				443	443	443	C-tertium_1_03137	ad00bc3ebeebe0635d1f4bc8ecae80cc_4870	cdbc432ad82d57e8e7ecb6b605c360d9_4116	b4896e88b539d3fa43475f6dfcb2ce01_5346	c61c42a8f68237c764380b009525216b_6847	553e8f831ae472b9ce0dc4a4eb0d90ea_140
WP_008681131.1		chromate transporter					3677				524	524	524	C-tertium_1_03644	ad00bc3ebeebe0635d1f4bc8ecae80cc_5939	cdbc432ad82d57e8e7ecb6b605c360d9_1889	b4896e88b539d3fa43475f6dfcb2ce01_4035	c61c42a8f68237c764380b009525216b_6586	553e8f831ae472b9ce0dc4a4eb0d90ea_4628
WP_008678605.1		heavy-metal-associated domain-containing protein					1685				209	209	209	C-tertium_1_01501	ad00bc3ebeebe0635d1f4bc8ecae80cc_5579	cdbc432ad82d57e8e7ecb6b605c360d9_5451	b4896e88b539d3fa43475f6dfcb2ce01_2392	c61c42a8f68237c764380b009525216b_3374	553e8f831ae472b9ce0dc4a4eb0d90ea_3775
WP_008677424.1		ferrous iron transport protein A					1229				221	221	221	C-tertium_1_02340	ad00bc3ebeebe0635d1f4bc8ecae80cc_5126	cdbc432ad82d57e8e7ecb6b605c360d9_4633	b4896e88b539d3fa43475f6dfcb2ce01_3515	c61c42a8f68237c764380b009525216b_1864	553e8f831ae472b9ce0dc4a4eb0d90ea_663
WP_008681462.1		STAS-like domain-containing protein					3893				275	275	275	C-tertium_1_03422	ad00bc3ebeebe0635d1f4bc8ecae80cc_2143	cdbc432ad82d57e8e7ecb6b605c360d9_3939	b4896e88b539d3fa43475f6dfcb2ce01_7076	c61c42a8f68237c764380b009525216b_7083	553e8f831ae472b9ce0dc4a4eb0d90ea_5854
WP_008679916.1		hypothetical protein					4599				557	557	557	C-tertium_1_00598	ad00bc3ebeebe0635d1f4bc8ecae80cc_2755	cdbc432ad82d57e8e7ecb6b605c360d9_7577	b4896e88b539d3fa43475f6dfcb2ce01_1247	c61c42a8f68237c764380b009525216b_5069	553e8f831ae472b9ce0dc4a4eb0d90ea_6733
WP_008681533.1		hypothetical protein					3975				839	839	839	C-tertium_1_03467	ad00bc3ebeebe0635d1f4bc8ecae80cc_2053	cdbc432ad82d57e8e7ecb6b605c360d9_1249	b4896e88b539d3fa43475f6dfcb2ce01_6984	c61c42a8f68237c764380b009525216b_7175	553e8f831ae472b9ce0dc4a4eb0d90ea_5944
WP_008678751.1		MurR/RpiR family transcriptional regulator					4251				737	737	737	C-tertium_1_01394	ad00bc3ebeebe0635d1f4bc8ecae80cc_5782	cdbc432ad82d57e8e7ecb6b605c360d9_5258	b4896e88b539d3fa43475f6dfcb2ce01_2773	c61c42a8f68237c764380b009525216b_3565	553e8f831ae472b9ce0dc4a4eb0d90ea_3582
hydE		[FeFe] hydrogenase H-cluster radical SAM maturase HydE					270				1127	1127	1127	C-tertium_1_02065	ad00bc3ebeebe0635d1f4bc8ecae80cc_7049	cdbc432ad82d57e8e7ecb6b605c360d9_2558	b4896e88b539d3fa43475f6dfcb2ce01_4201	c61c42a8f68237c764380b009525216b_2390	553e8f831ae472b9ce0dc4a4eb0d90ea_2106
group_3083		recombinase RecA					3032				1040	1040	1040	C-tertium_1_01602	ad00bc3ebeebe0635d1f4bc8ecae80cc_1092	cdbc432ad82d57e8e7ecb6b605c360d9_124	b4896e88b539d3fa43475f6dfcb2ce01_4912	c61c42a8f68237c764380b009525216b_3174	553e8f831ae472b9ce0dc4a4eb0d90ea_1948
WP_008679353.1		ferredoxin					2809				188	188	188	C-tertium_1_00935	ad00bc3ebeebe0635d1f4bc8ecae80cc_7393	cdbc432ad82d57e8e7ecb6b605c360d9_3281	b4896e88b539d3fa43475f6dfcb2ce01_700	c61c42a8f68237c764380b009525216b_4386	553e8f831ae472b9ce0dc4a4eb0d90ea_3033
WP_008677056.1		(2Fe-2S)-binding protein					4395				173	173	173	C-tertium_1_02638	ad00bc3ebeebe0635d1f4bc8ecae80cc_3438	cdbc432ad82d57e8e7ecb6b605c360d9_1044	b4896e88b539d3fa43475f6dfcb2ce01_3950	c61c42a8f68237c764380b009525216b_1403	553e8f831ae472b9ce0dc4a4eb0d90ea_7436
WP_008681631.1		ribose-phosphate diphosphokinase					3925				959	959	959	C-tertium_1_03501	ad00bc3ebeebe0635d1f4bc8ecae80cc_1980	cdbc432ad82d57e8e7ecb6b605c360d9_1175	b4896e88b539d3fa43475f6dfcb2ce01_6910	c61c42a8f68237c764380b009525216b_7275	553e8f831ae472b9ce0dc4a4eb0d90ea_6017
WP_008677488.1		dCMP deaminase family protein					1183				494	494	494	C-tertium_1_02298	ad00bc3ebeebe0635d1f4bc8ecae80cc_5212	cdbc432ad82d57e8e7ecb6b605c360d9_4547	b4896e88b539d3fa43475f6dfcb2ce01_3429	c61c42a8f68237c764380b009525216b_1950	553e8f831ae472b9ce0dc4a4eb0d90ea_6685
rbsK		ribokinase					5020				929	929	929	C-tertium_1_00372	ad00bc3ebeebe0635d1f4bc8ecae80cc_6998	cdbc432ad82d57e8e7ecb6b605c360d9_5971	b4896e88b539d3fa43475f6dfcb2ce01_2012	c61c42a8f68237c764380b009525216b_5546	553e8f831ae472b9ce0dc4a4eb0d90ea_6527
WP_008676108.1		DMT family transporter					759				431	431	431	C-tertium_1_03280	ad00bc3ebeebe0635d1f4bc8ecae80cc_4390	cdbc432ad82d57e8e7ecb6b605c360d9_1507	b4896e88b539d3fa43475f6dfcb2ce01_1835	c61c42a8f68237c764380b009525216b_213	553e8f831ae472b9ce0dc4a4eb0d90ea_371
WP_111927935.1		carbohydrate-binding domain-containing protein					4597				1844	1865	1853	C-tertium_1_00600	ad00bc3ebeebe0635d1f4bc8ecae80cc_2759	cdbc432ad82d57e8e7ecb6b605c360d9_7573	b4896e88b539d3fa43475f6dfcb2ce01_1243	c61c42a8f68237c764380b009525216b_5065	553e8f831ae472b9ce0dc4a4eb0d90ea_6729
WP_008680606.1		PTS sugar transporter subunit IIC					1519				806	806	806	C-tertium_1_00192	ad00bc3ebeebe0635d1f4bc8ecae80cc_6629	cdbc432ad82d57e8e7ecb6b605c360d9_6955	b4896e88b539d3fa43475f6dfcb2ce01_6731	c61c42a8f68237c764380b009525216b_5891	553e8f831ae472b9ce0dc4a4eb0d90ea_4172
WP_008676576.1		LacI family transcriptional regulator					647				1022	1022	1022	C-tertium_1_02938	ad00bc3ebeebe0635d1f4bc8ecae80cc_4168	cdbc432ad82d57e8e7ecb6b605c360d9_4816	b4896e88b539d3fa43475f6dfcb2ce01_3307	c61c42a8f68237c764380b009525216b_784	553e8f831ae472b9ce0dc4a4eb0d90ea_7313
WP_008678773.1		zinc ribbon domain-containing protein					4275				293	293	293	C-tertium_1_01375	ad00bc3ebeebe0635d1f4bc8ecae80cc_2370	cdbc432ad82d57e8e7ecb6b605c360d9_5206	b4896e88b539d3fa43475f6dfcb2ce01_2813	c61c42a8f68237c764380b009525216b_3605	553e8f831ae472b9ce0dc4a4eb0d90ea_3987
WP_008681179.1		type Z 30S ribosomal protein S14					3713				185	185	185	C-tertium_1_03608	ad00bc3ebeebe0635d1f4bc8ecae80cc_5867	cdbc432ad82d57e8e7ecb6b605c360d9_1961	b4896e88b539d3fa43475f6dfcb2ce01_4107	c61c42a8f68237c764380b009525216b_6658	553e8f831ae472b9ce0dc4a4eb0d90ea_4556
glmU		bifunctional UDP-N-acetylglucosamine diphosphorylase/glucosamine-1-phosphate N-acetyltransferase GlmU					3926				1370	1370	1370	C-tertium_1_03500	ad00bc3ebeebe0635d1f4bc8ecae80cc_1982	cdbc432ad82d57e8e7ecb6b605c360d9_1177	b4896e88b539d3fa43475f6dfcb2ce01_6912	c61c42a8f68237c764380b009525216b_7273	553e8f831ae472b9ce0dc4a4eb0d90ea_6015
WP_008676157.1		DUF4446 family protein					3742				500	500	500	C-tertium_1_03318	ad00bc3ebeebe0635d1f4bc8ecae80cc_4303	cdbc432ad82d57e8e7ecb6b605c360d9_1582	b4896e88b539d3fa43475f6dfcb2ce01_1922	c61c42a8f68237c764380b009525216b_279	553e8f831ae472b9ce0dc4a4eb0d90ea_7125
atpE		ATP synthase F0 subunit C					474				230	230	230	C-tertium_1_02917	ad00bc3ebeebe0635d1f4bc8ecae80cc_4126	cdbc432ad82d57e8e7ecb6b605c360d9_6735	b4896e88b539d3fa43475f6dfcb2ce01_3124	c61c42a8f68237c764380b009525216b_826	553e8f831ae472b9ce0dc4a4eb0d90ea_1001
WP_008680087.1		PTS transporter subunit EIIC					4572				1409	1409	1409	C-tertium_1_00500	ad00bc3ebeebe0635d1f4bc8ecae80cc_925	cdbc432ad82d57e8e7ecb6b605c360d9_5734	b4896e88b539d3fa43475f6dfcb2ce01_7356	c61c42a8f68237c764380b009525216b_5269	553e8f831ae472b9ce0dc4a4eb0d90ea_2607
dnaA		chromosomal replication initiator protein DnaA					3754				1355	1355	1355	C-tertium_1_03330	ad00bc3ebeebe0635d1f4bc8ecae80cc_4279	cdbc432ad82d57e8e7ecb6b605c360d9_1606	b4896e88b539d3fa43475f6dfcb2ce01_1946	c61c42a8f68237c764380b009525216b_303	553e8f831ae472b9ce0dc4a4eb0d90ea_7149
WP_008680173.1		amino acid ABC transporter ATP-binding protein					4172				746	746	746	C-tertium_1_00455	ad00bc3ebeebe0635d1f4bc8ecae80cc_1833	cdbc432ad82d57e8e7ecb6b605c360d9_5807	b4896e88b539d3fa43475f6dfcb2ce01_7239	c61c42a8f68237c764380b009525216b_5378	553e8f831ae472b9ce0dc4a4eb0d90ea_2710
WP_111927839.1		PAS domain-containing protein					2588				242	2093	1748	C-tertium_1_01156	ad00bc3ebeebe0635d1f4bc8ecae80cc_377	cdbc432ad82d57e8e7ecb6b605c360d9_2661	b4896e88b539d3fa43475f6dfcb2ce01_297	c61c42a8f68237c764380b009525216b_3979	553e8f831ae472b9ce0dc4a4eb0d90ea_5082 553e8f831ae472b9ce0dc4a4eb0d90ea_5080
WP_008679907.1		PadR family transcriptional regulator					4593				332	332	332	C-tertium_1_00604	ad00bc3ebeebe0635d1f4bc8ecae80cc_2767	cdbc432ad82d57e8e7ecb6b605c360d9_7565	b4896e88b539d3fa43475f6dfcb2ce01_1235	c61c42a8f68237c764380b009525216b_5057	553e8f831ae472b9ce0dc4a4eb0d90ea_6721
WP_008681166.1		hypothetical protein					3703				311	311	311	C-tertium_1_03618	ad00bc3ebeebe0635d1f4bc8ecae80cc_5887	cdbc432ad82d57e8e7ecb6b605c360d9_1941	b4896e88b539d3fa43475f6dfcb2ce01_4087	c61c42a8f68237c764380b009525216b_6638	553e8f831ae472b9ce0dc4a4eb0d90ea_4576
WP_008676549.1		CotS family spore coat protein					182				1001	1001	1001	C-tertium_1_02954	ad00bc3ebeebe0635d1f4bc8ecae80cc_4202	cdbc432ad82d57e8e7ecb6b605c360d9_3565	b4896e88b539d3fa43475f6dfcb2ce01_3275	c61c42a8f68237c764380b009525216b_752	553e8f831ae472b9ce0dc4a4eb0d90ea_7281
WP_008676147.1		DUF951 domain-containing protein					737				185	185	185	C-tertium_1_03313	ad00bc3ebeebe0635d1f4bc8ecae80cc_4313	cdbc432ad82d57e8e7ecb6b605c360d9_1572	b4896e88b539d3fa43475f6dfcb2ce01_1912	c61c42a8f68237c764380b009525216b_269	553e8f831ae472b9ce0dc4a4eb0d90ea_7115
WP_008679630.1		dephospho-CoA kinase					2942				599	599	599	C-tertium_1_00770	ad00bc3ebeebe0635d1f4bc8ecae80cc_570	cdbc432ad82d57e8e7ecb6b605c360d9_2122	b4896e88b539d3fa43475f6dfcb2ce01_921	c61c42a8f68237c764380b009525216b_4705	553e8f831ae472b9ce0dc4a4eb0d90ea_466
WP_008678308.1		hypothetical protein					3114				395	395	395	C-tertium_1_01684	ad00bc3ebeebe0635d1f4bc8ecae80cc_1255	cdbc432ad82d57e8e7ecb6b605c360d9_287	b4896e88b539d3fa43475f6dfcb2ce01_5075	c61c42a8f68237c764380b009525216b_3011	553e8f831ae472b9ce0dc4a4eb0d90ea_1785
WP_008679636.1		hypothetical protein					2948				164	164	164	C-tertium_1_00764	ad00bc3ebeebe0635d1f4bc8ecae80cc_3097	cdbc432ad82d57e8e7ecb6b605c360d9_2110	b4896e88b539d3fa43475f6dfcb2ce01_933	c61c42a8f68237c764380b009525216b_4719	553e8f831ae472b9ce0dc4a4eb0d90ea_478
rpsT		30S ribosomal protein S20					1316				263	263	263	C-tertium_1_02491	ad00bc3ebeebe0635d1f4bc8ecae80cc_4953	cdbc432ad82d57e8e7ecb6b605c360d9_3727	b4896e88b539d3fa43475f6dfcb2ce01_3680	c61c42a8f68237c764380b009525216b_1687	553e8f831ae472b9ce0dc4a4eb0d90ea_857
WP_008678918.1		alpha/beta-type small acid-soluble spore protein					2484				209	209	209	C-tertium_1_01240	ad00bc3ebeebe0635d1f4bc8ecae80cc_2619	cdbc432ad82d57e8e7ecb6b605c360d9_4994	b4896e88b539d3fa43475f6dfcb2ce01_124	c61c42a8f68237c764380b009525216b_3829	553e8f831ae472b9ce0dc4a4eb0d90ea_5234
WP_008681256.1		stage 0 sporulation family protein					3436				905	905	905	C-tertium_1_03554	ad00bc3ebeebe0635d1f4bc8ecae80cc_47	cdbc432ad82d57e8e7ecb6b605c360d9_3900	b4896e88b539d3fa43475f6dfcb2ce01_4595	c61c42a8f68237c764380b009525216b_6768	553e8f831ae472b9ce0dc4a4eb0d90ea_4804
WP_008676858.1		trigger factor					317				1283	1283	1283	C-tertium_1_02749	ad00bc3ebeebe0635d1f4bc8ecae80cc_3657	cdbc432ad82d57e8e7ecb6b605c360d9_6386	b4896e88b539d3fa43475f6dfcb2ce01_5671	c61c42a8f68237c764380b009525216b_1175	553e8f831ae472b9ce0dc4a4eb0d90ea_5025
WP_008679904.1		DUF4956 domain-containing protein					1771				689	689	689	C-tertium_1_00606	ad00bc3ebeebe0635d1f4bc8ecae80cc_2771	cdbc432ad82d57e8e7ecb6b605c360d9_7561	b4896e88b539d3fa43475f6dfcb2ce01_1231	c61c42a8f68237c764380b009525216b_5053	553e8f831ae472b9ce0dc4a4eb0d90ea_6262
WP_008676985.1		sugar ABC transporter substrate-binding protein					4362				971	971	971	C-tertium_1_02671	ad00bc3ebeebe0635d1f4bc8ecae80cc_3506	cdbc432ad82d57e8e7ecb6b605c360d9_6231	b4896e88b539d3fa43475f6dfcb2ce01_5516	c61c42a8f68237c764380b009525216b_1330	553e8f831ae472b9ce0dc4a4eb0d90ea_4874
WP_008677149.1		DUF2975 domain-containing protein					4462				494	494	494	C-tertium_1_02570	ad00bc3ebeebe0635d1f4bc8ecae80cc_3322	cdbc432ad82d57e8e7ecb6b605c360d9_928	b4896e88b539d3fa43475f6dfcb2ce01_3836	c61c42a8f68237c764380b009525216b_1515	553e8f831ae472b9ce0dc4a4eb0d90ea_5527
WP_008679979.1		response regulator transcription factor					4707				692	692	692	C-tertium_1_00553	ad00bc3ebeebe0635d1f4bc8ecae80cc_551	cdbc432ad82d57e8e7ecb6b605c360d9_5604	b4896e88b539d3fa43475f6dfcb2ce01_1329	c61c42a8f68237c764380b009525216b_5151	553e8f831ae472b9ce0dc4a4eb0d90ea_6814
WP_008675995.1		YbaB/EbfC family nucleoid-associated protein					837				344	344	344	C-tertium_1_03196	ad00bc3ebeebe0635d1f4bc8ecae80cc_4509	cdbc432ad82d57e8e7ecb6b605c360d9_1386	b4896e88b539d3fa43475f6dfcb2ce01_1718	c61c42a8f68237c764380b009525216b_56	553e8f831ae472b9ce0dc4a4eb0d90ea_7367
codY		GTP-sensing pleiotropic transcriptional regulator CodY					3062				776	776	776	C-tertium_1_01632	ad00bc3ebeebe0635d1f4bc8ecae80cc_1152	cdbc432ad82d57e8e7ecb6b605c360d9_184	b4896e88b539d3fa43475f6dfcb2ce01_4972	c61c42a8f68237c764380b009525216b_3114	553e8f831ae472b9ce0dc4a4eb0d90ea_1888
WP_008677058.1		hypothetical protein					4397				197	197	197	C-tertium_1_02637	ad00bc3ebeebe0635d1f4bc8ecae80cc_3436	cdbc432ad82d57e8e7ecb6b605c360d9_1042	b4896e88b539d3fa43475f6dfcb2ce01_3948	c61c42a8f68237c764380b009525216b_1405	553e8f831ae472b9ce0dc4a4eb0d90ea_7438
kduI		5-dehydro-4-deoxy-D-glucuronate isomerase					1524				830	830	830	C-tertium_1_00187	ad00bc3ebeebe0635d1f4bc8ecae80cc_6619	cdbc432ad82d57e8e7ecb6b605c360d9_6965	b4896e88b539d3fa43475f6dfcb2ce01_6741	c61c42a8f68237c764380b009525216b_5901	553e8f831ae472b9ce0dc4a4eb0d90ea_4162
rpsA		30S ribosomal protein S1					420				1148	1148	1148	C-tertium_1_02856	ad00bc3ebeebe0635d1f4bc8ecae80cc_3873	cdbc432ad82d57e8e7ecb6b605c360d9_6604	b4896e88b539d3fa43475f6dfcb2ce01_6292	c61c42a8f68237c764380b009525216b_957	553e8f831ae472b9ce0dc4a4eb0d90ea_1132
WP_008678863.1		DUF697 domain-containing protein					4503				1109	1109	1109	C-tertium_1_01298	ad00bc3ebeebe0635d1f4bc8ecae80cc_2490	cdbc432ad82d57e8e7ecb6b605c360d9_5083	b4896e88b539d3fa43475f6dfcb2ce01_13	c61c42a8f68237c764380b009525216b_3732	553e8f831ae472b9ce0dc4a4eb0d90ea_54
WP_008676841.1		GntR family transcriptional regulator					328				389	389	389	C-tertium_1_02761	ad00bc3ebeebe0635d1f4bc8ecae80cc_3679	cdbc432ad82d57e8e7ecb6b605c360d9_6410	b4896e88b539d3fa43475f6dfcb2ce01_5695	c61c42a8f68237c764380b009525216b_1151	553e8f831ae472b9ce0dc4a4eb0d90ea_5047
WP_008679897.1		PhzF family phenazine biosynthesis protein					1775				836	836	836	C-tertium_1_00609	ad00bc3ebeebe0635d1f4bc8ecae80cc_2777	cdbc432ad82d57e8e7ecb6b605c360d9_7555	b4896e88b539d3fa43475f6dfcb2ce01_1225	c61c42a8f68237c764380b009525216b_5047	553e8f831ae472b9ce0dc4a4eb0d90ea_6256
WP_008680816.1		response regulator transcription factor					4858				668	668	668	C-tertium_1_00051	ad00bc3ebeebe0635d1f4bc8ecae80cc_6333	cdbc432ad82d57e8e7ecb6b605c360d9_7192	b4896e88b539d3fa43475f6dfcb2ce01_6538	c61c42a8f68237c764380b009525216b_6177	553e8f831ae472b9ce0dc4a4eb0d90ea_2248
WP_008678616.1		ABC transporter ATP-binding protein					1674				704	704	704	C-tertium_1_01490	ad00bc3ebeebe0635d1f4bc8ecae80cc_5601	cdbc432ad82d57e8e7ecb6b605c360d9_5429	b4896e88b539d3fa43475f6dfcb2ce01_2414	c61c42a8f68237c764380b009525216b_3396	553e8f831ae472b9ce0dc4a4eb0d90ea_3753
WP_008681251.1		4Fe-4S dicluster domain-containing protein					3438				170	170	170	C-tertium_1_03556	ad00bc3ebeebe0635d1f4bc8ecae80cc_51	cdbc432ad82d57e8e7ecb6b605c360d9_3896	b4896e88b539d3fa43475f6dfcb2ce01_4591	c61c42a8f68237c764380b009525216b_6764	553e8f831ae472b9ce0dc4a4eb0d90ea_4808
rnpA		ribonuclease P protein component					3752				350	350	350	C-tertium_1_03328	ad00bc3ebeebe0635d1f4bc8ecae80cc_4283	cdbc432ad82d57e8e7ecb6b605c360d9_1602	b4896e88b539d3fa43475f6dfcb2ce01_1942	c61c42a8f68237c764380b009525216b_299	553e8f831ae472b9ce0dc4a4eb0d90ea_7145
WP_008677786.1		HesB-like protein					629				329	329	329	C-tertium_1_02097	ad00bc3ebeebe0635d1f4bc8ecae80cc_3174	cdbc432ad82d57e8e7ecb6b605c360d9_4176	b4896e88b539d3fa43475f6dfcb2ce01_5985	c61c42a8f68237c764380b009525216b_2323	553e8f831ae472b9ce0dc4a4eb0d90ea_3508
WP_008681660.1		RNA-binding protein S1					3910				410	410	410	C-tertium_1_03516	ad00bc3ebeebe0635d1f4bc8ecae80cc_1950	cdbc432ad82d57e8e7ecb6b605c360d9_1145	b4896e88b539d3fa43475f6dfcb2ce01_6880	c61c42a8f68237c764380b009525216b_7305	553e8f831ae472b9ce0dc4a4eb0d90ea_6047
WP_008679214.1		DUF523 domain-containing protein					2718				449	449	449	C-tertium_1_01030	ad00bc3ebeebe0635d1f4bc8ecae80cc_7575	cdbc432ad82d57e8e7ecb6b605c360d9_3000	b4896e88b539d3fa43475f6dfcb2ce01_511	c61c42a8f68237c764380b009525216b_4197	553e8f831ae472b9ce0dc4a4eb0d90ea_3215
WP_008676621.1		MreB/Mrl family cell shape determining protein					462				1034	1034	1034	C-tertium_1_02905	ad00bc3ebeebe0635d1f4bc8ecae80cc_4102	cdbc432ad82d57e8e7ecb6b605c360d9_6711	b4896e88b539d3fa43475f6dfcb2ce01_3148	c61c42a8f68237c764380b009525216b_850	553e8f831ae472b9ce0dc4a4eb0d90ea_1025
WP_008676131.1		replicative DNA helicase					745				1337	1337	1337	C-tertium_1_03305	ad00bc3ebeebe0635d1f4bc8ecae80cc_4329	cdbc432ad82d57e8e7ecb6b605c360d9_1556	b4896e88b539d3fa43475f6dfcb2ce01_1896	c61c42a8f68237c764380b009525216b_253	553e8f831ae472b9ce0dc4a4eb0d90ea_7099
rlmD		23S rRNA (uracil(1939)-C(5))-methyltransferase RlmD					387				1361	1361	1361	C-tertium_1_02823	ad00bc3ebeebe0635d1f4bc8ecae80cc_3807	cdbc432ad82d57e8e7ecb6b605c360d9_6538	b4896e88b539d3fa43475f6dfcb2ce01_5823	c61c42a8f68237c764380b009525216b_1023	553e8f831ae472b9ce0dc4a4eb0d90ea_3822
WP_008679890.1		C40 family peptidase					1779				611	611	611	C-tertium_1_00613	ad00bc3ebeebe0635d1f4bc8ecae80cc_2783	cdbc432ad82d57e8e7ecb6b605c360d9_7549	b4896e88b539d3fa43475f6dfcb2ce01_1219	c61c42a8f68237c764380b009525216b_5041	553e8f831ae472b9ce0dc4a4eb0d90ea_6250
WP_008677628.1		50S ribosomal protein L25					519				548	548	548	C-tertium_1_02211	ad00bc3ebeebe0635d1f4bc8ecae80cc_5379	cdbc432ad82d57e8e7ecb6b605c360d9_4378	b4896e88b539d3fa43475f6dfcb2ce01_6183	c61c42a8f68237c764380b009525216b_2123	553e8f831ae472b9ce0dc4a4eb0d90ea_4397
WP_008676803.1		ABC transporter permease					349				638	638	638	C-tertium_1_02786	ad00bc3ebeebe0635d1f4bc8ecae80cc_3730	cdbc432ad82d57e8e7ecb6b605c360d9_6461	b4896e88b539d3fa43475f6dfcb2ce01_5746	c61c42a8f68237c764380b009525216b_1100	553e8f831ae472b9ce0dc4a4eb0d90ea_3899
WP_008676002.1		dihydrofolate reductase					840				485	485	485	C-tertium_1_03199	ad00bc3ebeebe0635d1f4bc8ecae80cc_4503	cdbc432ad82d57e8e7ecb6b605c360d9_1392	b4896e88b539d3fa43475f6dfcb2ce01_1724	c61c42a8f68237c764380b009525216b_62	553e8f831ae472b9ce0dc4a4eb0d90ea_7361
WP_008679232.1		TrkH family potassium uptake protein					2728				1340	1340	1340	C-tertium_1_01020	ad00bc3ebeebe0635d1f4bc8ecae80cc_7555	cdbc432ad82d57e8e7ecb6b605c360d9_3021	b4896e88b539d3fa43475f6dfcb2ce01_532	c61c42a8f68237c764380b009525216b_4218	553e8f831ae472b9ce0dc4a4eb0d90ea_3195
WP_008679095.1		segregation/condensation protein B					2620				608	608	608	C-tertium_1_01124	ad00bc3ebeebe0635d1f4bc8ecae80cc_317	cdbc432ad82d57e8e7ecb6b605c360d9_2850	b4896e88b539d3fa43475f6dfcb2ce01_361	c61c42a8f68237c764380b009525216b_4047	553e8f831ae472b9ce0dc4a4eb0d90ea_3397
tgt		tRNA guanosine(34) transglycosylase Tgt					2839				1142	1142	1142	C-tertium_1_00905	ad00bc3ebeebe0635d1f4bc8ecae80cc_7333	cdbc432ad82d57e8e7ecb6b605c360d9_3342	b4896e88b539d3fa43475f6dfcb2ce01_761	c61c42a8f68237c764380b009525216b_4447	553e8f831ae472b9ce0dc4a4eb0d90ea_2973
clpP		ATP-dependent Clp endopeptidase proteolytic subunit ClpP					316				596	596	596	C-tertium_1_02748	ad00bc3ebeebe0635d1f4bc8ecae80cc_3655	cdbc432ad82d57e8e7ecb6b605c360d9_6384	b4896e88b539d3fa43475f6dfcb2ce01_5669	c61c42a8f68237c764380b009525216b_1177	553e8f831ae472b9ce0dc4a4eb0d90ea_5023
WP_008681246.1		CtsR family transcriptional regulator					3440				455	455	455	C-tertium_1_03558	ad00bc3ebeebe0635d1f4bc8ecae80cc_55	cdbc432ad82d57e8e7ecb6b605c360d9_3892	b4896e88b539d3fa43475f6dfcb2ce01_4587	c61c42a8f68237c764380b009525216b_6760	553e8f831ae472b9ce0dc4a4eb0d90ea_4812
WP_008678242.1		electron transport complex subunit E					3166				716	716	716	C-tertium_1_01740	ad00bc3ebeebe0635d1f4bc8ecae80cc_1359	cdbc432ad82d57e8e7ecb6b605c360d9_392	b4896e88b539d3fa43475f6dfcb2ce01_5180	c61c42a8f68237c764380b009525216b_2906	553e8f831ae472b9ce0dc4a4eb0d90ea_1681
rpsI		30S ribosomal protein S9					3690				392	392	392	C-tertium_1_03630	ad00bc3ebeebe0635d1f4bc8ecae80cc_5913	cdbc432ad82d57e8e7ecb6b605c360d9_1915	b4896e88b539d3fa43475f6dfcb2ce01_4061	c61c42a8f68237c764380b009525216b_6612	553e8f831ae472b9ce0dc4a4eb0d90ea_4602
WP_008679877.1		YibE/F family protein					1788				1145	1202	1192	C-tertium_1_00622	ad00bc3ebeebe0635d1f4bc8ecae80cc_2801	cdbc432ad82d57e8e7ecb6b605c360d9_7531	b4896e88b539d3fa43475f6dfcb2ce01_1201	c61c42a8f68237c764380b009525216b_5023	553e8f831ae472b9ce0dc4a4eb0d90ea_6232
group_3140		50S ribosomal protein L20					280				356	356	356	C-tertium_1_02075	ad00bc3ebeebe0635d1f4bc8ecae80cc_7031	cdbc432ad82d57e8e7ecb6b605c360d9_2538	b4896e88b539d3fa43475f6dfcb2ce01_4221	c61c42a8f68237c764380b009525216b_2370	553e8f831ae472b9ce0dc4a4eb0d90ea_2088
WP_008676911.1		hypothetical protein					4309				497	497	497	C-tertium_1_02723	ad00bc3ebeebe0635d1f4bc8ecae80cc_3609	cdbc432ad82d57e8e7ecb6b605c360d9_6336	b4896e88b539d3fa43475f6dfcb2ce01_5621	c61c42a8f68237c764380b009525216b_1225	553e8f831ae472b9ce0dc4a4eb0d90ea_4977
WP_008680169.1		hypothetical protein					4170				590	590	590	C-tertium_1_00457	ad00bc3ebeebe0635d1f4bc8ecae80cc_1837	cdbc432ad82d57e8e7ecb6b605c360d9_5803	b4896e88b539d3fa43475f6dfcb2ce01_7243	c61c42a8f68237c764380b009525216b_5374	553e8f831ae472b9ce0dc4a4eb0d90ea_2706
WP_008676747.1		flavodoxin					385				467	467	467	C-tertium_1_02821	ad00bc3ebeebe0635d1f4bc8ecae80cc_3803	cdbc432ad82d57e8e7ecb6b605c360d9_6534	b4896e88b539d3fa43475f6dfcb2ce01_5819	c61c42a8f68237c764380b009525216b_1027	553e8f831ae472b9ce0dc4a4eb0d90ea_3826
WP_008676267.1		FHA domain-containing protein					1026				452	452	452	C-tertium_1_03087	ad00bc3ebeebe0635d1f4bc8ecae80cc_707	cdbc432ad82d57e8e7ecb6b605c360d9_2205	b4896e88b539d3fa43475f6dfcb2ce01_2650	c61c42a8f68237c764380b009525216b_399	553e8f831ae472b9ce0dc4a4eb0d90ea_5639
infA		translation initiation factor IF-1					3702				218	218	218	C-tertium_1_03619	ad00bc3ebeebe0635d1f4bc8ecae80cc_5889	cdbc432ad82d57e8e7ecb6b605c360d9_1939	b4896e88b539d3fa43475f6dfcb2ce01_4085	c61c42a8f68237c764380b009525216b_6636	553e8f831ae472b9ce0dc4a4eb0d90ea_4578
ftsZ		cell division protein FtsZ					3132				1121	1121	1121	C-tertium_1_01702	ad00bc3ebeebe0635d1f4bc8ecae80cc_1291	cdbc432ad82d57e8e7ecb6b605c360d9_323	b4896e88b539d3fa43475f6dfcb2ce01_5111	c61c42a8f68237c764380b009525216b_2975	553e8f831ae472b9ce0dc4a4eb0d90ea_1749
WP_008676537.1		LysR family transcriptional regulator					175				887	887	887	C-tertium_1_02961	ad00bc3ebeebe0635d1f4bc8ecae80cc_4216	cdbc432ad82d57e8e7ecb6b605c360d9_3551	b4896e88b539d3fa43475f6dfcb2ce01_3261	c61c42a8f68237c764380b009525216b_738	553e8f831ae472b9ce0dc4a4eb0d90ea_7267
WP_008676675.1		CBS domain-containing protein					425				416	416	416	C-tertium_1_02861	ad00bc3ebeebe0635d1f4bc8ecae80cc_3883	cdbc432ad82d57e8e7ecb6b605c360d9_6614	b4896e88b539d3fa43475f6dfcb2ce01_6282	c61c42a8f68237c764380b009525216b_947	553e8f831ae472b9ce0dc4a4eb0d90ea_1122
WP_008677231.1		ECF transporter S component					1352				521	521	521	C-tertium_1_02521	ad00bc3ebeebe0635d1f4bc8ecae80cc_3215	cdbc432ad82d57e8e7ecb6b605c360d9_4793	b4896e88b539d3fa43475f6dfcb2ce01_3738	c61c42a8f68237c764380b009525216b_1619	553e8f831ae472b9ce0dc4a4eb0d90ea_7473
WP_008676746.1		class I SAM-dependent methyltransferase					386				776	776	776	C-tertium_1_02822	ad00bc3ebeebe0635d1f4bc8ecae80cc_3805	cdbc432ad82d57e8e7ecb6b605c360d9_6536	b4896e88b539d3fa43475f6dfcb2ce01_5821	c61c42a8f68237c764380b009525216b_1025	553e8f831ae472b9ce0dc4a4eb0d90ea_3824
nusB		transcription antitermination factor NusB					2659				404	404	404	C-tertium_1_01086	ad00bc3ebeebe0635d1f4bc8ecae80cc_281	cdbc432ad82d57e8e7ecb6b605c360d9_2886	b4896e88b539d3fa43475f6dfcb2ce01_397	c61c42a8f68237c764380b009525216b_4083	553e8f831ae472b9ce0dc4a4eb0d90ea_3329
arcC		carbamate kinase					1831				932	932	932	C-tertium_1_00661	ad00bc3ebeebe0635d1f4bc8ecae80cc_2889	cdbc432ad82d57e8e7ecb6b605c360d9_7441	b4896e88b539d3fa43475f6dfcb2ce01_1123	c61c42a8f68237c764380b009525216b_4933	553e8f831ae472b9ce0dc4a4eb0d90ea_4703
WP_008678305.1		ribosome biogenesis GTPase Der					3117				1316	1316	1316	C-tertium_1_01687	ad00bc3ebeebe0635d1f4bc8ecae80cc_1261	cdbc432ad82d57e8e7ecb6b605c360d9_293	b4896e88b539d3fa43475f6dfcb2ce01_5081	c61c42a8f68237c764380b009525216b_3005	553e8f831ae472b9ce0dc4a4eb0d90ea_1779
WP_008675989.1		DUF2508 family protein					834				257	257	257	C-tertium_1_03193	ad00bc3ebeebe0635d1f4bc8ecae80cc_4515	cdbc432ad82d57e8e7ecb6b605c360d9_1380	b4896e88b539d3fa43475f6dfcb2ce01_1712	c61c42a8f68237c764380b009525216b_50	553e8f831ae472b9ce0dc4a4eb0d90ea_7373
rplR		50S ribosomal protein L18					3710				362	362	362	C-tertium_1_03611	ad00bc3ebeebe0635d1f4bc8ecae80cc_5873	cdbc432ad82d57e8e7ecb6b605c360d9_1955	b4896e88b539d3fa43475f6dfcb2ce01_4101	c61c42a8f68237c764380b009525216b_6652	553e8f831ae472b9ce0dc4a4eb0d90ea_4562
WP_008678850.1		MarR family transcriptional regulator					4512				431	431	431	C-tertium_1_01308	ad00bc3ebeebe0635d1f4bc8ecae80cc_2472	cdbc432ad82d57e8e7ecb6b605c360d9_5101	b4896e88b539d3fa43475f6dfcb2ce01_2918	c61c42a8f68237c764380b009525216b_3714	553e8f831ae472b9ce0dc4a4eb0d90ea_746
group_3158		stage V sporulation protein AC					1322				470	470	470	C-tertium_1_02497	ad00bc3ebeebe0635d1f4bc8ecae80cc_4941	cdbc432ad82d57e8e7ecb6b605c360d9_3715	b4896e88b539d3fa43475f6dfcb2ce01_3692	c61c42a8f68237c764380b009525216b_1675	553e8f831ae472b9ce0dc4a4eb0d90ea_845
WP_008681572.1		PTS sugar transporter subunit IIB					3953				476	476	476	C-tertium_1_03488	ad00bc3ebeebe0635d1f4bc8ecae80cc_2010	cdbc432ad82d57e8e7ecb6b605c360d9_1206	b4896e88b539d3fa43475f6dfcb2ce01_6941	c61c42a8f68237c764380b009525216b_7218	553e8f831ae472b9ce0dc4a4eb0d90ea_5987
WP_008680321.1		NUDIX hydrolase					5022				560	560	560	C-tertium_1_00369	ad00bc3ebeebe0635d1f4bc8ecae80cc_6991	cdbc432ad82d57e8e7ecb6b605c360d9_5978	b4896e88b539d3fa43475f6dfcb2ce01_2019	c61c42a8f68237c764380b009525216b_5553	553e8f831ae472b9ce0dc4a4eb0d90ea_6520
recR		recombination protein RecR					836				596	596	596	C-tertium_1_03195	ad00bc3ebeebe0635d1f4bc8ecae80cc_4511	cdbc432ad82d57e8e7ecb6b605c360d9_1384	b4896e88b539d3fa43475f6dfcb2ce01_1716	c61c42a8f68237c764380b009525216b_54	553e8f831ae472b9ce0dc4a4eb0d90ea_7369
WP_008680305.1		LacI family transcriptional regulator					5015				998	998	998	C-tertium_1_00377	ad00bc3ebeebe0635d1f4bc8ecae80cc_7008	cdbc432ad82d57e8e7ecb6b605c360d9_5961	b4896e88b539d3fa43475f6dfcb2ce01_2002	c61c42a8f68237c764380b009525216b_5536	553e8f831ae472b9ce0dc4a4eb0d90ea_6537
WP_008677821.1		rhodanese-like domain-containing protein					283				314	314	314	C-tertium_1_02078	ad00bc3ebeebe0635d1f4bc8ecae80cc_7025	cdbc432ad82d57e8e7ecb6b605c360d9_2532	b4896e88b539d3fa43475f6dfcb2ce01_4227	c61c42a8f68237c764380b009525216b_2364	553e8f831ae472b9ce0dc4a4eb0d90ea_2082
WP_008676105.1		UDP-N-acetylglucosamine 1-carboxyvinyltransferase					762				1259	1259	1259	C-tertium_1_03277	ad00bc3ebeebe0635d1f4bc8ecae80cc_4396	cdbc432ad82d57e8e7ecb6b605c360d9_1501	b4896e88b539d3fa43475f6dfcb2ce01_1829	c61c42a8f68237c764380b009525216b_207	553e8f831ae472b9ce0dc4a4eb0d90ea_377
WP_008681498.1		(2Fe-2S)-binding protein					3999				218	218	218	C-tertium_1_03443	ad00bc3ebeebe0635d1f4bc8ecae80cc_2101	cdbc432ad82d57e8e7ecb6b605c360d9_1299	b4896e88b539d3fa43475f6dfcb2ce01_7034	c61c42a8f68237c764380b009525216b_7125	553e8f831ae472b9ce0dc4a4eb0d90ea_5896
WP_008675968.1		AraC family transcriptional regulator					823				869	869	869	C-tertium_1_03182	ad00bc3ebeebe0635d1f4bc8ecae80cc_1760	cdbc432ad82d57e8e7ecb6b605c360d9_1358	b4896e88b539d3fa43475f6dfcb2ce01_1690	c61c42a8f68237c764380b009525216b_28	553e8f831ae472b9ce0dc4a4eb0d90ea_203
pyrB		aspartate carbamoyltransferase					2894				926	926	926	C-tertium_1_00853	ad00bc3ebeebe0635d1f4bc8ecae80cc_7229	cdbc432ad82d57e8e7ecb6b605c360d9_3446	b4896e88b539d3fa43475f6dfcb2ce01_865	c61c42a8f68237c764380b009525216b_4553	553e8f831ae472b9ce0dc4a4eb0d90ea_2869
WP_008677794.1		hypothetical protein					636				215	215	215	C-tertium_1_02090	ad00bc3ebeebe0635d1f4bc8ecae80cc_3188	cdbc432ad82d57e8e7ecb6b605c360d9_4161	b4896e88b539d3fa43475f6dfcb2ce01_5970	c61c42a8f68237c764380b009525216b_2338	553e8f831ae472b9ce0dc4a4eb0d90ea_3522
WP_008676925.1		V-type ATP synthase subunit B					4318				1382	1382	1382	C-tertium_1_02714	ad00bc3ebeebe0635d1f4bc8ecae80cc_3591	cdbc432ad82d57e8e7ecb6b605c360d9_6318	b4896e88b539d3fa43475f6dfcb2ce01_5603	c61c42a8f68237c764380b009525216b_1243	553e8f831ae472b9ce0dc4a4eb0d90ea_4959
clpX		ATP-dependent Clp protease ATP-binding subunit ClpX					315				1295	1295	1295	C-tertium_1_02747	ad00bc3ebeebe0635d1f4bc8ecae80cc_3653	cdbc432ad82d57e8e7ecb6b605c360d9_6382	b4896e88b539d3fa43475f6dfcb2ce01_5667	c61c42a8f68237c764380b009525216b_1179	553e8f831ae472b9ce0dc4a4eb0d90ea_5021
WP_008678575.1		hypothetical protein					1699				398	398	398	C-tertium_1_01515	ad00bc3ebeebe0635d1f4bc8ecae80cc_5551	cdbc432ad82d57e8e7ecb6b605c360d9_5479	b4896e88b539d3fa43475f6dfcb2ce01_4379	c61c42a8f68237c764380b009525216b_3344	553e8f831ae472b9ce0dc4a4eb0d90ea_3803
WP_008681142.1		YitT family protein					3685				860	860	860	C-tertium_1_03636	ad00bc3ebeebe0635d1f4bc8ecae80cc_5923	cdbc432ad82d57e8e7ecb6b605c360d9_1905	b4896e88b539d3fa43475f6dfcb2ce01_4051	c61c42a8f68237c764380b009525216b_6602	553e8f831ae472b9ce0dc4a4eb0d90ea_4612
WP_008681254.1		heavy-metal-associated domain-containing protein					3437				203	203	203	C-tertium_1_03555	ad00bc3ebeebe0635d1f4bc8ecae80cc_49	cdbc432ad82d57e8e7ecb6b605c360d9_3898	b4896e88b539d3fa43475f6dfcb2ce01_4593	c61c42a8f68237c764380b009525216b_6766	553e8f831ae472b9ce0dc4a4eb0d90ea_4806
rplW		50S ribosomal protein L23					3724				290	290	290	C-tertium_1_03597	ad00bc3ebeebe0635d1f4bc8ecae80cc_5845	cdbc432ad82d57e8e7ecb6b605c360d9_1983	b4896e88b539d3fa43475f6dfcb2ce01_4129	c61c42a8f68237c764380b009525216b_6680	553e8f831ae472b9ce0dc4a4eb0d90ea_4534
WP_008678237.1		hypothetical protein					3171				335	335	335	C-tertium_1_01745	ad00bc3ebeebe0635d1f4bc8ecae80cc_1369	cdbc432ad82d57e8e7ecb6b605c360d9_402	b4896e88b539d3fa43475f6dfcb2ce01_5190	c61c42a8f68237c764380b009525216b_2896	553e8f831ae472b9ce0dc4a4eb0d90ea_1671
WP_008681503.1		hypothetical protein					3996				185	185	185	C-tertium_1_03446	ad00bc3ebeebe0635d1f4bc8ecae80cc_2095	cdbc432ad82d57e8e7ecb6b605c360d9_1292	b4896e88b539d3fa43475f6dfcb2ce01_7027	c61c42a8f68237c764380b009525216b_7132	553e8f831ae472b9ce0dc4a4eb0d90ea_5902
WP_008681000.1		acyl-CoA dehydrogenase					3527				1139	1139	1139	C-tertium_1_03768	ad00bc3ebeebe0635d1f4bc8ecae80cc_6136	cdbc432ad82d57e8e7ecb6b605c360d9_1718	b4896e88b539d3fa43475f6dfcb2ce01_2220	c61c42a8f68237c764380b009525216b_6384	553e8f831ae472b9ce0dc4a4eb0d90ea_2433
WP_008677972.1		membrane protein					3279				554	554	554	C-tertium_1_01918	ad00bc3ebeebe0635d1f4bc8ecae80cc_1678	cdbc432ad82d57e8e7ecb6b605c360d9_732	b4896e88b539d3fa43475f6dfcb2ce01_5437	c61c42a8f68237c764380b009525216b_2560	553e8f831ae472b9ce0dc4a4eb0d90ea_1347
WP_008678260.1		replication-associated recombination protein A					3153				1241	1241	1241	C-tertium_1_01723	ad00bc3ebeebe0635d1f4bc8ecae80cc_1333	cdbc432ad82d57e8e7ecb6b605c360d9_366	b4896e88b539d3fa43475f6dfcb2ce01_5154	c61c42a8f68237c764380b009525216b_2932	553e8f831ae472b9ce0dc4a4eb0d90ea_1707
WP_008677395.1		ABC transporter permease					1244				854	854	854	C-tertium_1_02355	ad00bc3ebeebe0635d1f4bc8ecae80cc_5096	cdbc432ad82d57e8e7ecb6b605c360d9_4664	b4896e88b539d3fa43475f6dfcb2ce01_3546	c61c42a8f68237c764380b009525216b_1833	553e8f831ae472b9ce0dc4a4eb0d90ea_693
WP_008679153.1		hypothetical protein					2676				440	440	440	C-tertium_1_01071	ad00bc3ebeebe0635d1f4bc8ecae80cc_4806	cdbc432ad82d57e8e7ecb6b605c360d9_2916	b4896e88b539d3fa43475f6dfcb2ce01_427	c61c42a8f68237c764380b009525216b_4113	553e8f831ae472b9ce0dc4a4eb0d90ea_3299
folP		dihydropteroate synthase					1913				809	809	809	C-tertium_1_00738	ad00bc3ebeebe0635d1f4bc8ecae80cc_3048	cdbc432ad82d57e8e7ecb6b605c360d9_2063	b4896e88b539d3fa43475f6dfcb2ce01_980	c61c42a8f68237c764380b009525216b_4768	553e8f831ae472b9ce0dc4a4eb0d90ea_527
WP_008676535.1		Gx transporter family protein					173				512	512	512	C-tertium_1_02963	ad00bc3ebeebe0635d1f4bc8ecae80cc_4220	cdbc432ad82d57e8e7ecb6b605c360d9_3547	b4896e88b539d3fa43475f6dfcb2ce01_3257	c61c42a8f68237c764380b009525216b_734	553e8f831ae472b9ce0dc4a4eb0d90ea_7263
ptsP		phosphoenolpyruvate--protein phosphotransferase					3679				1619	1619	1619	C-tertium_1_03642	ad00bc3ebeebe0635d1f4bc8ecae80cc_5935	cdbc432ad82d57e8e7ecb6b605c360d9_1893	b4896e88b539d3fa43475f6dfcb2ce01_4039	c61c42a8f68237c764380b009525216b_6590	553e8f831ae472b9ce0dc4a4eb0d90ea_4624
WP_008676826.1		helix-turn-helix domain-containing protein					335				2066	2066	2066	C-tertium_1_02772	ad00bc3ebeebe0635d1f4bc8ecae80cc_3704	cdbc432ad82d57e8e7ecb6b605c360d9_6435	b4896e88b539d3fa43475f6dfcb2ce01_5720	c61c42a8f68237c764380b009525216b_1126	553e8f831ae472b9ce0dc4a4eb0d90ea_3925
WP_008677522.1		cytochrome c551					1157				155	155	155	C-tertium_1_02274	ad00bc3ebeebe0635d1f4bc8ecae80cc_5257	cdbc432ad82d57e8e7ecb6b605c360d9_4502	b4896e88b539d3fa43475f6dfcb2ce01_3384	c61c42a8f68237c764380b009525216b_1997	553e8f831ae472b9ce0dc4a4eb0d90ea_4511
WP_008679265.1		DUF4364 family protein					2752				533	533	533	C-tertium_1_00995	ad00bc3ebeebe0635d1f4bc8ecae80cc_7506	cdbc432ad82d57e8e7ecb6b605c360d9_3165	b4896e88b539d3fa43475f6dfcb2ce01_584	c61c42a8f68237c764380b009525216b_4270	553e8f831ae472b9ce0dc4a4eb0d90ea_3146
group_3188		PTS N-acetylgalactosamine transporter subunit IIB					4892				473	473	473	C-tertium_1_00017	ad00bc3ebeebe0635d1f4bc8ecae80cc_6265	cdbc432ad82d57e8e7ecb6b605c360d9_7124	b4896e88b539d3fa43475f6dfcb2ce01_2349	c61c42a8f68237c764380b009525216b_6247	553e8f831ae472b9ce0dc4a4eb0d90ea_2316
lysS		lysine--tRNA ligase					3901				1505	1505	1505	C-tertium_1_03532	ad00bc3ebeebe0635d1f4bc8ecae80cc_1920	cdbc432ad82d57e8e7ecb6b605c360d9_1106	b4896e88b539d3fa43475f6dfcb2ce01_6841	c61c42a8f68237c764380b009525216b_7344	553e8f831ae472b9ce0dc4a4eb0d90ea_5403
WP_008678226.1		PTS sugar transporter subunit IIB					3181				308	308	308	C-tertium_1_01755	ad00bc3ebeebe0635d1f4bc8ecae80cc_1387	cdbc432ad82d57e8e7ecb6b605c360d9_422	b4896e88b539d3fa43475f6dfcb2ce01_5210	c61c42a8f68237c764380b009525216b_2876	553e8f831ae472b9ce0dc4a4eb0d90ea_1653
WP_008680846.1		PTS transporter subunit EIIC					4869				1361	1361	1361	C-tertium_1_00040	ad00bc3ebeebe0635d1f4bc8ecae80cc_6311	cdbc432ad82d57e8e7ecb6b605c360d9_7170	b4896e88b539d3fa43475f6dfcb2ce01_6560	c61c42a8f68237c764380b009525216b_6199	553e8f831ae472b9ce0dc4a4eb0d90ea_2270
acpP		acyl carrier protein					3081				230	230	230	C-tertium_1_01651	ad00bc3ebeebe0635d1f4bc8ecae80cc_1188	cdbc432ad82d57e8e7ecb6b605c360d9_220	b4896e88b539d3fa43475f6dfcb2ce01_5008	c61c42a8f68237c764380b009525216b_3078	553e8f831ae472b9ce0dc4a4eb0d90ea_1852
WP_008680438.1		DUF2325 domain-containing protein					4954				278	278	278	C-tertium_1_00297	ad00bc3ebeebe0635d1f4bc8ecae80cc_6859	cdbc432ad82d57e8e7ecb6b605c360d9_6110	b4896e88b539d3fa43475f6dfcb2ce01_2151	c61c42a8f68237c764380b009525216b_5687	553e8f831ae472b9ce0dc4a4eb0d90ea_7041
WP_008676214.1		peptidylprolyl isomerase					3850				746	746	746	C-tertium_1_03120	ad00bc3ebeebe0635d1f4bc8ecae80cc_640	cdbc432ad82d57e8e7ecb6b605c360d9_2138	b4896e88b539d3fa43475f6dfcb2ce01_2583	c61c42a8f68237c764380b009525216b_332	553e8f831ae472b9ce0dc4a4eb0d90ea_5572
WP_008681154.1		energy-coupling factor transporter transmembrane protein EcfT					3693				803	803	803	C-tertium_1_03627	ad00bc3ebeebe0635d1f4bc8ecae80cc_5907	cdbc432ad82d57e8e7ecb6b605c360d9_1921	b4896e88b539d3fa43475f6dfcb2ce01_4067	c61c42a8f68237c764380b009525216b_6618	553e8f831ae472b9ce0dc4a4eb0d90ea_4596
pfkA		6-phosphofructokinase					1041				959	959	959	C-tertium_1_03072	ad00bc3ebeebe0635d1f4bc8ecae80cc_737	cdbc432ad82d57e8e7ecb6b605c360d9_2235	b4896e88b539d3fa43475f6dfcb2ce01_2680	c61c42a8f68237c764380b009525216b_429	553e8f831ae472b9ce0dc4a4eb0d90ea_5669
WP_008679719.1		hypothetical protein					1877				188	188	188	C-tertium_1_00702	ad00bc3ebeebe0635d1f4bc8ecae80cc_2971	cdbc432ad82d57e8e7ecb6b605c360d9_7359	b4896e88b539d3fa43475f6dfcb2ce01_1057	c61c42a8f68237c764380b009525216b_4851	553e8f831ae472b9ce0dc4a4eb0d90ea_602
WP_008676697.1		rod shape-determining protein					414				1019	1019	1019	C-tertium_1_02850	ad00bc3ebeebe0635d1f4bc8ecae80cc_3861	cdbc432ad82d57e8e7ecb6b605c360d9_6592	b4896e88b539d3fa43475f6dfcb2ce01_5877	c61c42a8f68237c764380b009525216b_969	553e8f831ae472b9ce0dc4a4eb0d90ea_1144
WP_008679269.1		TIGR03905 family TSCPD domain-containing protein					2754				248	248	248	C-tertium_1_00993	ad00bc3ebeebe0635d1f4bc8ecae80cc_7502	cdbc432ad82d57e8e7ecb6b605c360d9_3169	b4896e88b539d3fa43475f6dfcb2ce01_588	c61c42a8f68237c764380b009525216b_4274	553e8f831ae472b9ce0dc4a4eb0d90ea_3142
WP_008679825.1		TetM/TetW/TetO/TetS family tetracycline resistance ribosomal protection protein					1814				1952	1952	1952	C-tertium_1_00642	ad00bc3ebeebe0635d1f4bc8ecae80cc_2857	cdbc432ad82d57e8e7ecb6b605c360d9_7475	b4896e88b539d3fa43475f6dfcb2ce01_1163	c61c42a8f68237c764380b009525216b_4967	553e8f831ae472b9ce0dc4a4eb0d90ea_6182
WP_008680827.1		TetR/AcrR family transcriptional regulator					4863				572	572	572	C-tertium_1_00046	ad00bc3ebeebe0635d1f4bc8ecae80cc_6323	cdbc432ad82d57e8e7ecb6b605c360d9_7182	b4896e88b539d3fa43475f6dfcb2ce01_6548	c61c42a8f68237c764380b009525216b_6187	553e8f831ae472b9ce0dc4a4eb0d90ea_2258
group_3201		butyrate kinase					3666				1070	1070	1070	C-tertium_1_03654	ad00bc3ebeebe0635d1f4bc8ecae80cc_5959	cdbc432ad82d57e8e7ecb6b605c360d9_1869	b4896e88b539d3fa43475f6dfcb2ce01_4015	c61c42a8f68237c764380b009525216b_6566	553e8f831ae472b9ce0dc4a4eb0d90ea_4648
WP_008679171.1		DivIVA domain-containing protein					2688				593	593	593	C-tertium_1_01059	ad00bc3ebeebe0635d1f4bc8ecae80cc_7635	cdbc432ad82d57e8e7ecb6b605c360d9_2940	b4896e88b539d3fa43475f6dfcb2ce01_451	c61c42a8f68237c764380b009525216b_4137	553e8f831ae472b9ce0dc4a4eb0d90ea_3275
WP_008676135.1		50S ribosomal protein L9					743				446	446	446	C-tertium_1_03307	ad00bc3ebeebe0635d1f4bc8ecae80cc_4325	cdbc432ad82d57e8e7ecb6b605c360d9_1560	b4896e88b539d3fa43475f6dfcb2ce01_1900	c61c42a8f68237c764380b009525216b_257	553e8f831ae472b9ce0dc4a4eb0d90ea_7103
rpsP		30S ribosomal protein S16					3073				245	245	245	C-tertium_1_01643	ad00bc3ebeebe0635d1f4bc8ecae80cc_1174	cdbc432ad82d57e8e7ecb6b605c360d9_206	b4896e88b539d3fa43475f6dfcb2ce01_4994	c61c42a8f68237c764380b009525216b_3092	553e8f831ae472b9ce0dc4a4eb0d90ea_1866
WP_008677792.1		YccF domain-containing protein					634				362	362	362	C-tertium_1_02092	ad00bc3ebeebe0635d1f4bc8ecae80cc_3184	cdbc432ad82d57e8e7ecb6b605c360d9_4165	b4896e88b539d3fa43475f6dfcb2ce01_5974	c61c42a8f68237c764380b009525216b_2334	553e8f831ae472b9ce0dc4a4eb0d90ea_3518
WP_008676191.1		DUF370 domain-containing protein					3758				260	260	260	C-tertium_1_03334	ad00bc3ebeebe0635d1f4bc8ecae80cc_4271	cdbc432ad82d57e8e7ecb6b605c360d9_1614	b4896e88b539d3fa43475f6dfcb2ce01_1954	c61c42a8f68237c764380b009525216b_311	553e8f831ae472b9ce0dc4a4eb0d90ea_7157
WP_008677398.1		cupin domain-containing protein					1242				539	539	539	C-tertium_1_02353	ad00bc3ebeebe0635d1f4bc8ecae80cc_5100	cdbc432ad82d57e8e7ecb6b605c360d9_4660	b4896e88b539d3fa43475f6dfcb2ce01_3542	c61c42a8f68237c764380b009525216b_1837	553e8f831ae472b9ce0dc4a4eb0d90ea_689
WP_008681269.1		magnesium transporter CorA family protein					3429				947	947	947	C-tertium_1_03547	ad00bc3ebeebe0635d1f4bc8ecae80cc_33	cdbc432ad82d57e8e7ecb6b605c360d9_3914	b4896e88b539d3fa43475f6dfcb2ce01_4609	c61c42a8f68237c764380b009525216b_6782	553e8f831ae472b9ce0dc4a4eb0d90ea_4790
WP_008677297.1		hypothetical protein					1310				269	269	269	C-tertium_1_02485	ad00bc3ebeebe0635d1f4bc8ecae80cc_4965	cdbc432ad82d57e8e7ecb6b605c360d9_4085	b4896e88b539d3fa43475f6dfcb2ce01_3668	c61c42a8f68237c764380b009525216b_1699	553e8f831ae472b9ce0dc4a4eb0d90ea_869
WP_035285345.1		GNAT family N-acetyltransferase					1815				536	542	539	C-tertium_1_00645	ad00bc3ebeebe0635d1f4bc8ecae80cc_2859	cdbc432ad82d57e8e7ecb6b605c360d9_7473	b4896e88b539d3fa43475f6dfcb2ce01_1157	c61c42a8f68237c764380b009525216b_4965	553e8f831ae472b9ce0dc4a4eb0d90ea_6180
WP_008678844.1		bifunctional 4-hydroxy-3-methylbut-2-enyl diphosphate reductase/30S ribosomal protein S1					4518				1907	1907	1907	C-tertium_1_01314	ad00bc3ebeebe0635d1f4bc8ecae80cc_2460	cdbc432ad82d57e8e7ecb6b605c360d9_5113	b4896e88b539d3fa43475f6dfcb2ce01_2906	c61c42a8f68237c764380b009525216b_3702	553e8f831ae472b9ce0dc4a4eb0d90ea_758
WP_008678196.1		hypothetical protein					3202				413	413	413	C-tertium_1_01776	ad00bc3ebeebe0635d1f4bc8ecae80cc_5821	cdbc432ad82d57e8e7ecb6b605c360d9_462	b4896e88b539d3fa43475f6dfcb2ce01_5252	c61c42a8f68237c764380b009525216b_2834	553e8f831ae472b9ce0dc4a4eb0d90ea_1613
WP_008678084.1		FliA/WhiG family RNA polymerase sigma factor					3361				725	725	725	C-tertium_1_01841	ad00bc3ebeebe0635d1f4bc8ecae80cc_1536	cdbc432ad82d57e8e7ecb6b605c360d9_590	b4896e88b539d3fa43475f6dfcb2ce01_1546	c61c42a8f68237c764380b009525216b_2702	553e8f831ae472b9ce0dc4a4eb0d90ea_1489
WP_008677443.1		gamma carbonic anhydrase family protein					1219				500	500	500	C-tertium_1_02331	ad00bc3ebeebe0635d1f4bc8ecae80cc_5146	cdbc432ad82d57e8e7ecb6b605c360d9_4613	b4896e88b539d3fa43475f6dfcb2ce01_3495	c61c42a8f68237c764380b009525216b_1884	553e8f831ae472b9ce0dc4a4eb0d90ea_643
rpsO		30S ribosomal protein S15					3041				263	263	263	C-tertium_1_01611	ad00bc3ebeebe0635d1f4bc8ecae80cc_1110	cdbc432ad82d57e8e7ecb6b605c360d9_142	b4896e88b539d3fa43475f6dfcb2ce01_4930	c61c42a8f68237c764380b009525216b_3156	553e8f831ae472b9ce0dc4a4eb0d90ea_1930
WP_008676563.1		hypothetical protein					191				302	302	302	C-tertium_1_02945	ad00bc3ebeebe0635d1f4bc8ecae80cc_4184	cdbc432ad82d57e8e7ecb6b605c360d9_3583	b4896e88b539d3fa43475f6dfcb2ce01_3293	c61c42a8f68237c764380b009525216b_770	553e8f831ae472b9ce0dc4a4eb0d90ea_7299
rplU		50S ribosomal protein L21					401				311	311	311	C-tertium_1_02837	ad00bc3ebeebe0635d1f4bc8ecae80cc_3835	cdbc432ad82d57e8e7ecb6b605c360d9_6566	b4896e88b539d3fa43475f6dfcb2ce01_5851	c61c42a8f68237c764380b009525216b_995	553e8f831ae472b9ce0dc4a4eb0d90ea_1170
WP_008678819.1		membrane protein					4538				608	608	608	C-tertium_1_01334	ad00bc3ebeebe0635d1f4bc8ecae80cc_2420	cdbc432ad82d57e8e7ecb6b605c360d9_5154	b4896e88b539d3fa43475f6dfcb2ce01_2865	c61c42a8f68237c764380b009525216b_3661	553e8f831ae472b9ce0dc4a4eb0d90ea_798
WP_008676669.1		DNA repair exonuclease					430				1130	1130	1130	C-tertium_1_02866	ad00bc3ebeebe0635d1f4bc8ecae80cc_3893	cdbc432ad82d57e8e7ecb6b605c360d9_6624	b4896e88b539d3fa43475f6dfcb2ce01_6272	c61c42a8f68237c764380b009525216b_937	553e8f831ae472b9ce0dc4a4eb0d90ea_1112
WP_008679884.1		tyrosine--tRNA ligase					1782				1208	1208	1208	C-tertium_1_00616	ad00bc3ebeebe0635d1f4bc8ecae80cc_2789	cdbc432ad82d57e8e7ecb6b605c360d9_7543	b4896e88b539d3fa43475f6dfcb2ce01_1213	c61c42a8f68237c764380b009525216b_5035	553e8f831ae472b9ce0dc4a4eb0d90ea_6244
WP_008679821.1		hypothetical protein					1816				647	647	647	C-tertium_1_00646	ad00bc3ebeebe0635d1f4bc8ecae80cc_2861	cdbc432ad82d57e8e7ecb6b605c360d9_7471	b4896e88b539d3fa43475f6dfcb2ce01_1155	c61c42a8f68237c764380b009525216b_4963	553e8f831ae472b9ce0dc4a4eb0d90ea_6178
rplN		50S ribosomal protein L14					3716				368	368	368	C-tertium_1_03605	ad00bc3ebeebe0635d1f4bc8ecae80cc_5861	cdbc432ad82d57e8e7ecb6b605c360d9_1967	b4896e88b539d3fa43475f6dfcb2ce01_4113	c61c42a8f68237c764380b009525216b_6664	553e8f831ae472b9ce0dc4a4eb0d90ea_4550
WP_008681242.1		NrdH-redoxin					3443				227	227	227	C-tertium_1_03561	ad00bc3ebeebe0635d1f4bc8ecae80cc_61	cdbc432ad82d57e8e7ecb6b605c360d9_3886	b4896e88b539d3fa43475f6dfcb2ce01_4581	c61c42a8f68237c764380b009525216b_6754	553e8f831ae472b9ce0dc4a4eb0d90ea_4818
WP_008676140.1		hypothetical protein					741				317	317	317	C-tertium_1_03309	ad00bc3ebeebe0635d1f4bc8ecae80cc_4321	cdbc432ad82d57e8e7ecb6b605c360d9_1564	b4896e88b539d3fa43475f6dfcb2ce01_1904	c61c42a8f68237c764380b009525216b_261	553e8f831ae472b9ce0dc4a4eb0d90ea_7107
WP_008676374.1		hydrolase					933				677	677	677	C-tertium_1_03027	ad00bc3ebeebe0635d1f4bc8ecae80cc_200	cdbc432ad82d57e8e7ecb6b605c360d9_2461	b4896e88b539d3fa43475f6dfcb2ce01_4728	c61c42a8f68237c764380b009525216b_515	553e8f831ae472b9ce0dc4a4eb0d90ea_6325
WP_008677437.1		winged helix-turn-helix transcriptional regulator					1222				467	467	467	C-tertium_1_02334	ad00bc3ebeebe0635d1f4bc8ecae80cc_5140	cdbc432ad82d57e8e7ecb6b605c360d9_4619	b4896e88b539d3fa43475f6dfcb2ce01_3501	c61c42a8f68237c764380b009525216b_1878	553e8f831ae472b9ce0dc4a4eb0d90ea_649
WP_008676786.1		hypothetical protein					358				191	191	191	C-tertium_1_02795	ad00bc3ebeebe0635d1f4bc8ecae80cc_3749	cdbc432ad82d57e8e7ecb6b605c360d9_6480	b4896e88b539d3fa43475f6dfcb2ce01_5765	c61c42a8f68237c764380b009525216b_1081	553e8f831ae472b9ce0dc4a4eb0d90ea_3880
WP_008679182.1		DUF881 domain-containing protein					2695				719	719	719	C-tertium_1_01053	ad00bc3ebeebe0635d1f4bc8ecae80cc_7621	cdbc432ad82d57e8e7ecb6b605c360d9_2954	b4896e88b539d3fa43475f6dfcb2ce01_465	c61c42a8f68237c764380b009525216b_4151	553e8f831ae472b9ce0dc4a4eb0d90ea_3261
WP_008678355.1		DUF177 domain-containing protein					3084				509	509	509	C-tertium_1_01654	ad00bc3ebeebe0635d1f4bc8ecae80cc_1194	cdbc432ad82d57e8e7ecb6b605c360d9_226	b4896e88b539d3fa43475f6dfcb2ce01_5014	c61c42a8f68237c764380b009525216b_3072	553e8f831ae472b9ce0dc4a4eb0d90ea_1846
group_3228		deoxyribose-phosphate aldolase					3383				674	674	674	C-tertium_1_01820	ad00bc3ebeebe0635d1f4bc8ecae80cc_1496	cdbc432ad82d57e8e7ecb6b605c360d9_548	b4896e88b539d3fa43475f6dfcb2ce01_1588	c61c42a8f68237c764380b009525216b_2744	553e8f831ae472b9ce0dc4a4eb0d90ea_1529
asrC		sulfite reductase subunit C					253				962	962	962	C-tertium_1_02048	ad00bc3ebeebe0635d1f4bc8ecae80cc_7084	cdbc432ad82d57e8e7ecb6b605c360d9_2593	b4896e88b539d3fa43475f6dfcb2ce01_4166	c61c42a8f68237c764380b009525216b_2425	553e8f831ae472b9ce0dc4a4eb0d90ea_2141
WP_111931228.1		L,D-transpeptidase family protein					1819				1394	1394	1394	C-tertium_1_00649	ad00bc3ebeebe0635d1f4bc8ecae80cc_2867	cdbc432ad82d57e8e7ecb6b605c360d9_7465	b4896e88b539d3fa43475f6dfcb2ce01_1149	c61c42a8f68237c764380b009525216b_4957	553e8f831ae472b9ce0dc4a4eb0d90ea_6172
WP_008679923.1		response regulator transcription factor					4606				698	698	698	C-tertium_1_00591	ad00bc3ebeebe0635d1f4bc8ecae80cc_2740	cdbc432ad82d57e8e7ecb6b605c360d9_7592	b4896e88b539d3fa43475f6dfcb2ce01_1262	c61c42a8f68237c764380b009525216b_5084	553e8f831ae472b9ce0dc4a4eb0d90ea_6748
holA		DNA polymerase III subunit delta					1317				1031	1031	1031	C-tertium_1_02492	ad00bc3ebeebe0635d1f4bc8ecae80cc_4951	cdbc432ad82d57e8e7ecb6b605c360d9_3725	b4896e88b539d3fa43475f6dfcb2ce01_3682	c61c42a8f68237c764380b009525216b_1685	553e8f831ae472b9ce0dc4a4eb0d90ea_855
WP_008680248.1		YegS/Rv2252/BmrU family lipid kinase					4028				881	881	881	C-tertium_1_00411	ad00bc3ebeebe0635d1f4bc8ecae80cc_829	cdbc432ad82d57e8e7ecb6b605c360d9_5899	b4896e88b539d3fa43475f6dfcb2ce01_7149	c61c42a8f68237c764380b009525216b_5472	553e8f831ae472b9ce0dc4a4eb0d90ea_2780
WP_008677949.1		spore coat associated protein CotJA					3263				275	275	275	C-tertium_1_01935	ad00bc3ebeebe0635d1f4bc8ecae80cc_1708	cdbc432ad82d57e8e7ecb6b605c360d9_763	b4896e88b539d3fa43475f6dfcb2ce01_4261	c61c42a8f68237c764380b009525216b_2529	553e8f831ae472b9ce0dc4a4eb0d90ea_1317
WP_008677189.1		cob(I)yrinic acid a,c-diamide adenosyltransferase					4477				533	533	533	C-tertium_1_02548	ad00bc3ebeebe0635d1f4bc8ecae80cc_3270	cdbc432ad82d57e8e7ecb6b605c360d9_885	b4896e88b539d3fa43475f6dfcb2ce01_3791	c61c42a8f68237c764380b009525216b_1564	553e8f831ae472b9ce0dc4a4eb0d90ea_1212
WP_008676765.1		hypothetical protein					368				233	233	233	C-tertium_1_02805	ad00bc3ebeebe0635d1f4bc8ecae80cc_3769	cdbc432ad82d57e8e7ecb6b605c360d9_6500	b4896e88b539d3fa43475f6dfcb2ce01_5785	c61c42a8f68237c764380b009525216b_1061	553e8f831ae472b9ce0dc4a4eb0d90ea_3860
WP_008679881.1		PTS transporter subunit EIIC					1785				1595	1595	1595	C-tertium_1_00619	ad00bc3ebeebe0635d1f4bc8ecae80cc_2795	cdbc432ad82d57e8e7ecb6b605c360d9_7537	b4896e88b539d3fa43475f6dfcb2ce01_1207	c61c42a8f68237c764380b009525216b_5029	553e8f831ae472b9ce0dc4a4eb0d90ea_6238
WP_008679192.1		hypothetical protein					2702				437	437	437	C-tertium_1_01046	ad00bc3ebeebe0635d1f4bc8ecae80cc_7607	cdbc432ad82d57e8e7ecb6b605c360d9_2968	b4896e88b539d3fa43475f6dfcb2ce01_479	c61c42a8f68237c764380b009525216b_4165	553e8f831ae472b9ce0dc4a4eb0d90ea_3247
WP_008676603.1		hypothetical protein					476				362	362	362	C-tertium_1_02919	ad00bc3ebeebe0635d1f4bc8ecae80cc_4130	cdbc432ad82d57e8e7ecb6b605c360d9_6739	b4896e88b539d3fa43475f6dfcb2ce01_3120	c61c42a8f68237c764380b009525216b_822	553e8f831ae472b9ce0dc4a4eb0d90ea_997
WP_008676926.1		V-type ATP synthase subunit D					4319				641	641	641	C-tertium_1_02713	ad00bc3ebeebe0635d1f4bc8ecae80cc_3589	cdbc432ad82d57e8e7ecb6b605c360d9_6316	b4896e88b539d3fa43475f6dfcb2ce01_5601	c61c42a8f68237c764380b009525216b_1245	553e8f831ae472b9ce0dc4a4eb0d90ea_4957
yunB		sporulation protein YunB					2883				656	656	656	C-tertium_1_00864	ad00bc3ebeebe0635d1f4bc8ecae80cc_7251	cdbc432ad82d57e8e7ecb6b605c360d9_3424	b4896e88b539d3fa43475f6dfcb2ce01_843	c61c42a8f68237c764380b009525216b_4531	553e8f831ae472b9ce0dc4a4eb0d90ea_2891
rluF		23S rRNA pseudouridine(2604) synthase RluF					3575				776	776	776	C-tertium_1_03751	ad00bc3ebeebe0635d1f4bc8ecae80cc_6110	cdbc432ad82d57e8e7ecb6b605c360d9_3670	b4896e88b539d3fa43475f6dfcb2ce01_2935	c61c42a8f68237c764380b009525216b_6410	553e8f831ae472b9ce0dc4a4eb0d90ea_2459
WP_008680466.1		cytochrome c551					4936				155	155	155	C-tertium_1_00279	ad00bc3ebeebe0635d1f4bc8ecae80cc_6825	cdbc432ad82d57e8e7ecb6b605c360d9_6144	b4896e88b539d3fa43475f6dfcb2ce01_2185	c61c42a8f68237c764380b009525216b_5721	553e8f831ae472b9ce0dc4a4eb0d90ea_7007
WP_035285020.1		ABC transporter permease					1245				812	812	812	C-tertium_1_02356	ad00bc3ebeebe0635d1f4bc8ecae80cc_5094	cdbc432ad82d57e8e7ecb6b605c360d9_4666	b4896e88b539d3fa43475f6dfcb2ce01_3548	c61c42a8f68237c764380b009525216b_1831	553e8f831ae472b9ce0dc4a4eb0d90ea_695
WP_008676230.1		YihY/virulence factor BrkB family protein					3838				842	842	842	C-tertium_1_03107	ad00bc3ebeebe0635d1f4bc8ecae80cc_667	cdbc432ad82d57e8e7ecb6b605c360d9_2165	b4896e88b539d3fa43475f6dfcb2ce01_2610	c61c42a8f68237c764380b009525216b_359	553e8f831ae472b9ce0dc4a4eb0d90ea_5599
atpD		F0F1 ATP synthase subunit beta					469				1391	1391	1391	C-tertium_1_02912	ad00bc3ebeebe0635d1f4bc8ecae80cc_4116	cdbc432ad82d57e8e7ecb6b605c360d9_6725	b4896e88b539d3fa43475f6dfcb2ce01_3134	c61c42a8f68237c764380b009525216b_836	553e8f831ae472b9ce0dc4a4eb0d90ea_1011
WP_008680444.1		ser/threonine protein phosphatase					4950				686	686	686	C-tertium_1_00292	ad00bc3ebeebe0635d1f4bc8ecae80cc_6851	cdbc432ad82d57e8e7ecb6b605c360d9_6118	b4896e88b539d3fa43475f6dfcb2ce01_2159	c61c42a8f68237c764380b009525216b_5695	553e8f831ae472b9ce0dc4a4eb0d90ea_7033
group_3247		spore protease YyaC					733				608	608	608	C-tertium_1_03317	ad00bc3ebeebe0635d1f4bc8ecae80cc_4305	cdbc432ad82d57e8e7ecb6b605c360d9_1580	b4896e88b539d3fa43475f6dfcb2ce01_1920	c61c42a8f68237c764380b009525216b_277	553e8f831ae472b9ce0dc4a4eb0d90ea_7123
WP_008676773.1		PTS sugar transporter subunit IIB					364				305	305	305	C-tertium_1_02801	ad00bc3ebeebe0635d1f4bc8ecae80cc_3761	cdbc432ad82d57e8e7ecb6b605c360d9_6492	b4896e88b539d3fa43475f6dfcb2ce01_5777	c61c42a8f68237c764380b009525216b_1069	553e8f831ae472b9ce0dc4a4eb0d90ea_3868
WP_008681262.1		dTMP kinase					3433				629	629	629	C-tertium_1_03551	ad00bc3ebeebe0635d1f4bc8ecae80cc_41	cdbc432ad82d57e8e7ecb6b605c360d9_3906	b4896e88b539d3fa43475f6dfcb2ce01_4601	c61c42a8f68237c764380b009525216b_6774	553e8f831ae472b9ce0dc4a4eb0d90ea_4798
WP_008679805.1		SAM-dependent methyltransferase					1824				1166	1166	1166	C-tertium_1_00654	ad00bc3ebeebe0635d1f4bc8ecae80cc_2875	cdbc432ad82d57e8e7ecb6b605c360d9_7455	b4896e88b539d3fa43475f6dfcb2ce01_1137	c61c42a8f68237c764380b009525216b_4947	553e8f831ae472b9ce0dc4a4eb0d90ea_4689
group_3250		stage V sporulation protein AE					1320				356	356	356	C-tertium_1_02495	ad00bc3ebeebe0635d1f4bc8ecae80cc_4945	cdbc432ad82d57e8e7ecb6b605c360d9_3719	b4896e88b539d3fa43475f6dfcb2ce01_3688	c61c42a8f68237c764380b009525216b_1679	553e8f831ae472b9ce0dc4a4eb0d90ea_849
WP_008679293.1		MogA/MoaB family molybdenum cofactor biosynthesis protein					2769				491	491	491	C-tertium_1_00977	ad00bc3ebeebe0635d1f4bc8ecae80cc_7472	cdbc432ad82d57e8e7ecb6b605c360d9_3199	b4896e88b539d3fa43475f6dfcb2ce01_618	c61c42a8f68237c764380b009525216b_4304	553e8f831ae472b9ce0dc4a4eb0d90ea_3112
WP_008678182.1		hypothetical protein					3418				422	422	422	C-tertium_1_01787	ad00bc3ebeebe0635d1f4bc8ecae80cc_1434	cdbc432ad82d57e8e7ecb6b605c360d9_484	b4896e88b539d3fa43475f6dfcb2ce01_1652	c61c42a8f68237c764380b009525216b_2810	553e8f831ae472b9ce0dc4a4eb0d90ea_1591
WP_008678692.1		response regulator transcription factor					1413				644	644	644	C-tertium_1_01432	ad00bc3ebeebe0635d1f4bc8ecae80cc_5706	cdbc432ad82d57e8e7ecb6b605c360d9_5330	b4896e88b539d3fa43475f6dfcb2ce01_2513	c61c42a8f68237c764380b009525216b_3495	553e8f831ae472b9ce0dc4a4eb0d90ea_3654
WP_008676947.1		GNAT family N-acetyltransferase					4337				551	551	551	C-tertium_1_02696	ad00bc3ebeebe0635d1f4bc8ecae80cc_3554	cdbc432ad82d57e8e7ecb6b605c360d9_6281	b4896e88b539d3fa43475f6dfcb2ce01_5566	c61c42a8f68237c764380b009525216b_1280	553e8f831ae472b9ce0dc4a4eb0d90ea_4922
WP_008679397.1		bifunctional (p)ppGpp synthetase/guanosine-3',5'-bis(diphosphate) 3'-pyrophosphohydrolase					2832				2192	2192	2192	C-tertium_1_00912	ad00bc3ebeebe0635d1f4bc8ecae80cc_7347	cdbc432ad82d57e8e7ecb6b605c360d9_3328	b4896e88b539d3fa43475f6dfcb2ce01_747	c61c42a8f68237c764380b009525216b_4433	553e8f831ae472b9ce0dc4a4eb0d90ea_2987
sigE		RNA polymerase sporulation sigma factor SigE					3130				707	707	707	C-tertium_1_01700	ad00bc3ebeebe0635d1f4bc8ecae80cc_1287	cdbc432ad82d57e8e7ecb6b605c360d9_319	b4896e88b539d3fa43475f6dfcb2ce01_5107	c61c42a8f68237c764380b009525216b_2979	553e8f831ae472b9ce0dc4a4eb0d90ea_1753
rpmB		50S ribosomal protein L28					3095				191	191	191	C-tertium_1_01665	ad00bc3ebeebe0635d1f4bc8ecae80cc_1216	cdbc432ad82d57e8e7ecb6b605c360d9_248	b4896e88b539d3fa43475f6dfcb2ce01_5036	c61c42a8f68237c764380b009525216b_3050	553e8f831ae472b9ce0dc4a4eb0d90ea_1824
spoIIIAG		stage III sporulation protein AG					2662				608	608	608	C-tertium_1_01083	ad00bc3ebeebe0635d1f4bc8ecae80cc_275	cdbc432ad82d57e8e7ecb6b605c360d9_2892	b4896e88b539d3fa43475f6dfcb2ce01_403	c61c42a8f68237c764380b009525216b_4089	553e8f831ae472b9ce0dc4a4eb0d90ea_3323
pgeF		peptidoglycan editing factor PgeF					3126				737	737	737	C-tertium_1_01696	ad00bc3ebeebe0635d1f4bc8ecae80cc_1279	cdbc432ad82d57e8e7ecb6b605c360d9_311	b4896e88b539d3fa43475f6dfcb2ce01_5099	c61c42a8f68237c764380b009525216b_2987	553e8f831ae472b9ce0dc4a4eb0d90ea_1761
WP_097034127.1		ABC transporter ATP-binding protein					1836				719	719	719	C-tertium_1_00666	ad00bc3ebeebe0635d1f4bc8ecae80cc_2899	cdbc432ad82d57e8e7ecb6b605c360d9_7431	b4896e88b539d3fa43475f6dfcb2ce01_1113	c61c42a8f68237c764380b009525216b_4923	553e8f831ae472b9ce0dc4a4eb0d90ea_4713
whiA		DNA-binding protein WhiA					1039				950	950	950	C-tertium_1_03074	ad00bc3ebeebe0635d1f4bc8ecae80cc_733	cdbc432ad82d57e8e7ecb6b605c360d9_2231	b4896e88b539d3fa43475f6dfcb2ce01_2676	c61c42a8f68237c764380b009525216b_425	553e8f831ae472b9ce0dc4a4eb0d90ea_5665
WP_008680310.1		ribose ABC transporter permease					5017				938	938	938	C-tertium_1_00375	ad00bc3ebeebe0635d1f4bc8ecae80cc_7004	cdbc432ad82d57e8e7ecb6b605c360d9_5965	b4896e88b539d3fa43475f6dfcb2ce01_2006	c61c42a8f68237c764380b009525216b_5540	553e8f831ae472b9ce0dc4a4eb0d90ea_6533
WP_008679230.1		TrkA family potassium uptake protein					2727				668	668	668	C-tertium_1_01021	ad00bc3ebeebe0635d1f4bc8ecae80cc_7557	cdbc432ad82d57e8e7ecb6b605c360d9_3019	b4896e88b539d3fa43475f6dfcb2ce01_530	c61c42a8f68237c764380b009525216b_4216	553e8f831ae472b9ce0dc4a4eb0d90ea_3197
WP_008681534.1		Mrp/NBP35 family ATP-binding protein					3974				842	842	842	C-tertium_1_03468	ad00bc3ebeebe0635d1f4bc8ecae80cc_2051	cdbc432ad82d57e8e7ecb6b605c360d9_1247	b4896e88b539d3fa43475f6dfcb2ce01_6982	c61c42a8f68237c764380b009525216b_7177	553e8f831ae472b9ce0dc4a4eb0d90ea_5946
WP_008679053.1		hypothetical protein					2597				932	932	932	C-tertium_1_01147	ad00bc3ebeebe0635d1f4bc8ecae80cc_363	cdbc432ad82d57e8e7ecb6b605c360d9_2679	b4896e88b539d3fa43475f6dfcb2ce01_315	c61c42a8f68237c764380b009525216b_3997	553e8f831ae472b9ce0dc4a4eb0d90ea_5066
ruvX		Holliday junction resolvase RuvX					3144				416	416	416	C-tertium_1_01714	ad00bc3ebeebe0635d1f4bc8ecae80cc_1315	cdbc432ad82d57e8e7ecb6b605c360d9_347	b4896e88b539d3fa43475f6dfcb2ce01_5135	c61c42a8f68237c764380b009525216b_2951	553e8f831ae472b9ce0dc4a4eb0d90ea_1725
WP_008678254.1		MgtC/SapB family protein					3158				716	716	716	C-tertium_1_01728	ad00bc3ebeebe0635d1f4bc8ecae80cc_1343	cdbc432ad82d57e8e7ecb6b605c360d9_376	b4896e88b539d3fa43475f6dfcb2ce01_5164	c61c42a8f68237c764380b009525216b_2922	553e8f831ae472b9ce0dc4a4eb0d90ea_1697
WP_008676882.1		hypothetical protein					304				221	221	221	C-tertium_1_02736	ad00bc3ebeebe0635d1f4bc8ecae80cc_3631	cdbc432ad82d57e8e7ecb6b605c360d9_6360	b4896e88b539d3fa43475f6dfcb2ce01_5645	c61c42a8f68237c764380b009525216b_1201	553e8f831ae472b9ce0dc4a4eb0d90ea_4999
rplM		50S ribosomal protein L13					3691				434	434	434	C-tertium_1_03629	ad00bc3ebeebe0635d1f4bc8ecae80cc_5911	cdbc432ad82d57e8e7ecb6b605c360d9_1917	b4896e88b539d3fa43475f6dfcb2ce01_4063	c61c42a8f68237c764380b009525216b_6614	553e8f831ae472b9ce0dc4a4eb0d90ea_4600
WP_008679606.1		LrgB family protein					2929				704	704	704	C-tertium_1_00783	ad00bc3ebeebe0635d1f4bc8ecae80cc_596	cdbc432ad82d57e8e7ecb6b605c360d9_3476	b4896e88b539d3fa43475f6dfcb2ce01_895	c61c42a8f68237c764380b009525216b_4679	553e8f831ae472b9ce0dc4a4eb0d90ea_440
WP_099346417.1		hypothetical protein					1837				518	518	518	C-tertium_1_00667	ad00bc3ebeebe0635d1f4bc8ecae80cc_2901	cdbc432ad82d57e8e7ecb6b605c360d9_7429	b4896e88b539d3fa43475f6dfcb2ce01_1111	c61c42a8f68237c764380b009525216b_4921	553e8f831ae472b9ce0dc4a4eb0d90ea_4715
WP_008678116.1		hypothetical protein					3378				275	275	275	C-tertium_1_01825	ad00bc3ebeebe0635d1f4bc8ecae80cc_1506	cdbc432ad82d57e8e7ecb6b605c360d9_558	b4896e88b539d3fa43475f6dfcb2ce01_1578	c61c42a8f68237c764380b009525216b_2734	553e8f831ae472b9ce0dc4a4eb0d90ea_1519
ygeW		knotted carbamoyltransferase YgeW					1830				1193	1193	1193	C-tertium_1_00660	ad00bc3ebeebe0635d1f4bc8ecae80cc_2887	cdbc432ad82d57e8e7ecb6b605c360d9_7443	b4896e88b539d3fa43475f6dfcb2ce01_1125	c61c42a8f68237c764380b009525216b_4935	553e8f831ae472b9ce0dc4a4eb0d90ea_4701
WP_008681182.1		50S ribosomal protein L24					3715				314	314	314	C-tertium_1_03606	ad00bc3ebeebe0635d1f4bc8ecae80cc_5863	cdbc432ad82d57e8e7ecb6b605c360d9_1965	b4896e88b539d3fa43475f6dfcb2ce01_4111	c61c42a8f68237c764380b009525216b_6662	553e8f831ae472b9ce0dc4a4eb0d90ea_4552
WP_008676536.1		polyprenyl synthetase family protein					174				965	965	965	C-tertium_1_02962	ad00bc3ebeebe0635d1f4bc8ecae80cc_4218	cdbc432ad82d57e8e7ecb6b605c360d9_3549	b4896e88b539d3fa43475f6dfcb2ce01_3259	c61c42a8f68237c764380b009525216b_736	553e8f831ae472b9ce0dc4a4eb0d90ea_7265
WP_008681625.1		septation protein SpoVG					3927				284	284	284	C-tertium_1_03499	ad00bc3ebeebe0635d1f4bc8ecae80cc_1984	cdbc432ad82d57e8e7ecb6b605c360d9_1179	b4896e88b539d3fa43475f6dfcb2ce01_6914	c61c42a8f68237c764380b009525216b_7271	553e8f831ae472b9ce0dc4a4eb0d90ea_6013
fsa		fructose-6-phosphate aldolase					491				647	647	647	C-tertium_1_02933	ad00bc3ebeebe0635d1f4bc8ecae80cc_4158	cdbc432ad82d57e8e7ecb6b605c360d9_6767	b4896e88b539d3fa43475f6dfcb2ce01_3092	c61c42a8f68237c764380b009525216b_794	553e8f831ae472b9ce0dc4a4eb0d90ea_969
rpmF		50S ribosomal protein L32					3083				185	185	185	C-tertium_1_01653	ad00bc3ebeebe0635d1f4bc8ecae80cc_1192	cdbc432ad82d57e8e7ecb6b605c360d9_224	b4896e88b539d3fa43475f6dfcb2ce01_5012	c61c42a8f68237c764380b009525216b_3074	553e8f831ae472b9ce0dc4a4eb0d90ea_1848
WP_008679125.1		SpoIIIAH-like family protein					2661				527	527	527	C-tertium_1_01084	ad00bc3ebeebe0635d1f4bc8ecae80cc_277	cdbc432ad82d57e8e7ecb6b605c360d9_2890	b4896e88b539d3fa43475f6dfcb2ce01_401	c61c42a8f68237c764380b009525216b_4087	553e8f831ae472b9ce0dc4a4eb0d90ea_3325
WP_008677829.1		DUF3785 family protein					275				416	416	416	C-tertium_1_02070	ad00bc3ebeebe0635d1f4bc8ecae80cc_7041	cdbc432ad82d57e8e7ecb6b605c360d9_2548	b4896e88b539d3fa43475f6dfcb2ce01_4211	c61c42a8f68237c764380b009525216b_2380	553e8f831ae472b9ce0dc4a4eb0d90ea_2098
WP_008678274.1		ribonuclease J					3141				1667	1667	1667	C-tertium_1_01711	ad00bc3ebeebe0635d1f4bc8ecae80cc_1309	cdbc432ad82d57e8e7ecb6b605c360d9_341	b4896e88b539d3fa43475f6dfcb2ce01_5129	c61c42a8f68237c764380b009525216b_2957	553e8f831ae472b9ce0dc4a4eb0d90ea_1731
WP_008679784.1		GntR family transcriptional regulator					1835				374	374	374	C-tertium_1_00665	ad00bc3ebeebe0635d1f4bc8ecae80cc_2897	cdbc432ad82d57e8e7ecb6b605c360d9_7433	b4896e88b539d3fa43475f6dfcb2ce01_1115	c61c42a8f68237c764380b009525216b_4925	553e8f831ae472b9ce0dc4a4eb0d90ea_4711
spoIIIAB		stage III sporulation protein AB					2667				518	518	518	C-tertium_1_01078	ad00bc3ebeebe0635d1f4bc8ecae80cc_265	cdbc432ad82d57e8e7ecb6b605c360d9_2902	b4896e88b539d3fa43475f6dfcb2ce01_413	c61c42a8f68237c764380b009525216b_4099	553e8f831ae472b9ce0dc4a4eb0d90ea_3313
WP_008679257.1		ABC transporter permease					2746				917	917	917	C-tertium_1_01001	ad00bc3ebeebe0635d1f4bc8ecae80cc_7518	cdbc432ad82d57e8e7ecb6b605c360d9_3061	b4896e88b539d3fa43475f6dfcb2ce01_572	c61c42a8f68237c764380b009525216b_4258	553e8f831ae472b9ce0dc4a4eb0d90ea_3158
WP_008678429.1		YlmC/YmxH family sporulation protein					3038				326	326	326	C-tertium_1_01608	ad00bc3ebeebe0635d1f4bc8ecae80cc_1104	cdbc432ad82d57e8e7ecb6b605c360d9_136	b4896e88b539d3fa43475f6dfcb2ce01_4924	c61c42a8f68237c764380b009525216b_3162	553e8f831ae472b9ce0dc4a4eb0d90ea_1936
WP_008677589.1		carbohydrate ABC transporter permease					1119				818	818	818	C-tertium_1_02234	ad00bc3ebeebe0635d1f4bc8ecae80cc_5329	cdbc432ad82d57e8e7ecb6b605c360d9_4428	b4896e88b539d3fa43475f6dfcb2ce01_6233	c61c42a8f68237c764380b009525216b_2071	553e8f831ae472b9ce0dc4a4eb0d90ea_4437
WP_008677070.1		superoxide dismutase					4402				617	617	617	C-tertium_1_02631	ad00bc3ebeebe0635d1f4bc8ecae80cc_3426	cdbc432ad82d57e8e7ecb6b605c360d9_1032	b4896e88b539d3fa43475f6dfcb2ce01_3938	c61c42a8f68237c764380b009525216b_1415	553e8f831ae472b9ce0dc4a4eb0d90ea_5427
plsX		phosphate acyltransferase PlsX					3082				1001	1001	1001	C-tertium_1_01652	ad00bc3ebeebe0635d1f4bc8ecae80cc_1190	cdbc432ad82d57e8e7ecb6b605c360d9_222	b4896e88b539d3fa43475f6dfcb2ce01_5010	c61c42a8f68237c764380b009525216b_3076	553e8f831ae472b9ce0dc4a4eb0d90ea_1850
WP_008676604.1		F0F1 ATP synthase subunit A					475				698	698	698	C-tertium_1_02918	ad00bc3ebeebe0635d1f4bc8ecae80cc_4128	cdbc432ad82d57e8e7ecb6b605c360d9_6737	b4896e88b539d3fa43475f6dfcb2ce01_3122	c61c42a8f68237c764380b009525216b_824	553e8f831ae472b9ce0dc4a4eb0d90ea_999
WP_008679883.1		hypothetical protein					1783				170	170	170	C-tertium_1_00617	ad00bc3ebeebe0635d1f4bc8ecae80cc_2791	cdbc432ad82d57e8e7ecb6b605c360d9_7541	b4896e88b539d3fa43475f6dfcb2ce01_1211	c61c42a8f68237c764380b009525216b_5033	553e8f831ae472b9ce0dc4a4eb0d90ea_6242
rpsM		30S ribosomal protein S13					3700				365	365	365	C-tertium_1_03620	ad00bc3ebeebe0635d1f4bc8ecae80cc_5893	cdbc432ad82d57e8e7ecb6b605c360d9_1935	b4896e88b539d3fa43475f6dfcb2ce01_4081	c61c42a8f68237c764380b009525216b_6632	553e8f831ae472b9ce0dc4a4eb0d90ea_4582
spoVAD		stage V sporulation protein AD					1321				1034	1034	1034	C-tertium_1_02496	ad00bc3ebeebe0635d1f4bc8ecae80cc_4943	cdbc432ad82d57e8e7ecb6b605c360d9_3717	b4896e88b539d3fa43475f6dfcb2ce01_3690	c61c42a8f68237c764380b009525216b_1677	553e8f831ae472b9ce0dc4a4eb0d90ea_847
WP_008676837.1		ABC transporter ATP-binding protein					330				713	713	713	C-tertium_1_02763	ad00bc3ebeebe0635d1f4bc8ecae80cc_3683	cdbc432ad82d57e8e7ecb6b605c360d9_6414	b4896e88b539d3fa43475f6dfcb2ce01_5699	c61c42a8f68237c764380b009525216b_1147	553e8f831ae472b9ce0dc4a4eb0d90ea_5051
WP_008680221.1		response regulator transcription factor					4041				713	713	713	C-tertium_1_00424	ad00bc3ebeebe0635d1f4bc8ecae80cc_1771	cdbc432ad82d57e8e7ecb6b605c360d9_5872	b4896e88b539d3fa43475f6dfcb2ce01_7176	c61c42a8f68237c764380b009525216b_5445	553e8f831ae472b9ce0dc4a4eb0d90ea_2754
WP_008677277.1		anti-sigma F factor					1324				431	431	431	C-tertium_1_02499	ad00bc3ebeebe0635d1f4bc8ecae80cc_4937	cdbc432ad82d57e8e7ecb6b605c360d9_3711	b4896e88b539d3fa43475f6dfcb2ce01_3696	c61c42a8f68237c764380b009525216b_1671	553e8f831ae472b9ce0dc4a4eb0d90ea_841
WP_008679416.1		DegV family protein					2843				866	866	866	C-tertium_1_00901	ad00bc3ebeebe0635d1f4bc8ecae80cc_7325	cdbc432ad82d57e8e7ecb6b605c360d9_3350	b4896e88b539d3fa43475f6dfcb2ce01_769	c61c42a8f68237c764380b009525216b_4455	553e8f831ae472b9ce0dc4a4eb0d90ea_2965
WP_008676225.1		AbrB/MazE/SpoVT family DNA-binding domain-containing protein					3844				239	239	239	C-tertium_1_03112	ad00bc3ebeebe0635d1f4bc8ecae80cc_655	cdbc432ad82d57e8e7ecb6b605c360d9_2153	b4896e88b539d3fa43475f6dfcb2ce01_2598	c61c42a8f68237c764380b009525216b_347	553e8f831ae472b9ce0dc4a4eb0d90ea_5587
minE		cell division topological specificity factor MinE					408				260	260	260	C-tertium_1_02844	ad00bc3ebeebe0635d1f4bc8ecae80cc_3849	cdbc432ad82d57e8e7ecb6b605c360d9_6580	b4896e88b539d3fa43475f6dfcb2ce01_5865	c61c42a8f68237c764380b009525216b_981	553e8f831ae472b9ce0dc4a4eb0d90ea_1156
WP_008678591.1		TIGR04540 family protein					1691				227	227	227	C-tertium_1_01507	ad00bc3ebeebe0635d1f4bc8ecae80cc_5567	cdbc432ad82d57e8e7ecb6b605c360d9_5463	b4896e88b539d3fa43475f6dfcb2ce01_4395	c61c42a8f68237c764380b009525216b_3362	553e8f831ae472b9ce0dc4a4eb0d90ea_3787
rplE		50S ribosomal protein L5					3714				542	542	542	C-tertium_1_03607	ad00bc3ebeebe0635d1f4bc8ecae80cc_5865	cdbc432ad82d57e8e7ecb6b605c360d9_1963	b4896e88b539d3fa43475f6dfcb2ce01_4109	c61c42a8f68237c764380b009525216b_6660	553e8f831ae472b9ce0dc4a4eb0d90ea_4554
WP_008681058.1		PTS lactose/cellobiose transporter subunit IIA					3603				314	314	314	C-tertium_1_03718	ad00bc3ebeebe0635d1f4bc8ecae80cc_6041	cdbc432ad82d57e8e7ecb6b605c360d9_3598	b4896e88b539d3fa43475f6dfcb2ce01_3013	c61c42a8f68237c764380b009525216b_6482	553e8f831ae472b9ce0dc4a4eb0d90ea_2528
WP_097033318.1		hypothetical protein					2559				209	596	374	C-tertium_1_01185	ad00bc3ebeebe0635d1f4bc8ecae80cc_2719	cdbc432ad82d57e8e7ecb6b605c360d9_4004	b4896e88b539d3fa43475f6dfcb2ce01_236	c61c42a8f68237c764380b009525216b_3923	553e8f831ae472b9ce0dc4a4eb0d90ea_5130
WP_008679376.1		DUF1294 domain-containing protein					2822				263	263	263	C-tertium_1_00922	ad00bc3ebeebe0635d1f4bc8ecae80cc_7367	cdbc432ad82d57e8e7ecb6b605c360d9_3308	b4896e88b539d3fa43475f6dfcb2ce01_727	c61c42a8f68237c764380b009525216b_4413	553e8f831ae472b9ce0dc4a4eb0d90ea_3007
WP_008678299.1		response regulator transcription factor					3125				698	698	698	C-tertium_1_01695	ad00bc3ebeebe0635d1f4bc8ecae80cc_1277	cdbc432ad82d57e8e7ecb6b605c360d9_309	b4896e88b539d3fa43475f6dfcb2ce01_5097	c61c42a8f68237c764380b009525216b_2989	553e8f831ae472b9ce0dc4a4eb0d90ea_1763
WP_008677504.1		monooxygenase					1174				332	332	332	C-tertium_1_02291	ad00bc3ebeebe0635d1f4bc8ecae80cc_5228	cdbc432ad82d57e8e7ecb6b605c360d9_4531	b4896e88b539d3fa43475f6dfcb2ce01_3413	c61c42a8f68237c764380b009525216b_1968	553e8f831ae472b9ce0dc4a4eb0d90ea_6701
WP_008677777.1		hypothetical protein					624				773	773	773	C-tertium_1_02102	ad00bc3ebeebe0635d1f4bc8ecae80cc_3164	cdbc432ad82d57e8e7ecb6b605c360d9_4186	b4896e88b539d3fa43475f6dfcb2ce01_5995	c61c42a8f68237c764380b009525216b_2313	553e8f831ae472b9ce0dc4a4eb0d90ea_3498
rpsJ		30S ribosomal protein S10					3741				308	308	308	C-tertium_1_03594	ad00bc3ebeebe0635d1f4bc8ecae80cc_5839	cdbc432ad82d57e8e7ecb6b605c360d9_1989	b4896e88b539d3fa43475f6dfcb2ce01_4135	c61c42a8f68237c764380b009525216b_6686	553e8f831ae472b9ce0dc4a4eb0d90ea_4528
WP_008679351.1		threonine/serine exporter					2808				476	476	476	C-tertium_1_00936	ad00bc3ebeebe0635d1f4bc8ecae80cc_7395	cdbc432ad82d57e8e7ecb6b605c360d9_3279	b4896e88b539d3fa43475f6dfcb2ce01_698	c61c42a8f68237c764380b009525216b_4384	553e8f831ae472b9ce0dc4a4eb0d90ea_3035
WP_008678438.1		HPr family phosphocarrier protein					3029				260	260	260	C-tertium_1_01599	ad00bc3ebeebe0635d1f4bc8ecae80cc_1086	cdbc432ad82d57e8e7ecb6b605c360d9_118	b4896e88b539d3fa43475f6dfcb2ce01_4906	c61c42a8f68237c764380b009525216b_3180	553e8f831ae472b9ce0dc4a4eb0d90ea_1954
WP_008679466.1		YebC/PmpR family DNA-binding transcriptional regulator					2876				737	737	737	C-tertium_1_00871	ad00bc3ebeebe0635d1f4bc8ecae80cc_7265	cdbc432ad82d57e8e7ecb6b605c360d9_3410	b4896e88b539d3fa43475f6dfcb2ce01_829	c61c42a8f68237c764380b009525216b_4517	553e8f831ae472b9ce0dc4a4eb0d90ea_2905
WP_008681571.1		PTS system mannose/fructose/sorbose family transporter subunit IID					3954				800	800	800	C-tertium_1_03487	ad00bc3ebeebe0635d1f4bc8ecae80cc_2012	cdbc432ad82d57e8e7ecb6b605c360d9_1208	b4896e88b539d3fa43475f6dfcb2ce01_6943	c61c42a8f68237c764380b009525216b_7216	553e8f831ae472b9ce0dc4a4eb0d90ea_5985
WP_008680972.1		co-chaperone GroES					3498				284	284	284	C-tertium_1_03788	ad00bc3ebeebe0635d1f4bc8ecae80cc_6174	cdbc432ad82d57e8e7ecb6b605c360d9_1680	b4896e88b539d3fa43475f6dfcb2ce01_2258	c61c42a8f68237c764380b009525216b_6346	553e8f831ae472b9ce0dc4a4eb0d90ea_2395
spoIIID		sporulation transcriptional regulator SpoIIID					463				251	251	251	C-tertium_1_02906	ad00bc3ebeebe0635d1f4bc8ecae80cc_4104	cdbc432ad82d57e8e7ecb6b605c360d9_6713	b4896e88b539d3fa43475f6dfcb2ce01_3146	c61c42a8f68237c764380b009525216b_848	553e8f831ae472b9ce0dc4a4eb0d90ea_1023
WP_008677151.1		helix-turn-helix transcriptional regulator					4463				206	206	206	C-tertium_1_02569	ad00bc3ebeebe0635d1f4bc8ecae80cc_3320	cdbc432ad82d57e8e7ecb6b605c360d9_926	b4896e88b539d3fa43475f6dfcb2ce01_3834	c61c42a8f68237c764380b009525216b_1517	553e8f831ae472b9ce0dc4a4eb0d90ea_5529
WP_008676159.1		ParB/RepB/Spo0J family partition protein					3743				851	851	851	C-tertium_1_03319	ad00bc3ebeebe0635d1f4bc8ecae80cc_4301	cdbc432ad82d57e8e7ecb6b605c360d9_1584	b4896e88b539d3fa43475f6dfcb2ce01_1924	c61c42a8f68237c764380b009525216b_281	553e8f831ae472b9ce0dc4a4eb0d90ea_7127
WP_008677049.1		4Fe-4S dicluster domain-containing protein					4391				209	209	209	C-tertium_1_02642	ad00bc3ebeebe0635d1f4bc8ecae80cc_3446	cdbc432ad82d57e8e7ecb6b605c360d9_1052	b4896e88b539d3fa43475f6dfcb2ce01_3958	c61c42a8f68237c764380b009525216b_1395	553e8f831ae472b9ce0dc4a4eb0d90ea_7428
WP_008678603.1		metal-sensing transcriptional repressor					1686				266	266	266	C-tertium_1_01502	ad00bc3ebeebe0635d1f4bc8ecae80cc_5577	cdbc432ad82d57e8e7ecb6b605c360d9_5453	b4896e88b539d3fa43475f6dfcb2ce01_2390	c61c42a8f68237c764380b009525216b_3372	553e8f831ae472b9ce0dc4a4eb0d90ea_3777
WP_008679751.1		DUF1858 domain-containing protein					1857				182	182	182	C-tertium_1_00685	ad00bc3ebeebe0635d1f4bc8ecae80cc_2937	cdbc432ad82d57e8e7ecb6b605c360d9_7393	b4896e88b539d3fa43475f6dfcb2ce01_1093	c61c42a8f68237c764380b009525216b_4885	553e8f831ae472b9ce0dc4a4eb0d90ea_4751
yidD		membrane protein insertion efficiency factor YidD					3751				209	209	209	C-tertium_1_03327	ad00bc3ebeebe0635d1f4bc8ecae80cc_4285	cdbc432ad82d57e8e7ecb6b605c360d9_1600	b4896e88b539d3fa43475f6dfcb2ce01_1940	c61c42a8f68237c764380b009525216b_297	553e8f831ae472b9ce0dc4a4eb0d90ea_7143
spoIIM		stage II sporulation protein M					2625				635	635	635	C-tertium_1_01119	ad00bc3ebeebe0635d1f4bc8ecae80cc_307	cdbc432ad82d57e8e7ecb6b605c360d9_2860	b4896e88b539d3fa43475f6dfcb2ce01_371	c61c42a8f68237c764380b009525216b_4057	553e8f831ae472b9ce0dc4a4eb0d90ea_3387
WP_008679303.1		4Fe-4S dicluster domain-containing protein					2774				407	407	407	C-tertium_1_00972	ad00bc3ebeebe0635d1f4bc8ecae80cc_7461	cdbc432ad82d57e8e7ecb6b605c360d9_3210	b4896e88b539d3fa43475f6dfcb2ce01_629	c61c42a8f68237c764380b009525216b_4315	553e8f831ae472b9ce0dc4a4eb0d90ea_3101
WP_008679186.1		phospho-N-acetylmuramoyl-pentapeptide-transferase					2698				974	974	974	C-tertium_1_01050	ad00bc3ebeebe0635d1f4bc8ecae80cc_7615	cdbc432ad82d57e8e7ecb6b605c360d9_2960	b4896e88b539d3fa43475f6dfcb2ce01_471	c61c42a8f68237c764380b009525216b_4157	553e8f831ae472b9ce0dc4a4eb0d90ea_3255
WP_097034139.1		FAD-dependent oxidoreductase					1863				1727	1727	1727	C-tertium_1_00689	ad00bc3ebeebe0635d1f4bc8ecae80cc_2945	cdbc432ad82d57e8e7ecb6b605c360d9_7385	b4896e88b539d3fa43475f6dfcb2ce01_1083	c61c42a8f68237c764380b009525216b_4877	553e8f831ae472b9ce0dc4a4eb0d90ea_4759
WP_008677528.1		hypothetical protein					1154				188	188	188	C-tertium_1_02271	ad00bc3ebeebe0635d1f4bc8ecae80cc_5263	cdbc432ad82d57e8e7ecb6b605c360d9_4496	b4896e88b539d3fa43475f6dfcb2ce01_3378	c61c42a8f68237c764380b009525216b_2003	553e8f831ae472b9ce0dc4a4eb0d90ea_4505
fabK		enoyl-[acyl-carrier-protein] reductase FabK					1193				926	926	926	C-tertium_1_02308	ad00bc3ebeebe0635d1f4bc8ecae80cc_5192	cdbc432ad82d57e8e7ecb6b605c360d9_4567	b4896e88b539d3fa43475f6dfcb2ce01_3449	c61c42a8f68237c764380b009525216b_1930	553e8f831ae472b9ce0dc4a4eb0d90ea_6665
WP_008679340.1		serine/threonine protein phosphatase					2801				968	968	968	C-tertium_1_00943	ad00bc3ebeebe0635d1f4bc8ecae80cc_7409	cdbc432ad82d57e8e7ecb6b605c360d9_3265	b4896e88b539d3fa43475f6dfcb2ce01_684	c61c42a8f68237c764380b009525216b_4370	553e8f831ae472b9ce0dc4a4eb0d90ea_3049
WP_008679007.1		MarR family transcriptional regulator					2576				431	431	431	C-tertium_1_01168	ad00bc3ebeebe0635d1f4bc8ecae80cc_419	cdbc432ad82d57e8e7ecb6b605c360d9_2636	b4896e88b539d3fa43475f6dfcb2ce01_272	c61c42a8f68237c764380b009525216b_3955	553e8f831ae472b9ce0dc4a4eb0d90ea_5106
WP_008677374.1		potassium channel family protein					1262				782	782	782	C-tertium_1_02375	ad00bc3ebeebe0635d1f4bc8ecae80cc_5056	cdbc432ad82d57e8e7ecb6b605c360d9_4707	b4896e88b539d3fa43475f6dfcb2ce01_3589	c61c42a8f68237c764380b009525216b_1790	553e8f831ae472b9ce0dc4a4eb0d90ea_960
WP_008678184.1		threonine/serine exporter					3420				470	470	470	C-tertium_1_01785	ad00bc3ebeebe0635d1f4bc8ecae80cc_1430	cdbc432ad82d57e8e7ecb6b605c360d9_480	b4896e88b539d3fa43475f6dfcb2ce01_1656	c61c42a8f68237c764380b009525216b_2814	553e8f831ae472b9ce0dc4a4eb0d90ea_1595
rpmE		50S ribosomal protein L31					486				206	206	206	C-tertium_1_02929	ad00bc3ebeebe0635d1f4bc8ecae80cc_4150	cdbc432ad82d57e8e7ecb6b605c360d9_6759	b4896e88b539d3fa43475f6dfcb2ce01_3100	c61c42a8f68237c764380b009525216b_802	553e8f831ae472b9ce0dc4a4eb0d90ea_977
WP_008681504.1		hypothetical protein					3993				212	212	212	C-tertium_1_03449	ad00bc3ebeebe0635d1f4bc8ecae80cc_2089	cdbc432ad82d57e8e7ecb6b605c360d9_1286	b4896e88b539d3fa43475f6dfcb2ce01_7021	c61c42a8f68237c764380b009525216b_7138	553e8f831ae472b9ce0dc4a4eb0d90ea_5908
WP_008678112.1		hypothetical protein					3376				416	416	416	C-tertium_1_01827	ad00bc3ebeebe0635d1f4bc8ecae80cc_1510	cdbc432ad82d57e8e7ecb6b605c360d9_562	b4896e88b539d3fa43475f6dfcb2ce01_1574	c61c42a8f68237c764380b009525216b_2730	553e8f831ae472b9ce0dc4a4eb0d90ea_1515
WP_008681458.1		hypothetical protein					3889				290	290	290	C-tertium_1_03418	ad00bc3ebeebe0635d1f4bc8ecae80cc_2151	cdbc432ad82d57e8e7ecb6b605c360d9_3947	b4896e88b539d3fa43475f6dfcb2ce01_7084	c61c42a8f68237c764380b009525216b_7075	553e8f831ae472b9ce0dc4a4eb0d90ea_6059
WP_097034141.1		DUF3343 domain-containing protein					1866				269	269	269	C-tertium_1_00692	ad00bc3ebeebe0635d1f4bc8ecae80cc_2951	cdbc432ad82d57e8e7ecb6b605c360d9_7379	b4896e88b539d3fa43475f6dfcb2ce01_1077	c61c42a8f68237c764380b009525216b_4871	553e8f831ae472b9ce0dc4a4eb0d90ea_4765
WP_008681378.1		FAD-dependent oxidoreductase					1644				1415	1415	1415	C-tertium_1_03368	ad00bc3ebeebe0635d1f4bc8ecae80cc_2257	cdbc432ad82d57e8e7ecb6b605c360d9_2315	b4896e88b539d3fa43475f6dfcb2ce01_4485	c61c42a8f68237c764380b009525216b_6967	553e8f831ae472b9ce0dc4a4eb0d90ea_6393
WP_008678315.1		DUF370 domain-containing protein					3110				269	269	269	C-tertium_1_01680	ad00bc3ebeebe0635d1f4bc8ecae80cc_1246	cdbc432ad82d57e8e7ecb6b605c360d9_278	b4896e88b539d3fa43475f6dfcb2ce01_5066	c61c42a8f68237c764380b009525216b_3020	553e8f831ae472b9ce0dc4a4eb0d90ea_1794
csrA		carbon storage regulator CsrA					3318				218	218	218	C-tertium_1_01879	ad00bc3ebeebe0635d1f4bc8ecae80cc_1600	cdbc432ad82d57e8e7ecb6b605c360d9_654	b4896e88b539d3fa43475f6dfcb2ce01_1482	c61c42a8f68237c764380b009525216b_2638	553e8f831ae472b9ce0dc4a4eb0d90ea_1425
WP_008678459.1		hypothetical protein					3018				413	413	413	C-tertium_1_01588	ad00bc3ebeebe0635d1f4bc8ecae80cc_1066	cdbc432ad82d57e8e7ecb6b605c360d9_96	b4896e88b539d3fa43475f6dfcb2ce01_4884	c61c42a8f68237c764380b009525216b_3202	553e8f831ae472b9ce0dc4a4eb0d90ea_1974
WP_008676665.1		GntR family transcriptional regulator					434				365	365	365	C-tertium_1_02870	ad00bc3ebeebe0635d1f4bc8ecae80cc_3901	cdbc432ad82d57e8e7ecb6b605c360d9_6632	b4896e88b539d3fa43475f6dfcb2ce01_6264	c61c42a8f68237c764380b009525216b_929	553e8f831ae472b9ce0dc4a4eb0d90ea_1104
WP_008680909.1		glucose-6-phosphate isomerase					4906				1352	1352	1352	C-tertium_1_00003	ad00bc3ebeebe0635d1f4bc8ecae80cc_6237	cdbc432ad82d57e8e7ecb6b605c360d9_7096	b4896e88b539d3fa43475f6dfcb2ce01_2321	c61c42a8f68237c764380b009525216b_6275	553e8f831ae472b9ce0dc4a4eb0d90ea_2344
WP_008681019.1		2-C-methyl-D-erythritol 2,4-cyclodiphosphate synthase					3578				476	476	476	C-tertium_1_03748	ad00bc3ebeebe0635d1f4bc8ecae80cc_6104	cdbc432ad82d57e8e7ecb6b605c360d9_3664	b4896e88b539d3fa43475f6dfcb2ce01_2941	c61c42a8f68237c764380b009525216b_6416	553e8f831ae472b9ce0dc4a4eb0d90ea_2465
WP_008680430.1		helix-turn-helix transcriptional regulator					4962				275	275	275	C-tertium_1_00305	ad00bc3ebeebe0635d1f4bc8ecae80cc_6875	cdbc432ad82d57e8e7ecb6b605c360d9_6094	b4896e88b539d3fa43475f6dfcb2ce01_2135	c61c42a8f68237c764380b009525216b_5671	553e8f831ae472b9ce0dc4a4eb0d90ea_7057
WP_003441547.1		30S ribosomal protein S21					1298				176	176	176	C-tertium_1_02473	ad00bc3ebeebe0635d1f4bc8ecae80cc_4989	cdbc432ad82d57e8e7ecb6b605c360d9_4774	b4896e88b539d3fa43475f6dfcb2ce01_3644	c61c42a8f68237c764380b009525216b_1723	553e8f831ae472b9ce0dc4a4eb0d90ea_893
rplF		50S ribosomal protein L6					3711				542	542	542	C-tertium_1_03610	ad00bc3ebeebe0635d1f4bc8ecae80cc_5871	cdbc432ad82d57e8e7ecb6b605c360d9_1957	b4896e88b539d3fa43475f6dfcb2ce01_4103	c61c42a8f68237c764380b009525216b_6654	553e8f831ae472b9ce0dc4a4eb0d90ea_4560
mnmH		tRNA 2-selenouridine(34) synthase MnmH					1872				1097	1106	1098	C-tertium_1_00697	ad00bc3ebeebe0635d1f4bc8ecae80cc_2961	cdbc432ad82d57e8e7ecb6b605c360d9_7369	b4896e88b539d3fa43475f6dfcb2ce01_1067	c61c42a8f68237c764380b009525216b_4861	553e8f831ae472b9ce0dc4a4eb0d90ea_612
WP_008680457.1		hypothetical protein					4941				413	413	413	C-tertium_1_00284	ad00bc3ebeebe0635d1f4bc8ecae80cc_6835	cdbc432ad82d57e8e7ecb6b605c360d9_6134	b4896e88b539d3fa43475f6dfcb2ce01_2175	c61c42a8f68237c764380b009525216b_5711	553e8f831ae472b9ce0dc4a4eb0d90ea_7017
WP_008678413.1		YlxR family protein					3048				266	266	266	C-tertium_1_01618	ad00bc3ebeebe0635d1f4bc8ecae80cc_1124	cdbc432ad82d57e8e7ecb6b605c360d9_156	b4896e88b539d3fa43475f6dfcb2ce01_4944	c61c42a8f68237c764380b009525216b_3142	553e8f831ae472b9ce0dc4a4eb0d90ea_1916
dgoD		galactonate dehydratase					556				1145	1145	1145	C-tertium_1_02169	ad00bc3ebeebe0635d1f4bc8ecae80cc_5443	cdbc432ad82d57e8e7ecb6b605c360d9_4310	b4896e88b539d3fa43475f6dfcb2ce01_6119	c61c42a8f68237c764380b009525216b_2187	553e8f831ae472b9ce0dc4a4eb0d90ea_4329
WP_008677990.1		flavodoxin					3295				425	425	425	C-tertium_1_01902	ad00bc3ebeebe0635d1f4bc8ecae80cc_1646	cdbc432ad82d57e8e7ecb6b605c360d9_700	b4896e88b539d3fa43475f6dfcb2ce01_1436	c61c42a8f68237c764380b009525216b_2592	553e8f831ae472b9ce0dc4a4eb0d90ea_1379
rpoD		RNA polymerase sigma factor RpoD					1284				1112	1112	1112	C-tertium_1_02459	ad00bc3ebeebe0635d1f4bc8ecae80cc_5017	cdbc432ad82d57e8e7ecb6b605c360d9_4746	b4896e88b539d3fa43475f6dfcb2ce01_3616	c61c42a8f68237c764380b009525216b_1751	553e8f831ae472b9ce0dc4a4eb0d90ea_921
WP_008680044.1		ABC transporter ATP-binding protein					4652				701	701	701	C-tertium_1_00522	ad00bc3ebeebe0635d1f4bc8ecae80cc_879	cdbc432ad82d57e8e7ecb6b605c360d9_5684	b4896e88b539d3fa43475f6dfcb2ce01_4656	c61c42a8f68237c764380b009525216b_5217	553e8f831ae472b9ce0dc4a4eb0d90ea_6878
cysE		serine O-acetyltransferase					4032				584	584	584	C-tertium_1_00415	ad00bc3ebeebe0635d1f4bc8ecae80cc_837	cdbc432ad82d57e8e7ecb6b605c360d9_5890	b4896e88b539d3fa43475f6dfcb2ce01_7158	c61c42a8f68237c764380b009525216b_5463	553e8f831ae472b9ce0dc4a4eb0d90ea_2772
WP_008681245.1		ATP-dependent Clp protease ATP-binding subunit					3441				2438	2438	2438	C-tertium_1_03559	ad00bc3ebeebe0635d1f4bc8ecae80cc_57	cdbc432ad82d57e8e7ecb6b605c360d9_3890	b4896e88b539d3fa43475f6dfcb2ce01_4585	c61c42a8f68237c764380b009525216b_6758	553e8f831ae472b9ce0dc4a4eb0d90ea_4814
gap		type I glyceraldehyde-3-phosphate dehydrogenase					4193				998	998	998	C-tertium_1_00434	ad00bc3ebeebe0635d1f4bc8ecae80cc_1791	cdbc432ad82d57e8e7ecb6b605c360d9_5852	b4896e88b539d3fa43475f6dfcb2ce01_7196	c61c42a8f68237c764380b009525216b_5421	553e8f831ae472b9ce0dc4a4eb0d90ea_2734
WP_008675965.1		carbohydrate ABC transporter permease					821				896	896	896	C-tertium_1_03180	ad00bc3ebeebe0635d1f4bc8ecae80cc_1756	cdbc432ad82d57e8e7ecb6b605c360d9_1354	b4896e88b539d3fa43475f6dfcb2ce01_1686	c61c42a8f68237c764380b009525216b_24	553e8f831ae472b9ce0dc4a4eb0d90ea_207
lepB		signal peptidase I					1880				596	596	596	C-tertium_1_00705	ad00bc3ebeebe0635d1f4bc8ecae80cc_2977	cdbc432ad82d57e8e7ecb6b605c360d9_7353	b4896e88b539d3fa43475f6dfcb2ce01_1051	c61c42a8f68237c764380b009525216b_4845	553e8f831ae472b9ce0dc4a4eb0d90ea_596
pssA		CDP-diacylglycerol--serine O-phosphatidyltransferase					4027				521	521	521	C-tertium_1_00410	ad00bc3ebeebe0635d1f4bc8ecae80cc_827	cdbc432ad82d57e8e7ecb6b605c360d9_5901	b4896e88b539d3fa43475f6dfcb2ce01_7147	c61c42a8f68237c764380b009525216b_5474	553e8f831ae472b9ce0dc4a4eb0d90ea_2782
WP_008681473.1		transporter					4014				1058	1058	1058	C-tertium_1_03429	ad00bc3ebeebe0635d1f4bc8ecae80cc_2129	cdbc432ad82d57e8e7ecb6b605c360d9_1327	b4896e88b539d3fa43475f6dfcb2ce01_7062	c61c42a8f68237c764380b009525216b_7097	553e8f831ae472b9ce0dc4a4eb0d90ea_5868
mglA		galactose/methyl galactoside ABC transporter ATP-binding protein MglA					4357				1499	1499	1499	C-tertium_1_02676	ad00bc3ebeebe0635d1f4bc8ecae80cc_3514	cdbc432ad82d57e8e7ecb6b605c360d9_6241	b4896e88b539d3fa43475f6dfcb2ce01_5526	c61c42a8f68237c764380b009525216b_1320	553e8f831ae472b9ce0dc4a4eb0d90ea_4882
WP_008681087.1		hypothetical protein					3623				374	374	374	C-tertium_1_03697	ad00bc3ebeebe0635d1f4bc8ecae80cc_6001	cdbc432ad82d57e8e7ecb6b605c360d9_1825	b4896e88b539d3fa43475f6dfcb2ce01_3053	c61c42a8f68237c764380b009525216b_6522	553e8f831ae472b9ce0dc4a4eb0d90ea_2568
WP_008676830.1		alpha/beta-type small acid-soluble spore protein					333				182	182	182	C-tertium_1_02767	ad00bc3ebeebe0635d1f4bc8ecae80cc_3691	cdbc432ad82d57e8e7ecb6b605c360d9_6422	b4896e88b539d3fa43475f6dfcb2ce01_5707	c61c42a8f68237c764380b009525216b_1139	553e8f831ae472b9ce0dc4a4eb0d90ea_3938
WP_008681569.1		PTS sugar transporter subunit IIC					3955				779	779	779	C-tertium_1_03486	ad00bc3ebeebe0635d1f4bc8ecae80cc_2014	cdbc432ad82d57e8e7ecb6b605c360d9_1210	b4896e88b539d3fa43475f6dfcb2ce01_6945	c61c42a8f68237c764380b009525216b_7214	553e8f831ae472b9ce0dc4a4eb0d90ea_5983
WP_008678837.1		Lrp/AsnC family transcriptional regulator					4523				482	482	482	C-tertium_1_01319	ad00bc3ebeebe0635d1f4bc8ecae80cc_2450	cdbc432ad82d57e8e7ecb6b605c360d9_5124	b4896e88b539d3fa43475f6dfcb2ce01_2895	c61c42a8f68237c764380b009525216b_3691	553e8f831ae472b9ce0dc4a4eb0d90ea_768
rpsH		30S ribosomal protein S8					3712				398	398	398	C-tertium_1_03609	ad00bc3ebeebe0635d1f4bc8ecae80cc_5869	cdbc432ad82d57e8e7ecb6b605c360d9_1959	b4896e88b539d3fa43475f6dfcb2ce01_4105	c61c42a8f68237c764380b009525216b_6656	553e8f831ae472b9ce0dc4a4eb0d90ea_4558
mglC		galactose/methyl galactoside ABC transporter permease MglC					4359				1022	1022	1022	C-tertium_1_02675	ad00bc3ebeebe0635d1f4bc8ecae80cc_3512	cdbc432ad82d57e8e7ecb6b605c360d9_6239	b4896e88b539d3fa43475f6dfcb2ce01_5524	c61c42a8f68237c764380b009525216b_1322	553e8f831ae472b9ce0dc4a4eb0d90ea_4880
WP_008676742.1		hypothetical protein					389				671	671	671	C-tertium_1_02825	ad00bc3ebeebe0635d1f4bc8ecae80cc_3811	cdbc432ad82d57e8e7ecb6b605c360d9_6542	b4896e88b539d3fa43475f6dfcb2ce01_5827	c61c42a8f68237c764380b009525216b_1019	553e8f831ae472b9ce0dc4a4eb0d90ea_3818
WP_008679708.1		TraB/GumN family protein					1883				926	926	926	C-tertium_1_00708	ad00bc3ebeebe0635d1f4bc8ecae80cc_2983	cdbc432ad82d57e8e7ecb6b605c360d9_1998	b4896e88b539d3fa43475f6dfcb2ce01_1045	c61c42a8f68237c764380b009525216b_4835	553e8f831ae472b9ce0dc4a4eb0d90ea_590
WP_008681669.1		type III pantothenate kinase					3904				779	779	779	C-tertium_1_03529	ad00bc3ebeebe0635d1f4bc8ecae80cc_1926	cdbc432ad82d57e8e7ecb6b605c360d9_1112	b4896e88b539d3fa43475f6dfcb2ce01_6847	c61c42a8f68237c764380b009525216b_7338	553e8f831ae472b9ce0dc4a4eb0d90ea_5409
WP_008678399.1		UMP kinase					3059				716	716	716	C-tertium_1_01629	ad00bc3ebeebe0635d1f4bc8ecae80cc_1146	cdbc432ad82d57e8e7ecb6b605c360d9_178	b4896e88b539d3fa43475f6dfcb2ce01_4966	c61c42a8f68237c764380b009525216b_3120	553e8f831ae472b9ce0dc4a4eb0d90ea_1894
WP_008679245.1		alpha/beta-type small acid-soluble spore protein					2737				251	251	251	C-tertium_1_01010	ad00bc3ebeebe0635d1f4bc8ecae80cc_7534	cdbc432ad82d57e8e7ecb6b605c360d9_3043	b4896e88b539d3fa43475f6dfcb2ce01_554	c61c42a8f68237c764380b009525216b_4240	553e8f831ae472b9ce0dc4a4eb0d90ea_3174
WP_008678121.1		DUF4003 domain-containing protein					3381				950	950	950	C-tertium_1_01822	ad00bc3ebeebe0635d1f4bc8ecae80cc_1500	cdbc432ad82d57e8e7ecb6b605c360d9_552	b4896e88b539d3fa43475f6dfcb2ce01_1584	c61c42a8f68237c764380b009525216b_2740	553e8f831ae472b9ce0dc4a4eb0d90ea_1525
WP_008681140.1		response regulator transcription factor					3684				695	695	695	C-tertium_1_03637	ad00bc3ebeebe0635d1f4bc8ecae80cc_5925	cdbc432ad82d57e8e7ecb6b605c360d9_1903	b4896e88b539d3fa43475f6dfcb2ce01_4049	c61c42a8f68237c764380b009525216b_6600	553e8f831ae472b9ce0dc4a4eb0d90ea_4614
WP_008681258.1		DNA polymerase III subunit delta'					3435				935	935	935	C-tertium_1_03553	ad00bc3ebeebe0635d1f4bc8ecae80cc_45	cdbc432ad82d57e8e7ecb6b605c360d9_3902	b4896e88b539d3fa43475f6dfcb2ce01_4597	c61c42a8f68237c764380b009525216b_6770	553e8f831ae472b9ce0dc4a4eb0d90ea_4802
WP_008676111.1		DnaD domain protein					756				1004	1004	1004	C-tertium_1_03283	ad00bc3ebeebe0635d1f4bc8ecae80cc_4384	cdbc432ad82d57e8e7ecb6b605c360d9_1513	b4896e88b539d3fa43475f6dfcb2ce01_1841	c61c42a8f68237c764380b009525216b_219	553e8f831ae472b9ce0dc4a4eb0d90ea_365
WP_008681536.1		ferredoxin					3973				188	188	188	C-tertium_1_03469	ad00bc3ebeebe0635d1f4bc8ecae80cc_2049	cdbc432ad82d57e8e7ecb6b605c360d9_1245	b4896e88b539d3fa43475f6dfcb2ce01_6980	c61c42a8f68237c764380b009525216b_7179	553e8f831ae472b9ce0dc4a4eb0d90ea_5948
gmk		guanylate kinase					3109				638	638	638	C-tertium_1_01679	ad00bc3ebeebe0635d1f4bc8ecae80cc_1244	cdbc432ad82d57e8e7ecb6b605c360d9_276	b4896e88b539d3fa43475f6dfcb2ce01_5064	c61c42a8f68237c764380b009525216b_3022	553e8f831ae472b9ce0dc4a4eb0d90ea_1796
WP_008678458.1		ArsC family transcriptional regulator					3019				338	338	338	C-tertium_1_01589	ad00bc3ebeebe0635d1f4bc8ecae80cc_1068	cdbc432ad82d57e8e7ecb6b605c360d9_98	b4896e88b539d3fa43475f6dfcb2ce01_4886	c61c42a8f68237c764380b009525216b_3200	553e8f831ae472b9ce0dc4a4eb0d90ea_1972
nrdG		anaerobic ribonucleoside-triphosphate reductase activating protein					1889				500	500	500	C-tertium_1_00715	ad00bc3ebeebe0635d1f4bc8ecae80cc_2997	cdbc432ad82d57e8e7ecb6b605c360d9_2012	b4896e88b539d3fa43475f6dfcb2ce01_1031	c61c42a8f68237c764380b009525216b_4821	553e8f831ae472b9ce0dc4a4eb0d90ea_576
WP_008677342.1		CotS family spore coat protein					1287				1061	1061	1061	C-tertium_1_02462	ad00bc3ebeebe0635d1f4bc8ecae80cc_5011	cdbc432ad82d57e8e7ecb6b605c360d9_4752	b4896e88b539d3fa43475f6dfcb2ce01_3622	c61c42a8f68237c764380b009525216b_1745	553e8f831ae472b9ce0dc4a4eb0d90ea_915
rimM		16S rRNA processing protein RimM					3071				497	497	497	C-tertium_1_01641	ad00bc3ebeebe0635d1f4bc8ecae80cc_1170	cdbc432ad82d57e8e7ecb6b605c360d9_202	b4896e88b539d3fa43475f6dfcb2ce01_4990	c61c42a8f68237c764380b009525216b_3096	553e8f831ae472b9ce0dc4a4eb0d90ea_1870
WP_008677705.1		response regulator transcription factor					582				671	671	671	C-tertium_1_02142	ad00bc3ebeebe0635d1f4bc8ecae80cc_5485	cdbc432ad82d57e8e7ecb6b605c360d9_4270	b4896e88b539d3fa43475f6dfcb2ce01_6079	c61c42a8f68237c764380b009525216b_2229	553e8f831ae472b9ce0dc4a4eb0d90ea_4289
WP_008676103.1		CxxH/CxxC protein					764				161	161	161	C-tertium_1_03275	ad00bc3ebeebe0635d1f4bc8ecae80cc_4400	cdbc432ad82d57e8e7ecb6b605c360d9_1497	b4896e88b539d3fa43475f6dfcb2ce01_1825	c61c42a8f68237c764380b009525216b_203	553e8f831ae472b9ce0dc4a4eb0d90ea_381
WP_008680546.1		membrane protein					1482				1286	1286	1286	C-tertium_1_00227	ad00bc3ebeebe0635d1f4bc8ecae80cc_6703	cdbc432ad82d57e8e7ecb6b605c360d9_6881	b4896e88b539d3fa43475f6dfcb2ce01_6657	c61c42a8f68237c764380b009525216b_5817	553e8f831ae472b9ce0dc4a4eb0d90ea_6911
WP_008677432.1		phosphoenolpyruvate carboxykinase					1225				1748	1748	1748	C-tertium_1_02336	ad00bc3ebeebe0635d1f4bc8ecae80cc_5134	cdbc432ad82d57e8e7ecb6b605c360d9_4625	b4896e88b539d3fa43475f6dfcb2ce01_3507	c61c42a8f68237c764380b009525216b_1872	553e8f831ae472b9ce0dc4a4eb0d90ea_655
WP_008676610.1		F0F1 ATP synthase subunit gamma					470				851	851	851	C-tertium_1_02913	ad00bc3ebeebe0635d1f4bc8ecae80cc_4118	cdbc432ad82d57e8e7ecb6b605c360d9_6727	b4896e88b539d3fa43475f6dfcb2ce01_3132	c61c42a8f68237c764380b009525216b_834	553e8f831ae472b9ce0dc4a4eb0d90ea_1009
rpsR		30S ribosomal protein S18					740				242	242	242	C-tertium_1_03310	ad00bc3ebeebe0635d1f4bc8ecae80cc_4319	cdbc432ad82d57e8e7ecb6b605c360d9_1566	b4896e88b539d3fa43475f6dfcb2ce01_1906	c61c42a8f68237c764380b009525216b_263	553e8f831ae472b9ce0dc4a4eb0d90ea_7109
group_3378		50S ribosomal protein L35					281				197	197	197	C-tertium_1_02076	ad00bc3ebeebe0635d1f4bc8ecae80cc_7029	cdbc432ad82d57e8e7ecb6b605c360d9_2536	b4896e88b539d3fa43475f6dfcb2ce01_4223	c61c42a8f68237c764380b009525216b_2368	553e8f831ae472b9ce0dc4a4eb0d90ea_2086
rpmH		50S ribosomal protein L34					3753				134	134	134	C-tertium_1_03329	ad00bc3ebeebe0635d1f4bc8ecae80cc_4281	cdbc432ad82d57e8e7ecb6b605c360d9_1604	b4896e88b539d3fa43475f6dfcb2ce01_1944	c61c42a8f68237c764380b009525216b_301	553e8f831ae472b9ce0dc4a4eb0d90ea_7147
WP_008679696.1		S-adenosylmethionine decarboxylase proenzyme					1893				419	419	419	C-tertium_1_00719	ad00bc3ebeebe0635d1f4bc8ecae80cc_3005	cdbc432ad82d57e8e7ecb6b605c360d9_2020	b4896e88b539d3fa43475f6dfcb2ce01_1023	c61c42a8f68237c764380b009525216b_4813	553e8f831ae472b9ce0dc4a4eb0d90ea_568
upp		uracil phosphoribosyltransferase					479				629	629	629	C-tertium_1_02922	ad00bc3ebeebe0635d1f4bc8ecae80cc_4136	cdbc432ad82d57e8e7ecb6b605c360d9_6745	b4896e88b539d3fa43475f6dfcb2ce01_3114	c61c42a8f68237c764380b009525216b_816	553e8f831ae472b9ce0dc4a4eb0d90ea_991
rplP		50S ribosomal protein L16					3719				434	434	434	C-tertium_1_03602	ad00bc3ebeebe0635d1f4bc8ecae80cc_5855	cdbc432ad82d57e8e7ecb6b605c360d9_1973	b4896e88b539d3fa43475f6dfcb2ce01_4119	c61c42a8f68237c764380b009525216b_6670	553e8f831ae472b9ce0dc4a4eb0d90ea_4544
WP_008677633.1		DegV family protein					521				851	851	851	C-tertium_1_02209	ad00bc3ebeebe0635d1f4bc8ecae80cc_5383	cdbc432ad82d57e8e7ecb6b605c360d9_4374	b4896e88b539d3fa43475f6dfcb2ce01_6179	c61c42a8f68237c764380b009525216b_2127	553e8f831ae472b9ce0dc4a4eb0d90ea_4393
WP_008677523.1		cytochrome c551					1156				155	155	155	C-tertium_1_02273	ad00bc3ebeebe0635d1f4bc8ecae80cc_5259	cdbc432ad82d57e8e7ecb6b605c360d9_4500	b4896e88b539d3fa43475f6dfcb2ce01_3382	c61c42a8f68237c764380b009525216b_1999	553e8f831ae472b9ce0dc4a4eb0d90ea_4509
WP_008676949.1		TIGR03987 family protein					4339				392	392	392	C-tertium_1_02694	ad00bc3ebeebe0635d1f4bc8ecae80cc_3550	cdbc432ad82d57e8e7ecb6b605c360d9_6277	b4896e88b539d3fa43475f6dfcb2ce01_5562	c61c42a8f68237c764380b009525216b_1284	553e8f831ae472b9ce0dc4a4eb0d90ea_4918
WP_008675985.1		hypothetical protein					832				185	185	185	C-tertium_1_03191	ad00bc3ebeebe0635d1f4bc8ecae80cc_4519	cdbc432ad82d57e8e7ecb6b605c360d9_1376	b4896e88b539d3fa43475f6dfcb2ce01_1708	c61c42a8f68237c764380b009525216b_46	553e8f831ae472b9ce0dc4a4eb0d90ea_7377
WP_008678516.1		PTS sugar transporter subunit IIA					2985				500	500	500	C-tertium_1_01554	ad00bc3ebeebe0635d1f4bc8ecae80cc_999	cdbc432ad82d57e8e7ecb6b605c360d9_29	b4896e88b539d3fa43475f6dfcb2ce01_4817	c61c42a8f68237c764380b009525216b_3271	553e8f831ae472b9ce0dc4a4eb0d90ea_2041
mobB		molybdopterin-guanine dinucleotide biosynthesis protein B					2772				509	509	509	C-tertium_1_00974	ad00bc3ebeebe0635d1f4bc8ecae80cc_7465	cdbc432ad82d57e8e7ecb6b605c360d9_3206	b4896e88b539d3fa43475f6dfcb2ce01_625	c61c42a8f68237c764380b009525216b_4311	553e8f831ae472b9ce0dc4a4eb0d90ea_3105
efp		elongation factor P					2672				557	557	557	C-tertium_1_01075	ad00bc3ebeebe0635d1f4bc8ecae80cc_4814	cdbc432ad82d57e8e7ecb6b605c360d9_2908	b4896e88b539d3fa43475f6dfcb2ce01_419	c61c42a8f68237c764380b009525216b_4105	553e8f831ae472b9ce0dc4a4eb0d90ea_3307
WP_008680863.1		hypothetical protein					4877				332	332	332	C-tertium_1_00032	ad00bc3ebeebe0635d1f4bc8ecae80cc_6295	cdbc432ad82d57e8e7ecb6b605c360d9_7154	b4896e88b539d3fa43475f6dfcb2ce01_2379	c61c42a8f68237c764380b009525216b_6215	553e8f831ae472b9ce0dc4a4eb0d90ea_2286
WP_111931510.1		LPXTG cell wall anchor domain-containing protein					1895				6719	6725	6724	C-tertium_1_00721	ad00bc3ebeebe0635d1f4bc8ecae80cc_3009	cdbc432ad82d57e8e7ecb6b605c360d9_2024	b4896e88b539d3fa43475f6dfcb2ce01_1019	c61c42a8f68237c764380b009525216b_4809	553e8f831ae472b9ce0dc4a4eb0d90ea_564
WP_008681049.1		hypothetical protein					3598				209	209	209	C-tertium_1_03723	ad00bc3ebeebe0635d1f4bc8ecae80cc_6051	cdbc432ad82d57e8e7ecb6b605c360d9_3608	b4896e88b539d3fa43475f6dfcb2ce01_3003	c61c42a8f68237c764380b009525216b_6472	553e8f831ae472b9ce0dc4a4eb0d90ea_2518
WP_008680622.1		Gfo/Idh/MocA family oxidoreductase					1531				1109	1109	1109	C-tertium_1_00180	ad00bc3ebeebe0635d1f4bc8ecae80cc_6605	cdbc432ad82d57e8e7ecb6b605c360d9_6979	b4896e88b539d3fa43475f6dfcb2ce01_6755	c61c42a8f68237c764380b009525216b_5915	553e8f831ae472b9ce0dc4a4eb0d90ea_4148
WP_035284811.1		type II toxin-antitoxin system PemK/MazF family toxin					3830				353	353	353	C-tertium_1_03099	ad00bc3ebeebe0635d1f4bc8ecae80cc_683	cdbc432ad82d57e8e7ecb6b605c360d9_2181	b4896e88b539d3fa43475f6dfcb2ce01_2626	c61c42a8f68237c764380b009525216b_375	553e8f831ae472b9ce0dc4a4eb0d90ea_5615
WP_008676663.1		alpha/beta-type small acid-soluble spore protein					435				182	182	182	C-tertium_1_02871	ad00bc3ebeebe0635d1f4bc8ecae80cc_3903	cdbc432ad82d57e8e7ecb6b605c360d9_6634	b4896e88b539d3fa43475f6dfcb2ce01_6262	c61c42a8f68237c764380b009525216b_927	553e8f831ae472b9ce0dc4a4eb0d90ea_1102
mraZ		division/cell wall cluster transcriptional repressor MraZ					2704				428	428	428	C-tertium_1_01044	ad00bc3ebeebe0635d1f4bc8ecae80cc_7603	cdbc432ad82d57e8e7ecb6b605c360d9_2972	b4896e88b539d3fa43475f6dfcb2ce01_483	c61c42a8f68237c764380b009525216b_4169	553e8f831ae472b9ce0dc4a4eb0d90ea_3243
minD		septum site-determining protein MinD					409				794	794	794	C-tertium_1_02845	ad00bc3ebeebe0635d1f4bc8ecae80cc_3851	cdbc432ad82d57e8e7ecb6b605c360d9_6582	b4896e88b539d3fa43475f6dfcb2ce01_5867	c61c42a8f68237c764380b009525216b_979	553e8f831ae472b9ce0dc4a4eb0d90ea_1154
spoIIIAC		stage III sporulation protein AC					2666				197	197	197	C-tertium_1_01079	ad00bc3ebeebe0635d1f4bc8ecae80cc_267	cdbc432ad82d57e8e7ecb6b605c360d9_2900	b4896e88b539d3fa43475f6dfcb2ce01_411	c61c42a8f68237c764380b009525216b_4097	553e8f831ae472b9ce0dc4a4eb0d90ea_3315
WP_008676822.1		helix-turn-helix domain-containing protein					337				1301	1301	1301	C-tertium_1_02774	ad00bc3ebeebe0635d1f4bc8ecae80cc_3708	cdbc432ad82d57e8e7ecb6b605c360d9_6439	b4896e88b539d3fa43475f6dfcb2ce01_5724	c61c42a8f68237c764380b009525216b_1122	553e8f831ae472b9ce0dc4a4eb0d90ea_3921
glgD		glucose-1-phosphate adenylyltransferase subunit GlgD					3868				1106	1106	1106	C-tertium_1_03163	ad00bc3ebeebe0635d1f4bc8ecae80cc_4687	cdbc432ad82d57e8e7ecb6b605c360d9_4831	b4896e88b539d3fa43475f6dfcb2ce01_5392	c61c42a8f68237c764380b009525216b_6816	553e8f831ae472b9ce0dc4a4eb0d90ea_83
WP_008677816.1		PTS transporter subunit EIIC					285				1364	1364	1364	C-tertium_1_02080	ad00bc3ebeebe0635d1f4bc8ecae80cc_7021	cdbc432ad82d57e8e7ecb6b605c360d9_2528	b4896e88b539d3fa43475f6dfcb2ce01_4231	c61c42a8f68237c764380b009525216b_2360	553e8f831ae472b9ce0dc4a4eb0d90ea_2078
WP_097033800.1		hypothetical protein					1899				398	398	398	C-tertium_1_00725	ad00bc3ebeebe0635d1f4bc8ecae80cc_3017	cdbc432ad82d57e8e7ecb6b605c360d9_2032	b4896e88b539d3fa43475f6dfcb2ce01_1011	c61c42a8f68237c764380b009525216b_4801	553e8f831ae472b9ce0dc4a4eb0d90ea_558
WP_008680627.1		sugar ABC transporter permease					1533				887	887	887	C-tertium_1_00178	ad00bc3ebeebe0635d1f4bc8ecae80cc_6601	cdbc432ad82d57e8e7ecb6b605c360d9_6983	b4896e88b539d3fa43475f6dfcb2ce01_6759	c61c42a8f68237c764380b009525216b_5919	553e8f831ae472b9ce0dc4a4eb0d90ea_4144
WP_008681064.1		N(4)-(beta-N-acetylglucosaminyl)-L-asparaginase					3606				962	962	962	C-tertium_1_03715	ad00bc3ebeebe0635d1f4bc8ecae80cc_6035	cdbc432ad82d57e8e7ecb6b605c360d9_3592	b4896e88b539d3fa43475f6dfcb2ce01_3019	c61c42a8f68237c764380b009525216b_6488	553e8f831ae472b9ce0dc4a4eb0d90ea_2534
WP_008678183.1		threonine/serine exporter family protein					3419				764	764	764	C-tertium_1_01786	ad00bc3ebeebe0635d1f4bc8ecae80cc_1432	cdbc432ad82d57e8e7ecb6b605c360d9_482	b4896e88b539d3fa43475f6dfcb2ce01_1654	c61c42a8f68237c764380b009525216b_2812	553e8f831ae472b9ce0dc4a4eb0d90ea_1593
WP_008681107.1		hypothetical protein					3662				299	299	299	C-tertium_1_03658	ad00bc3ebeebe0635d1f4bc8ecae80cc_5967	cdbc432ad82d57e8e7ecb6b605c360d9_1861	b4896e88b539d3fa43475f6dfcb2ce01_4007	c61c42a8f68237c764380b009525216b_6558	553e8f831ae472b9ce0dc4a4eb0d90ea_4656
ptb		phosphate butyryltransferase					3668				908	908	908	C-tertium_1_03652	ad00bc3ebeebe0635d1f4bc8ecae80cc_5955	cdbc432ad82d57e8e7ecb6b605c360d9_1873	b4896e88b539d3fa43475f6dfcb2ce01_4019	c61c42a8f68237c764380b009525216b_6570	553e8f831ae472b9ce0dc4a4eb0d90ea_4644
group_3405		transcriptional repressor LexA					4543				605	605	605	C-tertium_1_01339	ad00bc3ebeebe0635d1f4bc8ecae80cc_2410	cdbc432ad82d57e8e7ecb6b605c360d9_5164	b4896e88b539d3fa43475f6dfcb2ce01_2855	c61c42a8f68237c764380b009525216b_3651	553e8f831ae472b9ce0dc4a4eb0d90ea_3947
rpmA		50S ribosomal protein L27					399				299	299	299	C-tertium_1_02835	ad00bc3ebeebe0635d1f4bc8ecae80cc_3831	cdbc432ad82d57e8e7ecb6b605c360d9_6562	b4896e88b539d3fa43475f6dfcb2ce01_5847	c61c42a8f68237c764380b009525216b_999	553e8f831ae472b9ce0dc4a4eb0d90ea_1174
WP_008679229.1		RNA methyltransferase					2726				782	782	782	C-tertium_1_01022	ad00bc3ebeebe0635d1f4bc8ecae80cc_7559	cdbc432ad82d57e8e7ecb6b605c360d9_3017	b4896e88b539d3fa43475f6dfcb2ce01_528	c61c42a8f68237c764380b009525216b_4214	553e8f831ae472b9ce0dc4a4eb0d90ea_3199
cysK		cysteine synthase A					4031				908	908	908	C-tertium_1_00414	ad00bc3ebeebe0635d1f4bc8ecae80cc_835	cdbc432ad82d57e8e7ecb6b605c360d9_5892	b4896e88b539d3fa43475f6dfcb2ce01_7156	c61c42a8f68237c764380b009525216b_5465	553e8f831ae472b9ce0dc4a4eb0d90ea_2774
WP_008681201.1		30S ribosomal protein S12					3729				380	380	380	C-tertium_1_03590	ad00bc3ebeebe0635d1f4bc8ecae80cc_4775	cdbc432ad82d57e8e7ecb6b605c360d9_4051	b4896e88b539d3fa43475f6dfcb2ce01_5323	c61c42a8f68237c764380b009525216b_6694	553e8f831ae472b9ce0dc4a4eb0d90ea_108
WP_008679681.1		holin					1904				218	218	218	C-tertium_1_00729	ad00bc3ebeebe0635d1f4bc8ecae80cc_3030	cdbc432ad82d57e8e7ecb6b605c360d9_2045	b4896e88b539d3fa43475f6dfcb2ce01_998	c61c42a8f68237c764380b009525216b_4788	553e8f831ae472b9ce0dc4a4eb0d90ea_545
WP_008678319.1		DNA-directed RNA polymerase subunit omega					3108				224	224	224	C-tertium_1_01678	ad00bc3ebeebe0635d1f4bc8ecae80cc_1242	cdbc432ad82d57e8e7ecb6b605c360d9_274	b4896e88b539d3fa43475f6dfcb2ce01_5062	c61c42a8f68237c764380b009525216b_3024	553e8f831ae472b9ce0dc4a4eb0d90ea_1798
trxB		thioredoxin-disulfide reductase					3442				935	935	935	C-tertium_1_03560	ad00bc3ebeebe0635d1f4bc8ecae80cc_59	cdbc432ad82d57e8e7ecb6b605c360d9_3888	b4896e88b539d3fa43475f6dfcb2ce01_4583	c61c42a8f68237c764380b009525216b_6756	553e8f831ae472b9ce0dc4a4eb0d90ea_4816
yabQ		spore cortex biosynthesis protein YabQ					3912				389	389	389	C-tertium_1_03514	ad00bc3ebeebe0635d1f4bc8ecae80cc_1954	cdbc432ad82d57e8e7ecb6b605c360d9_1149	b4896e88b539d3fa43475f6dfcb2ce01_6884	c61c42a8f68237c764380b009525216b_7301	553e8f831ae472b9ce0dc4a4eb0d90ea_6043
rpmC		50S ribosomal protein L29					3718				212	212	212	C-tertium_1_03603	ad00bc3ebeebe0635d1f4bc8ecae80cc_5857	cdbc432ad82d57e8e7ecb6b605c360d9_1971	b4896e88b539d3fa43475f6dfcb2ce01_4117	c61c42a8f68237c764380b009525216b_6668	553e8f831ae472b9ce0dc4a4eb0d90ea_4546
WP_008680861.1		PTS sugar transporter subunit IIB					4876				308	308	308	C-tertium_1_00033	ad00bc3ebeebe0635d1f4bc8ecae80cc_6297	cdbc432ad82d57e8e7ecb6b605c360d9_7156	b4896e88b539d3fa43475f6dfcb2ce01_2381	c61c42a8f68237c764380b009525216b_6213	553e8f831ae472b9ce0dc4a4eb0d90ea_2284
WP_008677453.1		YaaR family protein					1210				422	422	422	C-tertium_1_02324	ad00bc3ebeebe0635d1f4bc8ecae80cc_5160	cdbc432ad82d57e8e7ecb6b605c360d9_4599	b4896e88b539d3fa43475f6dfcb2ce01_3481	c61c42a8f68237c764380b009525216b_1898	553e8f831ae472b9ce0dc4a4eb0d90ea_629
mscL		large-conductance mechanosensitive channel protein MscL					831				440	440	440	C-tertium_1_03190	ad00bc3ebeebe0635d1f4bc8ecae80cc_4521	cdbc432ad82d57e8e7ecb6b605c360d9_1374	b4896e88b539d3fa43475f6dfcb2ce01_1706	c61c42a8f68237c764380b009525216b_44	553e8f831ae472b9ce0dc4a4eb0d90ea_7379
WP_008676726.1		ribosomal-processing cysteine protease Prp					400				374	374	374	C-tertium_1_02836	ad00bc3ebeebe0635d1f4bc8ecae80cc_3833	cdbc432ad82d57e8e7ecb6b605c360d9_6564	b4896e88b539d3fa43475f6dfcb2ce01_5849	c61c42a8f68237c764380b009525216b_997	553e8f831ae472b9ce0dc4a4eb0d90ea_1172
WP_008677027.1		UTRA domain-containing protein					4381				725	725	725	C-tertium_1_02651	ad00bc3ebeebe0635d1f4bc8ecae80cc_3466	cdbc432ad82d57e8e7ecb6b605c360d9_1072	b4896e88b539d3fa43475f6dfcb2ce01_3978	c61c42a8f68237c764380b009525216b_1375	553e8f831ae472b9ce0dc4a4eb0d90ea_7408
mtaB		tRNA (N(6)-L-threonylcarbamoyladenosine(37)-C(2))-methylthiotransferase MtaB					1300				1304	1304	1304	C-tertium_1_02475	ad00bc3ebeebe0635d1f4bc8ecae80cc_4985	cdbc432ad82d57e8e7ecb6b605c360d9_4778	b4896e88b539d3fa43475f6dfcb2ce01_3648	c61c42a8f68237c764380b009525216b_1719	553e8f831ae472b9ce0dc4a4eb0d90ea_889
WP_008679670.1		HD domain-containing protein					1912				473	473	473	C-tertium_1_00737	ad00bc3ebeebe0635d1f4bc8ecae80cc_3046	cdbc432ad82d57e8e7ecb6b605c360d9_2061	b4896e88b539d3fa43475f6dfcb2ce01_982	c61c42a8f68237c764380b009525216b_4770	553e8f831ae472b9ce0dc4a4eb0d90ea_529
WP_008681521.1		DUF348 domain-containing protein					3980				1049	1049	1049	C-tertium_1_03462	ad00bc3ebeebe0635d1f4bc8ecae80cc_2063	cdbc432ad82d57e8e7ecb6b605c360d9_1259	b4896e88b539d3fa43475f6dfcb2ce01_6994	c61c42a8f68237c764380b009525216b_7165	553e8f831ae472b9ce0dc4a4eb0d90ea_5934
rpsB		30S ribosomal protein S2					3061				701	701	701	C-tertium_1_01631	ad00bc3ebeebe0635d1f4bc8ecae80cc_1150	cdbc432ad82d57e8e7ecb6b605c360d9_182	b4896e88b539d3fa43475f6dfcb2ce01_4970	c61c42a8f68237c764380b009525216b_3116	553e8f831ae472b9ce0dc4a4eb0d90ea_1890
WP_008678272.1		DUF1292 domain-containing protein					3143				275	275	275	C-tertium_1_01713	ad00bc3ebeebe0635d1f4bc8ecae80cc_1313	cdbc432ad82d57e8e7ecb6b605c360d9_345	b4896e88b539d3fa43475f6dfcb2ce01_5133	c61c42a8f68237c764380b009525216b_2953	553e8f831ae472b9ce0dc4a4eb0d90ea_1727
aroQ		type II 3-dehydroquinate dehydratase					5062				440	440	440	C-tertium_1_00330	ad00bc3ebeebe0635d1f4bc8ecae80cc_6913	cdbc432ad82d57e8e7ecb6b605c360d9_6056	b4896e88b539d3fa43475f6dfcb2ce01_2097	c61c42a8f68237c764380b009525216b_5633	553e8f831ae472b9ce0dc4a4eb0d90ea_7196
WP_008681002.1		redox-sensing transcriptional repressor Rex					3529				641	641	641	C-tertium_1_03766	ad00bc3ebeebe0635d1f4bc8ecae80cc_6132	cdbc432ad82d57e8e7ecb6b605c360d9_1722	b4896e88b539d3fa43475f6dfcb2ce01_2216	c61c42a8f68237c764380b009525216b_6388	553e8f831ae472b9ce0dc4a4eb0d90ea_2437
WP_008681343.1		L-lactate dehydrogenase					3869				950	950	950	C-tertium_1_03158	ad00bc3ebeebe0635d1f4bc8ecae80cc_957	cdbc432ad82d57e8e7ecb6b605c360d9_4902	b4896e88b539d3fa43475f6dfcb2ce01_5451	c61c42a8f68237c764380b009525216b_6900	553e8f831ae472b9ce0dc4a4eb0d90ea_3547
rny		ribonuclease Y					3031				1541	1541	1541	C-tertium_1_01601	ad00bc3ebeebe0635d1f4bc8ecae80cc_1090	cdbc432ad82d57e8e7ecb6b605c360d9_122	b4896e88b539d3fa43475f6dfcb2ce01_4910	c61c42a8f68237c764380b009525216b_3176	553e8f831ae472b9ce0dc4a4eb0d90ea_1950
rpmG		50S ribosomal protein L33					3739				149	149	149	C-tertium_1_03580	ad00bc3ebeebe0635d1f4bc8ecae80cc_4755	cdbc432ad82d57e8e7ecb6b605c360d9_4072	b4896e88b539d3fa43475f6dfcb2ce01_5302	c61c42a8f68237c764380b009525216b_6715	553e8f831ae472b9ce0dc4a4eb0d90ea_88
WP_008676226.1		DUF1836 domain-containing protein					3843				590	590	590	C-tertium_1_03111	ad00bc3ebeebe0635d1f4bc8ecae80cc_657	cdbc432ad82d57e8e7ecb6b605c360d9_2155	b4896e88b539d3fa43475f6dfcb2ce01_2600	c61c42a8f68237c764380b009525216b_349	553e8f831ae472b9ce0dc4a4eb0d90ea_5589
spoVT		stage V sporulation protein T					3918				548	548	548	C-tertium_1_03508	ad00bc3ebeebe0635d1f4bc8ecae80cc_1966	cdbc432ad82d57e8e7ecb6b605c360d9_1161	b4896e88b539d3fa43475f6dfcb2ce01_6896	c61c42a8f68237c764380b009525216b_7289	553e8f831ae472b9ce0dc4a4eb0d90ea_6031
WP_008678270.1		IreB family regulatory phosphoprotein					3145				257	257	257	C-tertium_1_01715	ad00bc3ebeebe0635d1f4bc8ecae80cc_1317	cdbc432ad82d57e8e7ecb6b605c360d9_349	b4896e88b539d3fa43475f6dfcb2ce01_5137	c61c42a8f68237c764380b009525216b_2949	553e8f831ae472b9ce0dc4a4eb0d90ea_1723
xseB		exodeoxyribonuclease VII small subunit					2656				212	212	212	C-tertium_1_01089	ad00bc3ebeebe0635d1f4bc8ecae80cc_287	cdbc432ad82d57e8e7ecb6b605c360d9_2880	b4896e88b539d3fa43475f6dfcb2ce01_391	c61c42a8f68237c764380b009525216b_4077	553e8f831ae472b9ce0dc4a4eb0d90ea_3335
WP_008678372.1		putative DNA-binding protein					3075				329	329	329	C-tertium_1_01645	ad00bc3ebeebe0635d1f4bc8ecae80cc_1178	cdbc432ad82d57e8e7ecb6b605c360d9_210	b4896e88b539d3fa43475f6dfcb2ce01_4998	c61c42a8f68237c764380b009525216b_3088	553e8f831ae472b9ce0dc4a4eb0d90ea_1862
dpaL		diaminopropionate ammonia-lyase					1832				1214	1214	1214	C-tertium_1_00662	ad00bc3ebeebe0635d1f4bc8ecae80cc_2891	cdbc432ad82d57e8e7ecb6b605c360d9_7439	b4896e88b539d3fa43475f6dfcb2ce01_1121	c61c42a8f68237c764380b009525216b_4931	553e8f831ae472b9ce0dc4a4eb0d90ea_4705
WP_008677334.1		phosphatase PAP2 family protein					1293				701	701	701	C-tertium_1_02468	ad00bc3ebeebe0635d1f4bc8ecae80cc_4999	cdbc432ad82d57e8e7ecb6b605c360d9_4764	b4896e88b539d3fa43475f6dfcb2ce01_3634	c61c42a8f68237c764380b009525216b_1733	553e8f831ae472b9ce0dc4a4eb0d90ea_903
rplV		50S ribosomal protein L22					3721				335	335	335	C-tertium_1_03600	ad00bc3ebeebe0635d1f4bc8ecae80cc_5851	cdbc432ad82d57e8e7ecb6b605c360d9_1977	b4896e88b539d3fa43475f6dfcb2ce01_4123	c61c42a8f68237c764380b009525216b_6674	553e8f831ae472b9ce0dc4a4eb0d90ea_4540
WP_008679687.1		DUF1292 domain-containing protein					1898				269	269	269	C-tertium_1_00724	ad00bc3ebeebe0635d1f4bc8ecae80cc_3015	cdbc432ad82d57e8e7ecb6b605c360d9_2030	b4896e88b539d3fa43475f6dfcb2ce01_1013	c61c42a8f68237c764380b009525216b_4803	553e8f831ae472b9ce0dc4a4eb0d90ea_560
WP_008676876.1		transcriptional repressor					307				407	407	407	C-tertium_1_02739	ad00bc3ebeebe0635d1f4bc8ecae80cc_3637	cdbc432ad82d57e8e7ecb6b605c360d9_6366	b4896e88b539d3fa43475f6dfcb2ce01_5651	c61c42a8f68237c764380b009525216b_1195	553e8f831ae472b9ce0dc4a4eb0d90ea_5005
WP_008679667.1		DUF4883 family protein					2969				488	488	488	C-tertium_1_00741	ad00bc3ebeebe0635d1f4bc8ecae80cc_3052	cdbc432ad82d57e8e7ecb6b605c360d9_2067	b4896e88b539d3fa43475f6dfcb2ce01_976	c61c42a8f68237c764380b009525216b_4764	553e8f831ae472b9ce0dc4a4eb0d90ea_523
WP_008675967.1		sugar ABC transporter permease					822				893	893	893	C-tertium_1_03181	ad00bc3ebeebe0635d1f4bc8ecae80cc_1758	cdbc432ad82d57e8e7ecb6b605c360d9_1356	b4896e88b539d3fa43475f6dfcb2ce01_1688	c61c42a8f68237c764380b009525216b_26	553e8f831ae472b9ce0dc4a4eb0d90ea_205
WP_035285329.1		NCS2 family permease					2956				1316	1367	1324	C-tertium_1_00756	ad00bc3ebeebe0635d1f4bc8ecae80cc_3081	cdbc432ad82d57e8e7ecb6b605c360d9_2096	b4896e88b539d3fa43475f6dfcb2ce01_947	c61c42a8f68237c764380b009525216b_4735	553e8f831ae472b9ce0dc4a4eb0d90ea_494
WP_008681334.1		hypothetical protein					3860				434	434	434	C-tertium_1_03129	ad00bc3ebeebe0635d1f4bc8ecae80cc_4886	cdbc432ad82d57e8e7ecb6b605c360d9_4132	b4896e88b539d3fa43475f6dfcb2ce01_5362	c61c42a8f68237c764380b009525216b_6863	553e8f831ae472b9ce0dc4a4eb0d90ea_124
spoIVA		stage IV sporulation protein A					3115				1478	1478	1478	C-tertium_1_01685	ad00bc3ebeebe0635d1f4bc8ecae80cc_1257	cdbc432ad82d57e8e7ecb6b605c360d9_289	b4896e88b539d3fa43475f6dfcb2ce01_5077	c61c42a8f68237c764380b009525216b_3009	553e8f831ae472b9ce0dc4a4eb0d90ea_1783
rpsS		30S ribosomal protein S19					3722				284	284	284	C-tertium_1_03599	ad00bc3ebeebe0635d1f4bc8ecae80cc_5849	cdbc432ad82d57e8e7ecb6b605c360d9_1979	b4896e88b539d3fa43475f6dfcb2ce01_4125	c61c42a8f68237c764380b009525216b_6676	553e8f831ae472b9ce0dc4a4eb0d90ea_4538
WP_008679146.1		hypothetical protein					2673				356	356	356	C-tertium_1_01074	ad00bc3ebeebe0635d1f4bc8ecae80cc_4812	cdbc432ad82d57e8e7ecb6b605c360d9_2910	b4896e88b539d3fa43475f6dfcb2ce01_421	c61c42a8f68237c764380b009525216b_4107	553e8f831ae472b9ce0dc4a4eb0d90ea_3305
WP_008678251.1		methyl-accepting chemotaxis protein					3159				1997	1997	1997	C-tertium_1_01729	ad00bc3ebeebe0635d1f4bc8ecae80cc_1345	cdbc432ad82d57e8e7ecb6b605c360d9_378	b4896e88b539d3fa43475f6dfcb2ce01_5166	c61c42a8f68237c764380b009525216b_2920	553e8f831ae472b9ce0dc4a4eb0d90ea_1695
WP_008675953.1		PRD domain-containing protein					814				860	860	860	C-tertium_1_03174	ad00bc3ebeebe0635d1f4bc8ecae80cc_1744	cdbc432ad82d57e8e7ecb6b605c360d9_1340	b4896e88b539d3fa43475f6dfcb2ce01_1672	c61c42a8f68237c764380b009525216b_10	553e8f831ae472b9ce0dc4a4eb0d90ea_219
WP_008679642.1		amino acid permease					2954				1433	1433	1433	C-tertium_1_00758	ad00bc3ebeebe0635d1f4bc8ecae80cc_3085	cdbc432ad82d57e8e7ecb6b605c360d9_2098	b4896e88b539d3fa43475f6dfcb2ce01_945	c61c42a8f68237c764380b009525216b_4731	553e8f831ae472b9ce0dc4a4eb0d90ea_490
WP_035286147.1		spore maturation protein					3994				524	524	524	C-tertium_1_03448	ad00bc3ebeebe0635d1f4bc8ecae80cc_2091	cdbc432ad82d57e8e7ecb6b605c360d9_1288	b4896e88b539d3fa43475f6dfcb2ce01_7023	c61c42a8f68237c764380b009525216b_7136	553e8f831ae472b9ce0dc4a4eb0d90ea_5906
WP_008678431.1		Clp protease					3036				740	740	740	C-tertium_1_01606	ad00bc3ebeebe0635d1f4bc8ecae80cc_1100	cdbc432ad82d57e8e7ecb6b605c360d9_132	b4896e88b539d3fa43475f6dfcb2ce01_4920	c61c42a8f68237c764380b009525216b_3166	553e8f831ae472b9ce0dc4a4eb0d90ea_1940
WP_097032944.1		sulfide/dihydroorotate dehydrogenase-like FAD/NAD-binding protein					2616				989	992	991	C-tertium_1_01128	ad00bc3ebeebe0635d1f4bc8ecae80cc_325	cdbc432ad82d57e8e7ecb6b605c360d9_2842	b4896e88b539d3fa43475f6dfcb2ce01_353	c61c42a8f68237c764380b009525216b_4037	553e8f831ae472b9ce0dc4a4eb0d90ea_3405
modB		molybdate ABC transporter permease subunit					1125				671	671	671	C-tertium_1_02241	ad00bc3ebeebe0635d1f4bc8ecae80cc_5317	cdbc432ad82d57e8e7ecb6b605c360d9_4440	b4896e88b539d3fa43475f6dfcb2ce01_3322	c61c42a8f68237c764380b009525216b_2059	553e8f831ae472b9ce0dc4a4eb0d90ea_4451
WP_008678779.1		EamA family transporter					4278				908	908	908	C-tertium_1_01372	ad00bc3ebeebe0635d1f4bc8ecae80cc_2376	cdbc432ad82d57e8e7ecb6b605c360d9_5200	b4896e88b539d3fa43475f6dfcb2ce01_2819	c61c42a8f68237c764380b009525216b_3611	553e8f831ae472b9ce0dc4a4eb0d90ea_3981
wecB		UDP-N-acetylglucosamine 2-epimerase (non-hydrolyzing)					478				1151	1151	1151	C-tertium_1_02921	ad00bc3ebeebe0635d1f4bc8ecae80cc_4134	cdbc432ad82d57e8e7ecb6b605c360d9_6743	b4896e88b539d3fa43475f6dfcb2ce01_3116	c61c42a8f68237c764380b009525216b_818	553e8f831ae472b9ce0dc4a4eb0d90ea_993
WP_008680234.1		1-acyl-sn-glycerol-3-phosphate acyltransferase					4034				704	704	704	C-tertium_1_00417	ad00bc3ebeebe0635d1f4bc8ecae80cc_841	cdbc432ad82d57e8e7ecb6b605c360d9_5886	b4896e88b539d3fa43475f6dfcb2ce01_7162	c61c42a8f68237c764380b009525216b_5459	553e8f831ae472b9ce0dc4a4eb0d90ea_2768
WP_008678864.1		hypothetical protein					4502				743	743	743	C-tertium_1_01297	ad00bc3ebeebe0635d1f4bc8ecae80cc_2492	cdbc432ad82d57e8e7ecb6b605c360d9_5081	b4896e88b539d3fa43475f6dfcb2ce01_15	c61c42a8f68237c764380b009525216b_3734	553e8f831ae472b9ce0dc4a4eb0d90ea_56
WP_008677358.1		phage holin family protein					1272				368	368	368	C-tertium_1_02385	ad00bc3ebeebe0635d1f4bc8ecae80cc_5036	cdbc432ad82d57e8e7ecb6b605c360d9_4727	b4896e88b539d3fa43475f6dfcb2ce01_3599	c61c42a8f68237c764380b009525216b_1770	553e8f831ae472b9ce0dc4a4eb0d90ea_940
WP_008679354.1		aspartate--ammonia ligase					2810				1013	1013	1013	C-tertium_1_00934	ad00bc3ebeebe0635d1f4bc8ecae80cc_7391	cdbc432ad82d57e8e7ecb6b605c360d9_3283	b4896e88b539d3fa43475f6dfcb2ce01_702	c61c42a8f68237c764380b009525216b_4388	553e8f831ae472b9ce0dc4a4eb0d90ea_3031
WP_097033918.1		citramalate synthase					3658				1595	1595	1595	C-tertium_1_03662	ad00bc3ebeebe0635d1f4bc8ecae80cc_5975	cdbc432ad82d57e8e7ecb6b605c360d9_1853	b4896e88b539d3fa43475f6dfcb2ce01_3081	c61c42a8f68237c764380b009525216b_6550	553e8f831ae472b9ce0dc4a4eb0d90ea_4664
WP_008676679.1		hypothetical protein					423				647	647	647	C-tertium_1_02859	ad00bc3ebeebe0635d1f4bc8ecae80cc_3879	cdbc432ad82d57e8e7ecb6b605c360d9_6610	b4896e88b539d3fa43475f6dfcb2ce01_6286	c61c42a8f68237c764380b009525216b_951	553e8f831ae472b9ce0dc4a4eb0d90ea_1126
group_3459		peptide deformylase					3105				443	443	443	C-tertium_1_01675	ad00bc3ebeebe0635d1f4bc8ecae80cc_1236	cdbc432ad82d57e8e7ecb6b605c360d9_268	b4896e88b539d3fa43475f6dfcb2ce01_5056	c61c42a8f68237c764380b009525216b_3030	553e8f831ae472b9ce0dc4a4eb0d90ea_1804
WP_035285326.1		LysR family transcriptional regulator					2952				842	893	884	C-tertium_1_00760	ad00bc3ebeebe0635d1f4bc8ecae80cc_3089	cdbc432ad82d57e8e7ecb6b605c360d9_2102	b4896e88b539d3fa43475f6dfcb2ce01_941	c61c42a8f68237c764380b009525216b_4727	553e8f831ae472b9ce0dc4a4eb0d90ea_486
WP_008678279.1		O-methyltransferase					3138				644	644	644	C-tertium_1_01708	ad00bc3ebeebe0635d1f4bc8ecae80cc_1303	cdbc432ad82d57e8e7ecb6b605c360d9_335	b4896e88b539d3fa43475f6dfcb2ce01_5123	c61c42a8f68237c764380b009525216b_2963	553e8f831ae472b9ce0dc4a4eb0d90ea_1737
glgA		glycogen synthase GlgA					3822				1445	1445	1445	C-tertium_1_03165	ad00bc3ebeebe0635d1f4bc8ecae80cc_4691	cdbc432ad82d57e8e7ecb6b605c360d9_4835	b4896e88b539d3fa43475f6dfcb2ce01_5388	c61c42a8f68237c764380b009525216b_6812	553e8f831ae472b9ce0dc4a4eb0d90ea_79
WP_099346723.1		NAD(+)/NADH kinase					2652				851	851	851	C-tertium_1_01093	ad00bc3ebeebe0635d1f4bc8ecae80cc_295	cdbc432ad82d57e8e7ecb6b605c360d9_2872	b4896e88b539d3fa43475f6dfcb2ce01_383	c61c42a8f68237c764380b009525216b_4069	553e8f831ae472b9ce0dc4a4eb0d90ea_3343
WP_008680334.1		mechanosensitive ion channel family protein					5029				1139	1139	1139	C-tertium_1_00362	ad00bc3ebeebe0635d1f4bc8ecae80cc_6977	cdbc432ad82d57e8e7ecb6b605c360d9_5992	b4896e88b539d3fa43475f6dfcb2ce01_2033	c61c42a8f68237c764380b009525216b_5567	553e8f831ae472b9ce0dc4a4eb0d90ea_6506
WP_008676767.1		beta-glucosidase					367				1406	1406	1406	C-tertium_1_02804	ad00bc3ebeebe0635d1f4bc8ecae80cc_3767	cdbc432ad82d57e8e7ecb6b605c360d9_6498	b4896e88b539d3fa43475f6dfcb2ce01_5783	c61c42a8f68237c764380b009525216b_1063	553e8f831ae472b9ce0dc4a4eb0d90ea_3862
WP_008681381.1		6-phospho-beta-glucosidase					1646				1364	1364	1364	C-tertium_1_03370	ad00bc3ebeebe0635d1f4bc8ecae80cc_2253	cdbc432ad82d57e8e7ecb6b605c360d9_2319	b4896e88b539d3fa43475f6dfcb2ce01_4481	c61c42a8f68237c764380b009525216b_6971	553e8f831ae472b9ce0dc4a4eb0d90ea_6389
WP_008678919.1		spore coat protein					2485				302	302	302	C-tertium_1_01239	ad00bc3ebeebe0635d1f4bc8ecae80cc_2621	cdbc432ad82d57e8e7ecb6b605c360d9_4992	b4896e88b539d3fa43475f6dfcb2ce01_126	c61c42a8f68237c764380b009525216b_3831	553e8f831ae472b9ce0dc4a4eb0d90ea_5232
WP_008676816.1		DUF1232 domain-containing protein					340				956	956	956	C-tertium_1_02777	ad00bc3ebeebe0635d1f4bc8ecae80cc_3714	cdbc432ad82d57e8e7ecb6b605c360d9_6445	b4896e88b539d3fa43475f6dfcb2ce01_5730	c61c42a8f68237c764380b009525216b_1116	553e8f831ae472b9ce0dc4a4eb0d90ea_3915
WP_008675957.1		DUF4230 domain-containing protein					816				677	677	677	C-tertium_1_03176	ad00bc3ebeebe0635d1f4bc8ecae80cc_1748	cdbc432ad82d57e8e7ecb6b605c360d9_1344	b4896e88b539d3fa43475f6dfcb2ce01_1676	c61c42a8f68237c764380b009525216b_14	553e8f831ae472b9ce0dc4a4eb0d90ea_215
WP_008676971.1		prenyltransferase					4355				902	902	902	C-tertium_1_02678	ad00bc3ebeebe0635d1f4bc8ecae80cc_3518	cdbc432ad82d57e8e7ecb6b605c360d9_6245	b4896e88b539d3fa43475f6dfcb2ce01_5530	c61c42a8f68237c764380b009525216b_1316	553e8f831ae472b9ce0dc4a4eb0d90ea_4886
WP_008679637.1		hypothetical protein					2949				815	815	815	C-tertium_1_00763	ad00bc3ebeebe0635d1f4bc8ecae80cc_3095	cdbc432ad82d57e8e7ecb6b605c360d9_2108	b4896e88b539d3fa43475f6dfcb2ce01_935	c61c42a8f68237c764380b009525216b_4721	553e8f831ae472b9ce0dc4a4eb0d90ea_480
WP_008681007.1		NUDIX domain-containing protein					3533				449	449	449	C-tertium_1_03762	ad00bc3ebeebe0635d1f4bc8ecae80cc_6124	cdbc432ad82d57e8e7ecb6b605c360d9_1730	b4896e88b539d3fa43475f6dfcb2ce01_2208	c61c42a8f68237c764380b009525216b_6396	553e8f831ae472b9ce0dc4a4eb0d90ea_2445
miaA		tRNA (adenosine(37)-N6)-dimethylallyltransferase MiaA					4547				926	926	926	C-tertium_1_01343	ad00bc3ebeebe0635d1f4bc8ecae80cc_2402	cdbc432ad82d57e8e7ecb6b605c360d9_5172	b4896e88b539d3fa43475f6dfcb2ce01_2847	c61c42a8f68237c764380b009525216b_3643	553e8f831ae472b9ce0dc4a4eb0d90ea_3955
WP_008677173.1		DUF445 family protein					4486				602	602	602	C-tertium_1_02557	ad00bc3ebeebe0635d1f4bc8ecae80cc_3288	cdbc432ad82d57e8e7ecb6b605c360d9_903	b4896e88b539d3fa43475f6dfcb2ce01_3809	c61c42a8f68237c764380b009525216b_1546	553e8f831ae472b9ce0dc4a4eb0d90ea_1194
WP_008681517.1		Na/Pi cotransporter family protein					3982				1613	1613	1613	C-tertium_1_03460	ad00bc3ebeebe0635d1f4bc8ecae80cc_2067	cdbc432ad82d57e8e7ecb6b605c360d9_1263	b4896e88b539d3fa43475f6dfcb2ce01_6998	c61c42a8f68237c764380b009525216b_7161	553e8f831ae472b9ce0dc4a4eb0d90ea_5930
trkA		Trk system potassium transporter TrkA					4710				1376	1376	1376	C-tertium_1_00556	ad00bc3ebeebe0635d1f4bc8ecae80cc_557	cdbc432ad82d57e8e7ecb6b605c360d9_5598	b4896e88b539d3fa43475f6dfcb2ce01_1323	c61c42a8f68237c764380b009525216b_5145	553e8f831ae472b9ce0dc4a4eb0d90ea_6808
WP_008679818.1		L-lactate dehydrogenase					1818				938	938	938	C-tertium_1_00648	ad00bc3ebeebe0635d1f4bc8ecae80cc_2865	cdbc432ad82d57e8e7ecb6b605c360d9_7467	b4896e88b539d3fa43475f6dfcb2ce01_1151	c61c42a8f68237c764380b009525216b_4959	553e8f831ae472b9ce0dc4a4eb0d90ea_6174
WP_008679664.1		pyruvate kinase					2967				1028	1028	1028	C-tertium_1_00743	ad00bc3ebeebe0635d1f4bc8ecae80cc_3056	cdbc432ad82d57e8e7ecb6b605c360d9_2071	b4896e88b539d3fa43475f6dfcb2ce01_972	c61c42a8f68237c764380b009525216b_4760	553e8f831ae472b9ce0dc4a4eb0d90ea_519
rimO		30S ribosomal protein S12 methylthiotransferase RimO					3034				1337	1337	1337	C-tertium_1_01604	ad00bc3ebeebe0635d1f4bc8ecae80cc_1096	cdbc432ad82d57e8e7ecb6b605c360d9_128	b4896e88b539d3fa43475f6dfcb2ce01_4916	c61c42a8f68237c764380b009525216b_3170	553e8f831ae472b9ce0dc4a4eb0d90ea_1944
WP_008677587.1		sugar ABC transporter permease					1120				881	881	881	C-tertium_1_02235	ad00bc3ebeebe0635d1f4bc8ecae80cc_5327	cdbc432ad82d57e8e7ecb6b605c360d9_4430	b4896e88b539d3fa43475f6dfcb2ce01_6235	c61c42a8f68237c764380b009525216b_2069	553e8f831ae472b9ce0dc4a4eb0d90ea_4439
nrdD		anaerobic ribonucleoside-triphosphate reductase					1888				2120	2120	2120	C-tertium_1_00714	ad00bc3ebeebe0635d1f4bc8ecae80cc_2995	cdbc432ad82d57e8e7ecb6b605c360d9_2010	b4896e88b539d3fa43475f6dfcb2ce01_1033	c61c42a8f68237c764380b009525216b_4823	553e8f831ae472b9ce0dc4a4eb0d90ea_578
WP_099346935.1		polysaccharide deacetylase					2937				650	758	668	C-tertium_1_00775	ad00bc3ebeebe0635d1f4bc8ecae80cc_580	cdbc432ad82d57e8e7ecb6b605c360d9_3492	b4896e88b539d3fa43475f6dfcb2ce01_911	c61c42a8f68237c764380b009525216b_4695	553e8f831ae472b9ce0dc4a4eb0d90ea_456
WP_008679374.1		carbohydrate ABC transporter permease					2821				875	875	875	C-tertium_1_00923	ad00bc3ebeebe0635d1f4bc8ecae80cc_7369	cdbc432ad82d57e8e7ecb6b605c360d9_3306	b4896e88b539d3fa43475f6dfcb2ce01_725	c61c42a8f68237c764380b009525216b_4411	553e8f831ae472b9ce0dc4a4eb0d90ea_3009
WP_008681469.1		peptidoglycan-binding protein					4016				1406	1406	1406	C-tertium_1_03427	ad00bc3ebeebe0635d1f4bc8ecae80cc_2133	cdbc432ad82d57e8e7ecb6b605c360d9_1331	b4896e88b539d3fa43475f6dfcb2ce01_7066	c61c42a8f68237c764380b009525216b_7093	553e8f831ae472b9ce0dc4a4eb0d90ea_5864
WP_099346188.1		hypothetical protein					2886				836	836	836	C-tertium_1_00861	ad00bc3ebeebe0635d1f4bc8ecae80cc_7245	cdbc432ad82d57e8e7ecb6b605c360d9_3430	b4896e88b539d3fa43475f6dfcb2ce01_849	c61c42a8f68237c764380b009525216b_4537	553e8f831ae472b9ce0dc4a4eb0d90ea_2885
WP_008679212.1		hypothetical protein					2717				1046	1046	1046	C-tertium_1_01031	ad00bc3ebeebe0635d1f4bc8ecae80cc_7577	cdbc432ad82d57e8e7ecb6b605c360d9_2998	b4896e88b539d3fa43475f6dfcb2ce01_509	c61c42a8f68237c764380b009525216b_4195	553e8f831ae472b9ce0dc4a4eb0d90ea_3217
WP_008680227.1		BlaI/MecI/CopY family transcriptional regulator					4038				386	386	386	C-tertium_1_00421	ad00bc3ebeebe0635d1f4bc8ecae80cc_849	cdbc432ad82d57e8e7ecb6b605c360d9_5878	b4896e88b539d3fa43475f6dfcb2ce01_7170	c61c42a8f68237c764380b009525216b_5451	553e8f831ae472b9ce0dc4a4eb0d90ea_2760
WP_008681500.1		isoleucine--tRNA ligase					3998				3110	3110	3110	C-tertium_1_03444	ad00bc3ebeebe0635d1f4bc8ecae80cc_2099	cdbc432ad82d57e8e7ecb6b605c360d9_1296	b4896e88b539d3fa43475f6dfcb2ce01_7031	c61c42a8f68237c764380b009525216b_7128	553e8f831ae472b9ce0dc4a4eb0d90ea_5898
asnB		asparagine synthase (glutamine-hydrolyzing)					4456				1838	1838	1838	C-tertium_1_02576	ad00bc3ebeebe0635d1f4bc8ecae80cc_3334	cdbc432ad82d57e8e7ecb6b605c360d9_940	b4896e88b539d3fa43475f6dfcb2ce01_3848	c61c42a8f68237c764380b009525216b_1503	553e8f831ae472b9ce0dc4a4eb0d90ea_5515
WP_008676504.1		hypothetical protein					157				1493	1493	1493	C-tertium_1_02979	ad00bc3ebeebe0635d1f4bc8ecae80cc_4252	cdbc432ad82d57e8e7ecb6b605c360d9_3515	b4896e88b539d3fa43475f6dfcb2ce01_3225	c61c42a8f68237c764380b009525216b_702	553e8f831ae472b9ce0dc4a4eb0d90ea_7231
WP_035284809.1		aldose 1-epimerase family protein					3839				878	881	878	C-tertium_1_03108	ad00bc3ebeebe0635d1f4bc8ecae80cc_665	cdbc432ad82d57e8e7ecb6b605c360d9_2163	b4896e88b539d3fa43475f6dfcb2ce01_2608	c61c42a8f68237c764380b009525216b_357	553e8f831ae472b9ce0dc4a4eb0d90ea_5597
WP_035284937.1		membrane protein					379				647	650	647	C-tertium_1_02816	ad00bc3ebeebe0635d1f4bc8ecae80cc_3791	cdbc432ad82d57e8e7ecb6b605c360d9_6522	b4896e88b539d3fa43475f6dfcb2ce01_5807	c61c42a8f68237c764380b009525216b_1039	553e8f831ae472b9ce0dc4a4eb0d90ea_3838
WP_008679612.1		HAMP domain-containing histidine kinase					2933				1919	1919	1919	C-tertium_1_00779	ad00bc3ebeebe0635d1f4bc8ecae80cc_588	cdbc432ad82d57e8e7ecb6b605c360d9_3484	b4896e88b539d3fa43475f6dfcb2ce01_903	c61c42a8f68237c764380b009525216b_4687	553e8f831ae472b9ce0dc4a4eb0d90ea_448
WP_097032753.1		PolC-type DNA polymerase III					3051				4328	4328	4328	C-tertium_1_01621	ad00bc3ebeebe0635d1f4bc8ecae80cc_1130	cdbc432ad82d57e8e7ecb6b605c360d9_162	b4896e88b539d3fa43475f6dfcb2ce01_4950	c61c42a8f68237c764380b009525216b_3136	553e8f831ae472b9ce0dc4a4eb0d90ea_1910
WP_035285773.1		FadR family transcriptional regulator					1433				704	707	704	C-tertium_1_01418	ad00bc3ebeebe0635d1f4bc8ecae80cc_5734	cdbc432ad82d57e8e7ecb6b605c360d9_5302	b4896e88b539d3fa43475f6dfcb2ce01_2551	c61c42a8f68237c764380b009525216b_3525	553e8f831ae472b9ce0dc4a4eb0d90ea_3626
WP_008678856.1		NAD(P)H-dependent oxidoreductase					4508				656	656	656	C-tertium_1_01304	ad00bc3ebeebe0635d1f4bc8ecae80cc_2480	cdbc432ad82d57e8e7ecb6b605c360d9_5093	b4896e88b539d3fa43475f6dfcb2ce01_2926	c61c42a8f68237c764380b009525216b_3722	553e8f831ae472b9ce0dc4a4eb0d90ea_738
WP_008676577.1		BMP family ABC transporter substrate-binding protein					646				1100	1100	1100	C-tertium_1_02937	ad00bc3ebeebe0635d1f4bc8ecae80cc_4166	cdbc432ad82d57e8e7ecb6b605c360d9_4814	b4896e88b539d3fa43475f6dfcb2ce01_3309	c61c42a8f68237c764380b009525216b_786	553e8f831ae472b9ce0dc4a4eb0d90ea_7315
WP_008681398.1		GntR family transcriptional regulator					1635				362	362	362	C-tertium_1_03380	ad00bc3ebeebe0635d1f4bc8ecae80cc_2233	cdbc432ad82d57e8e7ecb6b605c360d9_2339	b4896e88b539d3fa43475f6dfcb2ce01_4418	c61c42a8f68237c764380b009525216b_6991	553e8f831ae472b9ce0dc4a4eb0d90ea_6133
WP_099346630.1		DNA polymerase IV					3382				1046	1046	1046	C-tertium_1_01821	ad00bc3ebeebe0635d1f4bc8ecae80cc_1498	cdbc432ad82d57e8e7ecb6b605c360d9_550	b4896e88b539d3fa43475f6dfcb2ce01_1586	c61c42a8f68237c764380b009525216b_2742	553e8f831ae472b9ce0dc4a4eb0d90ea_1527
WP_008676737.1		RluA family pseudouridine synthase					393				896	896	896	C-tertium_1_02829	ad00bc3ebeebe0635d1f4bc8ecae80cc_3819	cdbc432ad82d57e8e7ecb6b605c360d9_6550	b4896e88b539d3fa43475f6dfcb2ce01_5835	c61c42a8f68237c764380b009525216b_1011	553e8f831ae472b9ce0dc4a4eb0d90ea_1186
spoVAE		stage V sporulation protein AE					1139				353	353	353	C-tertium_1_02253	ad00bc3ebeebe0635d1f4bc8ecae80cc_5293	cdbc432ad82d57e8e7ecb6b605c360d9_4464	b4896e88b539d3fa43475f6dfcb2ce01_3346	c61c42a8f68237c764380b009525216b_2035	553e8f831ae472b9ce0dc4a4eb0d90ea_4475
hemC		hydroxymethylbilane synthase					250				872	872	872	C-tertium_1_02045	ad00bc3ebeebe0635d1f4bc8ecae80cc_7090	cdbc432ad82d57e8e7ecb6b605c360d9_2599	b4896e88b539d3fa43475f6dfcb2ce01_4160	c61c42a8f68237c764380b009525216b_2431	553e8f831ae472b9ce0dc4a4eb0d90ea_2147
WP_008677410.1		site-2 protease family protein					1235				647	647	647	C-tertium_1_02346	ad00bc3ebeebe0635d1f4bc8ecae80cc_5114	cdbc432ad82d57e8e7ecb6b605c360d9_4646	b4896e88b539d3fa43475f6dfcb2ce01_3528	c61c42a8f68237c764380b009525216b_1851	553e8f831ae472b9ce0dc4a4eb0d90ea_675
WP_099346518.1		PadR family transcriptional regulator					2480				554	557	556	C-tertium_1_01244	ad00bc3ebeebe0635d1f4bc8ecae80cc_2611	cdbc432ad82d57e8e7ecb6b605c360d9_5002	b4896e88b539d3fa43475f6dfcb2ce01_116	c61c42a8f68237c764380b009525216b_3821	553e8f831ae472b9ce0dc4a4eb0d90ea_5242
WP_099346930.1		HAMP domain-containing histidine kinase					2932				2006	2006	2006	C-tertium_1_00780	ad00bc3ebeebe0635d1f4bc8ecae80cc_590	cdbc432ad82d57e8e7ecb6b605c360d9_3482	b4896e88b539d3fa43475f6dfcb2ce01_901	c61c42a8f68237c764380b009525216b_4685	553e8f831ae472b9ce0dc4a4eb0d90ea_446
group_3500		adenine deaminase					261				1736	1736	1736	C-tertium_1_02056	ad00bc3ebeebe0635d1f4bc8ecae80cc_7067	cdbc432ad82d57e8e7ecb6b605c360d9_2576	b4896e88b539d3fa43475f6dfcb2ce01_4183	c61c42a8f68237c764380b009525216b_2408	553e8f831ae472b9ce0dc4a4eb0d90ea_2124
WP_008680108.1		4Fe-4S binding protein					4084				653	653	653	C-tertium_1_00479	ad00bc3ebeebe0635d1f4bc8ecae80cc_4837	cdbc432ad82d57e8e7ecb6b605c360d9_5766	b4896e88b539d3fa43475f6dfcb2ce01_7324	c61c42a8f68237c764380b009525216b_5301	553e8f831ae472b9ce0dc4a4eb0d90ea_2637
WP_008679281.1		FAD-dependent oxidoreductase					2762				1223	1223	1223	C-tertium_1_00984	ad00bc3ebeebe0635d1f4bc8ecae80cc_7486	cdbc432ad82d57e8e7ecb6b605c360d9_3185	b4896e88b539d3fa43475f6dfcb2ce01_604	c61c42a8f68237c764380b009525216b_4290	553e8f831ae472b9ce0dc4a4eb0d90ea_3126
WP_008681507.1		Na+/H+ antiporter NhaC family protein					3990				1727	1727	1727	C-tertium_1_03452	ad00bc3ebeebe0635d1f4bc8ecae80cc_2083	cdbc432ad82d57e8e7ecb6b605c360d9_1280	b4896e88b539d3fa43475f6dfcb2ce01_7015	c61c42a8f68237c764380b009525216b_7144	553e8f831ae472b9ce0dc4a4eb0d90ea_5914
WP_008681062.1		copper homeostasis protein CutC					3605				608	608	608	C-tertium_1_03716	ad00bc3ebeebe0635d1f4bc8ecae80cc_6037	cdbc432ad82d57e8e7ecb6b605c360d9_3594	b4896e88b539d3fa43475f6dfcb2ce01_3017	c61c42a8f68237c764380b009525216b_6486	553e8f831ae472b9ce0dc4a4eb0d90ea_2532
WP_099346239.1		stage V sporulation protein D					2701				2195	2195	2195	C-tertium_1_01047	ad00bc3ebeebe0635d1f4bc8ecae80cc_7609	cdbc432ad82d57e8e7ecb6b605c360d9_2966	b4896e88b539d3fa43475f6dfcb2ce01_477	c61c42a8f68237c764380b009525216b_4163	553e8f831ae472b9ce0dc4a4eb0d90ea_3249
WP_008676253.1		YitT family protein					3826				836	836	836	C-tertium_1_03095	ad00bc3ebeebe0635d1f4bc8ecae80cc_691	cdbc432ad82d57e8e7ecb6b605c360d9_2189	b4896e88b539d3fa43475f6dfcb2ce01_2634	c61c42a8f68237c764380b009525216b_383	553e8f831ae472b9ce0dc4a4eb0d90ea_5623
WP_099346469.1		MBOAT family protein					4536				1370	1370	1370	C-tertium_1_01332	ad00bc3ebeebe0635d1f4bc8ecae80cc_2424	cdbc432ad82d57e8e7ecb6b605c360d9_5150	b4896e88b539d3fa43475f6dfcb2ce01_2869	c61c42a8f68237c764380b009525216b_3665	553e8f831ae472b9ce0dc4a4eb0d90ea_794
WP_008677210.1		phosphatase PAP2 family protein					4465				707	707	707	C-tertium_1_02536	ad00bc3ebeebe0635d1f4bc8ecae80cc_3245	cdbc432ad82d57e8e7ecb6b605c360d9_860	b4896e88b539d3fa43475f6dfcb2ce01_3766	c61c42a8f68237c764380b009525216b_1589	553e8f831ae472b9ce0dc4a4eb0d90ea_1237
raiA		ribosome-associated translation inhibitor RaiA					454				536	536	536	C-tertium_1_02891	ad00bc3ebeebe0635d1f4bc8ecae80cc_4067	cdbc432ad82d57e8e7ecb6b605c360d9_6676	b4896e88b539d3fa43475f6dfcb2ce01_3183	c61c42a8f68237c764380b009525216b_885	553e8f831ae472b9ce0dc4a4eb0d90ea_1060
proB		glutamate 5-kinase					1735				806	806	806	C-tertium_1_03403	ad00bc3ebeebe0635d1f4bc8ecae80cc_2189	cdbc432ad82d57e8e7ecb6b605c360d9_2383	b4896e88b539d3fa43475f6dfcb2ce01_4464	c61c42a8f68237c764380b009525216b_7039	553e8f831ae472b9ce0dc4a4eb0d90ea_6093
WP_008677807.1		ABC transporter ATP-binding protein					643				1520	1520	1520	C-tertium_1_02083	ad00bc3ebeebe0635d1f4bc8ecae80cc_3202	cdbc432ad82d57e8e7ecb6b605c360d9_4147	b4896e88b539d3fa43475f6dfcb2ce01_5956	c61c42a8f68237c764380b009525216b_2352	553e8f831ae472b9ce0dc4a4eb0d90ea_3536
WP_008678324.1		methionyl-tRNA formyltransferase					3104				926	926	926	C-tertium_1_01674	ad00bc3ebeebe0635d1f4bc8ecae80cc_1234	cdbc432ad82d57e8e7ecb6b605c360d9_266	b4896e88b539d3fa43475f6dfcb2ce01_5054	c61c42a8f68237c764380b009525216b_3032	553e8f831ae472b9ce0dc4a4eb0d90ea_1806
WP_008681038.1		DUF969 domain-containing protein					3592				665	665	665	C-tertium_1_03729	ad00bc3ebeebe0635d1f4bc8ecae80cc_6061	cdbc432ad82d57e8e7ecb6b605c360d9_3620	b4896e88b539d3fa43475f6dfcb2ce01_2993	c61c42a8f68237c764380b009525216b_6460	553e8f831ae472b9ce0dc4a4eb0d90ea_2508
WP_008676681.1		PspA/IM30 family protein					422				653	653	653	C-tertium_1_02858	ad00bc3ebeebe0635d1f4bc8ecae80cc_3877	cdbc432ad82d57e8e7ecb6b605c360d9_6608	b4896e88b539d3fa43475f6dfcb2ce01_6288	c61c42a8f68237c764380b009525216b_953	553e8f831ae472b9ce0dc4a4eb0d90ea_1128
WP_097033760.1		nitroreductase					4689				638	638	638	C-tertium_1_00538	ad00bc3ebeebe0635d1f4bc8ecae80cc_521	cdbc432ad82d57e8e7ecb6b605c360d9_5632	b4896e88b539d3fa43475f6dfcb2ce01_1359	c61c42a8f68237c764380b009525216b_5181	553e8f831ae472b9ce0dc4a4eb0d90ea_6844
WP_111928167.1		D-alanyl-D-alanine carboxypeptidase					392				1265	1268	1267	C-tertium_1_02828	ad00bc3ebeebe0635d1f4bc8ecae80cc_3817	cdbc432ad82d57e8e7ecb6b605c360d9_6548	b4896e88b539d3fa43475f6dfcb2ce01_5833	c61c42a8f68237c764380b009525216b_1013	553e8f831ae472b9ce0dc4a4eb0d90ea_3812
WP_008680464.1		endospore germination permease					4937				1094	1094	1094	C-tertium_1_00280	ad00bc3ebeebe0635d1f4bc8ecae80cc_6827	cdbc432ad82d57e8e7ecb6b605c360d9_6142	b4896e88b539d3fa43475f6dfcb2ce01_2183	c61c42a8f68237c764380b009525216b_5719	553e8f831ae472b9ce0dc4a4eb0d90ea_7009
WP_008680921.1		maltose-6'-phosphate glucosidase					4913				1325	1325	1325	C-tertium_1_03814	ad00bc3ebeebe0635d1f4bc8ecae80cc_6225	cdbc432ad82d57e8e7ecb6b605c360d9_1629	b4896e88b539d3fa43475f6dfcb2ce01_2309	c61c42a8f68237c764380b009525216b_6287	553e8f831ae472b9ce0dc4a4eb0d90ea_2356
WP_008681267.1		amidohydrolase					3431				1151	1151	1151	C-tertium_1_03549	ad00bc3ebeebe0635d1f4bc8ecae80cc_37	cdbc432ad82d57e8e7ecb6b605c360d9_3910	b4896e88b539d3fa43475f6dfcb2ce01_4605	c61c42a8f68237c764380b009525216b_6778	553e8f831ae472b9ce0dc4a4eb0d90ea_4794
uvrA		excinuclease ABC subunit UvrA					1025				2825	2825	2825	C-tertium_1_03088	ad00bc3ebeebe0635d1f4bc8ecae80cc_705	cdbc432ad82d57e8e7ecb6b605c360d9_2203	b4896e88b539d3fa43475f6dfcb2ce01_2648	c61c42a8f68237c764380b009525216b_397	553e8f831ae472b9ce0dc4a4eb0d90ea_5637
WP_008676534.1		NusG domain II-containing protein					172				380	380	380	C-tertium_1_02964	ad00bc3ebeebe0635d1f4bc8ecae80cc_4222	cdbc432ad82d57e8e7ecb6b605c360d9_3545	b4896e88b539d3fa43475f6dfcb2ce01_3255	c61c42a8f68237c764380b009525216b_732	553e8f831ae472b9ce0dc4a4eb0d90ea_7261
ndk		nucleoside-diphosphate kinase					1247				410	410	410	C-tertium_1_02358	ad00bc3ebeebe0635d1f4bc8ecae80cc_5090	cdbc432ad82d57e8e7ecb6b605c360d9_4670	b4896e88b539d3fa43475f6dfcb2ce01_3552	c61c42a8f68237c764380b009525216b_1827	553e8f831ae472b9ce0dc4a4eb0d90ea_699
hcp		hydroxylamine reductase					1344				1640	1640	1640	C-tertium_1_02516	ad00bc3ebeebe0635d1f4bc8ecae80cc_4901	cdbc432ad82d57e8e7ecb6b605c360d9_3679	b4896e88b539d3fa43475f6dfcb2ce01_3728	c61c42a8f68237c764380b009525216b_1633	553e8f831ae472b9ce0dc4a4eb0d90ea_807
WP_097033582.1		methionine adenosyltransferase					459				1175	1175	1175	C-tertium_1_02896	ad00bc3ebeebe0635d1f4bc8ecae80cc_4077	cdbc432ad82d57e8e7ecb6b605c360d9_6686	b4896e88b539d3fa43475f6dfcb2ce01_3173	c61c42a8f68237c764380b009525216b_875	553e8f831ae472b9ce0dc4a4eb0d90ea_1050
WP_111931217.1		2-oxoacid:acceptor oxidoreductase subunit alpha					1869				1679	1679	1679	C-tertium_1_00695	ad00bc3ebeebe0635d1f4bc8ecae80cc_2957	cdbc432ad82d57e8e7ecb6b605c360d9_7373	b4896e88b539d3fa43475f6dfcb2ce01_1071	c61c42a8f68237c764380b009525216b_4865	553e8f831ae472b9ce0dc4a4eb0d90ea_4771
WP_008678403.1		AI-2E family transporter					3055				956	956	956	C-tertium_1_01625	ad00bc3ebeebe0635d1f4bc8ecae80cc_1138	cdbc432ad82d57e8e7ecb6b605c360d9_170	b4896e88b539d3fa43475f6dfcb2ce01_4958	c61c42a8f68237c764380b009525216b_3128	553e8f831ae472b9ce0dc4a4eb0d90ea_1902
WP_008678281.1		U32 family peptidase					3137				1235	1235	1235	C-tertium_1_01707	ad00bc3ebeebe0635d1f4bc8ecae80cc_1301	cdbc432ad82d57e8e7ecb6b605c360d9_333	b4896e88b539d3fa43475f6dfcb2ce01_5121	c61c42a8f68237c764380b009525216b_2965	553e8f831ae472b9ce0dc4a4eb0d90ea_1739
sepF		cell division protein SepF					2691				452	452	452	C-tertium_1_01057	ad00bc3ebeebe0635d1f4bc8ecae80cc_7629	cdbc432ad82d57e8e7ecb6b605c360d9_2946	b4896e88b539d3fa43475f6dfcb2ce01_457	c61c42a8f68237c764380b009525216b_4143	553e8f831ae472b9ce0dc4a4eb0d90ea_3269
WP_099346314.1		DNA translocase FtsK					3035				2405	2429	2413	C-tertium_1_01605	ad00bc3ebeebe0635d1f4bc8ecae80cc_1098	cdbc432ad82d57e8e7ecb6b605c360d9_130	b4896e88b539d3fa43475f6dfcb2ce01_4918	c61c42a8f68237c764380b009525216b_3168	553e8f831ae472b9ce0dc4a4eb0d90ea_1942
WP_008679048.1		HAD-IB family hydrolase					2594				728	728	728	C-tertium_1_01150	ad00bc3ebeebe0635d1f4bc8ecae80cc_369	cdbc432ad82d57e8e7ecb6b605c360d9_2673	b4896e88b539d3fa43475f6dfcb2ce01_309	c61c42a8f68237c764380b009525216b_3991	553e8f831ae472b9ce0dc4a4eb0d90ea_5072
group_3531		hypoxanthine phosphoribosyltransferase					3907				539	539	539	C-tertium_1_03526	ad00bc3ebeebe0635d1f4bc8ecae80cc_1932	cdbc432ad82d57e8e7ecb6b605c360d9_1118	b4896e88b539d3fa43475f6dfcb2ce01_6853	c61c42a8f68237c764380b009525216b_7332	553e8f831ae472b9ce0dc4a4eb0d90ea_5415
WP_008676789.1		hypothetical protein					357				947	947	947	C-tertium_1_02794	ad00bc3ebeebe0635d1f4bc8ecae80cc_3747	cdbc432ad82d57e8e7ecb6b605c360d9_6478	b4896e88b539d3fa43475f6dfcb2ce01_5763	c61c42a8f68237c764380b009525216b_1083	553e8f831ae472b9ce0dc4a4eb0d90ea_3882
WP_097034258.1		L,D-transpeptidase family protein					3805				1253	1253	1253	C-tertium_1_03364	ad00bc3ebeebe0635d1f4bc8ecae80cc_2286	cdbc432ad82d57e8e7ecb6b605c360d9_2306	b4896e88b539d3fa43475f6dfcb2ce01_4494	c61c42a8f68237c764380b009525216b_6958	553e8f831ae472b9ce0dc4a4eb0d90ea_6422
WP_008680996.1		3-hydroxybutyryl-CoA dehydrogenase					3524				842	842	842	C-tertium_1_03771	ad00bc3ebeebe0635d1f4bc8ecae80cc_6142	cdbc432ad82d57e8e7ecb6b605c360d9_1712	b4896e88b539d3fa43475f6dfcb2ce01_2226	c61c42a8f68237c764380b009525216b_6378	553e8f831ae472b9ce0dc4a4eb0d90ea_2427
WP_008681349.1		FAD-dependent oxidoreductase					3817				1412	1412	1412	C-tertium_1_03349	ad00bc3ebeebe0635d1f4bc8ecae80cc_2322	cdbc432ad82d57e8e7ecb6b605c360d9_2272	b4896e88b539d3fa43475f6dfcb2ce01_4528	c61c42a8f68237c764380b009525216b_6924	553e8f831ae472b9ce0dc4a4eb0d90ea_6455
WP_008680852.1		cation transporter					4872				1178	1178	1178	C-tertium_1_00037	ad00bc3ebeebe0635d1f4bc8ecae80cc_6305	cdbc432ad82d57e8e7ecb6b605c360d9_7164	b4896e88b539d3fa43475f6dfcb2ce01_6566	c61c42a8f68237c764380b009525216b_6205	553e8f831ae472b9ce0dc4a4eb0d90ea_2276
WP_008676248.1		transketolase family protein					3828				944	944	944	C-tertium_1_03097	ad00bc3ebeebe0635d1f4bc8ecae80cc_687	cdbc432ad82d57e8e7ecb6b605c360d9_2185	b4896e88b539d3fa43475f6dfcb2ce01_2630	c61c42a8f68237c764380b009525216b_379	553e8f831ae472b9ce0dc4a4eb0d90ea_5619
WP_008677992.1		DUF1292 domain-containing protein					3297				332	332	332	C-tertium_1_01900	ad00bc3ebeebe0635d1f4bc8ecae80cc_1642	cdbc432ad82d57e8e7ecb6b605c360d9_696	b4896e88b539d3fa43475f6dfcb2ce01_1440	c61c42a8f68237c764380b009525216b_2596	553e8f831ae472b9ce0dc4a4eb0d90ea_1383
WP_097033058.1		mannitol-1-phosphate 5-dehydrogenase					3618				1160	1160	1160	C-tertium_1_03702	ad00bc3ebeebe0635d1f4bc8ecae80cc_6011	cdbc432ad82d57e8e7ecb6b605c360d9_1815	b4896e88b539d3fa43475f6dfcb2ce01_3043	c61c42a8f68237c764380b009525216b_6512	553e8f831ae472b9ce0dc4a4eb0d90ea_2558
WP_035284828.1		amino acid ABC transporter permease					1050				776	776	776	C-tertium_1_03063	ad00bc3ebeebe0635d1f4bc8ecae80cc_755	cdbc432ad82d57e8e7ecb6b605c360d9_2253	b4896e88b539d3fa43475f6dfcb2ce01_2698	c61c42a8f68237c764380b009525216b_447	553e8f831ae472b9ce0dc4a4eb0d90ea_5803
WP_111928172.1		hypothetical protein					417				713	719	717	C-tertium_1_02853	ad00bc3ebeebe0635d1f4bc8ecae80cc_3867	cdbc432ad82d57e8e7ecb6b605c360d9_6598	b4896e88b539d3fa43475f6dfcb2ce01_5883	c61c42a8f68237c764380b009525216b_963	553e8f831ae472b9ce0dc4a4eb0d90ea_1138
WP_097033652.1		histidinol phosphate phosphatase					322				767	767	767	C-tertium_1_02755	ad00bc3ebeebe0635d1f4bc8ecae80cc_3667	cdbc432ad82d57e8e7ecb6b605c360d9_6398	b4896e88b539d3fa43475f6dfcb2ce01_5683	c61c42a8f68237c764380b009525216b_1163	553e8f831ae472b9ce0dc4a4eb0d90ea_5035
WP_097032917.1		prepilin-type N-terminal cleavage/methylation domain-containing protein					2677				530	530	530	C-tertium_1_01070	ad00bc3ebeebe0635d1f4bc8ecae80cc_4804	cdbc432ad82d57e8e7ecb6b605c360d9_2918	b4896e88b539d3fa43475f6dfcb2ce01_429	c61c42a8f68237c764380b009525216b_4115	553e8f831ae472b9ce0dc4a4eb0d90ea_3297
WP_008679699.1		HAMP domain-containing protein					1890				1727	1727	1727	C-tertium_1_00716	ad00bc3ebeebe0635d1f4bc8ecae80cc_2999	cdbc432ad82d57e8e7ecb6b605c360d9_2014	b4896e88b539d3fa43475f6dfcb2ce01_1029	c61c42a8f68237c764380b009525216b_4819	553e8f831ae472b9ce0dc4a4eb0d90ea_574
WP_008681465.1		helix-turn-helix transcriptional regulator					4018				680	680	680	C-tertium_1_03425	ad00bc3ebeebe0635d1f4bc8ecae80cc_2137	cdbc432ad82d57e8e7ecb6b605c360d9_3933	b4896e88b539d3fa43475f6dfcb2ce01_7070	c61c42a8f68237c764380b009525216b_7089	553e8f831ae472b9ce0dc4a4eb0d90ea_5860
WP_008681338.1		uracil-DNA glycosylase					3862				677	677	677	C-tertium_1_03126	ad00bc3ebeebe0635d1f4bc8ecae80cc_4893	cdbc432ad82d57e8e7ecb6b605c360d9_4139	b4896e88b539d3fa43475f6dfcb2ce01_5369	c61c42a8f68237c764380b009525216b_6870	553e8f831ae472b9ce0dc4a4eb0d90ea_117
WP_008681637.1		serine protease					3922				1133	1133	1133	C-tertium_1_03504	ad00bc3ebeebe0635d1f4bc8ecae80cc_1974	cdbc432ad82d57e8e7ecb6b605c360d9_1169	b4896e88b539d3fa43475f6dfcb2ce01_6904	c61c42a8f68237c764380b009525216b_7281	553e8f831ae472b9ce0dc4a4eb0d90ea_6023
prmA		50S ribosomal protein L11 methyltransferase					1302				941	941	941	C-tertium_1_02477	ad00bc3ebeebe0635d1f4bc8ecae80cc_4981	cdbc432ad82d57e8e7ecb6b605c360d9_4782	b4896e88b539d3fa43475f6dfcb2ce01_3652	c61c42a8f68237c764380b009525216b_1715	553e8f831ae472b9ce0dc4a4eb0d90ea_885
WP_099346434.1		HPr kinase/phosphorylase					1902				908	908	908	C-tertium_1_00727	ad00bc3ebeebe0635d1f4bc8ecae80cc_3026	cdbc432ad82d57e8e7ecb6b605c360d9_2041	b4896e88b539d3fa43475f6dfcb2ce01_1002	c61c42a8f68237c764380b009525216b_4792	553e8f831ae472b9ce0dc4a4eb0d90ea_549
WP_008679505.1		hypothetical protein					2897				317	317	317	C-tertium_1_00849	ad00bc3ebeebe0635d1f4bc8ecae80cc_7223	cdbc432ad82d57e8e7ecb6b605c360d9_3452	b4896e88b539d3fa43475f6dfcb2ce01_871	c61c42a8f68237c764380b009525216b_4559	553e8f831ae472b9ce0dc4a4eb0d90ea_2863
nusA		transcription termination/antitermination protein NusA					3049				1082	1082	1082	C-tertium_1_01619	ad00bc3ebeebe0635d1f4bc8ecae80cc_1126	cdbc432ad82d57e8e7ecb6b605c360d9_158	b4896e88b539d3fa43475f6dfcb2ce01_4946	c61c42a8f68237c764380b009525216b_3140	553e8f831ae472b9ce0dc4a4eb0d90ea_1914
WP_008680800.1		AraC family transcriptional regulator					4846				854	854	854	C-tertium_1_00063	ad00bc3ebeebe0635d1f4bc8ecae80cc_6355	cdbc432ad82d57e8e7ecb6b605c360d9_7216	b4896e88b539d3fa43475f6dfcb2ce01_6514	c61c42a8f68237c764380b009525216b_6153	553e8f831ae472b9ce0dc4a4eb0d90ea_2226
WP_008676672.1		DNA mismatch repair protein MutS					427				1799	1799	1799	C-tertium_1_02863	ad00bc3ebeebe0635d1f4bc8ecae80cc_3887	cdbc432ad82d57e8e7ecb6b605c360d9_6618	b4896e88b539d3fa43475f6dfcb2ce01_6278	c61c42a8f68237c764380b009525216b_943	553e8f831ae472b9ce0dc4a4eb0d90ea_1118
WP_099458746.1		DUF1189 family protein					3804				761	764	762	C-tertium_1_03365	ad00bc3ebeebe0635d1f4bc8ecae80cc_2284	cdbc432ad82d57e8e7ecb6b605c360d9_2308	b4896e88b539d3fa43475f6dfcb2ce01_4492	c61c42a8f68237c764380b009525216b_6960	553e8f831ae472b9ce0dc4a4eb0d90ea_6420
WP_008680069.1		toxic anion resistance protein					4560				1145	1145	1145	C-tertium_1_00506	ad00bc3ebeebe0635d1f4bc8ecae80cc_909	cdbc432ad82d57e8e7ecb6b605c360d9_5714	b4896e88b539d3fa43475f6dfcb2ce01_7370	c61c42a8f68237c764380b009525216b_5247	553e8f831ae472b9ce0dc4a4eb0d90ea_2589
rplC		50S ribosomal protein L3					3726				629	629	629	C-tertium_1_03595	ad00bc3ebeebe0635d1f4bc8ecae80cc_5841	cdbc432ad82d57e8e7ecb6b605c360d9_1987	b4896e88b539d3fa43475f6dfcb2ce01_4133	c61c42a8f68237c764380b009525216b_6684	553e8f831ae472b9ce0dc4a4eb0d90ea_4530
WP_008677458.1		NAD(P)/FAD-dependent oxidoreductase					1207				857	857	857	C-tertium_1_02321	ad00bc3ebeebe0635d1f4bc8ecae80cc_5166	cdbc432ad82d57e8e7ecb6b605c360d9_4593	b4896e88b539d3fa43475f6dfcb2ce01_3475	c61c42a8f68237c764380b009525216b_1904	553e8f831ae472b9ce0dc4a4eb0d90ea_623
WP_008679972.1		TrkH family potassium uptake protein					4711				1448	1448	1448	C-tertium_1_00557	ad00bc3ebeebe0635d1f4bc8ecae80cc_559	cdbc432ad82d57e8e7ecb6b605c360d9_5596	b4896e88b539d3fa43475f6dfcb2ce01_1321	c61c42a8f68237c764380b009525216b_5143	553e8f831ae472b9ce0dc4a4eb0d90ea_6806
nifU		Fe-S cluster assembly scaffold protein NifU					3150				428	431	430	C-tertium_1_01720	ad00bc3ebeebe0635d1f4bc8ecae80cc_1327	cdbc432ad82d57e8e7ecb6b605c360d9_360	b4896e88b539d3fa43475f6dfcb2ce01_5148	c61c42a8f68237c764380b009525216b_2938	553e8f831ae472b9ce0dc4a4eb0d90ea_1713
uvrB		excinuclease ABC subunit UvrB					1023				1970	1970	1970	C-tertium_1_03090	ad00bc3ebeebe0635d1f4bc8ecae80cc_701	cdbc432ad82d57e8e7ecb6b605c360d9_2199	b4896e88b539d3fa43475f6dfcb2ce01_2644	c61c42a8f68237c764380b009525216b_393	553e8f831ae472b9ce0dc4a4eb0d90ea_5633
WP_008679503.1		hypothetical protein					2896				203	203	203	C-tertium_1_00850	ad00bc3ebeebe0635d1f4bc8ecae80cc_7225	cdbc432ad82d57e8e7ecb6b605c360d9_3450	b4896e88b539d3fa43475f6dfcb2ce01_869	c61c42a8f68237c764380b009525216b_4557	553e8f831ae472b9ce0dc4a4eb0d90ea_2865
WP_099346183.1		1-acyl-sn-glycerol-3-phosphate acyltransferase					1226				710	713	710	C-tertium_1_02337	ad00bc3ebeebe0635d1f4bc8ecae80cc_5132	cdbc432ad82d57e8e7ecb6b605c360d9_4627	b4896e88b539d3fa43475f6dfcb2ce01_3509	c61c42a8f68237c764380b009525216b_1870	553e8f831ae472b9ce0dc4a4eb0d90ea_657
recF		DNA replication/repair protein RecF					3757				1085	1085	1085	C-tertium_1_03333	ad00bc3ebeebe0635d1f4bc8ecae80cc_4273	cdbc432ad82d57e8e7ecb6b605c360d9_1612	b4896e88b539d3fa43475f6dfcb2ce01_1952	c61c42a8f68237c764380b009525216b_309	553e8f831ae472b9ce0dc4a4eb0d90ea_7155
WP_099346028.1		PTS transporter subunit EIIC					438				2045	2045	2045	C-tertium_1_02874	ad00bc3ebeebe0635d1f4bc8ecae80cc_3909	cdbc432ad82d57e8e7ecb6b605c360d9_6640	b4896e88b539d3fa43475f6dfcb2ce01_6256	c61c42a8f68237c764380b009525216b_921	553e8f831ae472b9ce0dc4a4eb0d90ea_1096
WP_008680625.1		carbohydrate ABC transporter permease					1532				833	833	833	C-tertium_1_00179	ad00bc3ebeebe0635d1f4bc8ecae80cc_6603	cdbc432ad82d57e8e7ecb6b605c360d9_6981	b4896e88b539d3fa43475f6dfcb2ce01_6757	c61c42a8f68237c764380b009525216b_5917	553e8f831ae472b9ce0dc4a4eb0d90ea_4146
WP_008681621.1		UDP-N-acetylmuramate--L-alanine ligase					3929				1373	1373	1373	C-tertium_1_03497	ad00bc3ebeebe0635d1f4bc8ecae80cc_1988	cdbc432ad82d57e8e7ecb6b605c360d9_1183	b4896e88b539d3fa43475f6dfcb2ce01_6918	c61c42a8f68237c764380b009525216b_7267	553e8f831ae472b9ce0dc4a4eb0d90ea_6009
WP_008677345.1		deoxyguanosinetriphosphate triphosphohydrolase					1286				1028	1028	1028	C-tertium_1_02461	ad00bc3ebeebe0635d1f4bc8ecae80cc_5013	cdbc432ad82d57e8e7ecb6b605c360d9_4750	b4896e88b539d3fa43475f6dfcb2ce01_3620	c61c42a8f68237c764380b009525216b_1747	553e8f831ae472b9ce0dc4a4eb0d90ea_917
WP_008681001.1		short-chain-enoyl-CoA hydratase					3528				782	782	782	C-tertium_1_03767	ad00bc3ebeebe0635d1f4bc8ecae80cc_6134	cdbc432ad82d57e8e7ecb6b605c360d9_1720	b4896e88b539d3fa43475f6dfcb2ce01_2218	c61c42a8f68237c764380b009525216b_6386	553e8f831ae472b9ce0dc4a4eb0d90ea_2435
WP_051005324.1		response regulator transcription factor					1789				686	689	686	C-tertium_1_00623	ad00bc3ebeebe0635d1f4bc8ecae80cc_2803	cdbc432ad82d57e8e7ecb6b605c360d9_7529	b4896e88b539d3fa43475f6dfcb2ce01_1199	c61c42a8f68237c764380b009525216b_5021	553e8f831ae472b9ce0dc4a4eb0d90ea_6230
WP_097032665.1		metal ABC transporter permease					3281				797	797	797	C-tertium_1_01916	ad00bc3ebeebe0635d1f4bc8ecae80cc_1674	cdbc432ad82d57e8e7ecb6b605c360d9_728	b4896e88b539d3fa43475f6dfcb2ce01_1408	c61c42a8f68237c764380b009525216b_2564	553e8f831ae472b9ce0dc4a4eb0d90ea_1351
WP_008681013.1		DUF3298 and DUF4163 domain-containing protein					3574				686	686	686	C-tertium_1_03752	ad00bc3ebeebe0635d1f4bc8ecae80cc_6112	cdbc432ad82d57e8e7ecb6b605c360d9_3672	b4896e88b539d3fa43475f6dfcb2ce01_2933	c61c42a8f68237c764380b009525216b_6408	553e8f831ae472b9ce0dc4a4eb0d90ea_2457
WP_097032809.1		aspartate carbamoyltransferase regulatory subunit					2893				431	431	431	C-tertium_1_00854	ad00bc3ebeebe0635d1f4bc8ecae80cc_7231	cdbc432ad82d57e8e7ecb6b605c360d9_3444	b4896e88b539d3fa43475f6dfcb2ce01_863	c61c42a8f68237c764380b009525216b_4551	553e8f831ae472b9ce0dc4a4eb0d90ea_2871
fabG		3-oxoacyl-[acyl-carrier-protein] reductase					1191				743	743	743	C-tertium_1_02306	ad00bc3ebeebe0635d1f4bc8ecae80cc_5196	cdbc432ad82d57e8e7ecb6b605c360d9_4563	b4896e88b539d3fa43475f6dfcb2ce01_3445	c61c42a8f68237c764380b009525216b_1934	553e8f831ae472b9ce0dc4a4eb0d90ea_6669
WP_008678154.1		ATP-binding protein					3402				1145	1154	1152	C-tertium_1_01803	ad00bc3ebeebe0635d1f4bc8ecae80cc_1466	cdbc432ad82d57e8e7ecb6b605c360d9_516	b4896e88b539d3fa43475f6dfcb2ce01_1620	c61c42a8f68237c764380b009525216b_2776	553e8f831ae472b9ce0dc4a4eb0d90ea_1559
WP_008675979.1		3-phosphoglycerate dehydrogenase					829				905	905	905	C-tertium_1_03188	ad00bc3ebeebe0635d1f4bc8ecae80cc_4525	cdbc432ad82d57e8e7ecb6b605c360d9_1370	b4896e88b539d3fa43475f6dfcb2ce01_1702	c61c42a8f68237c764380b009525216b_40	553e8f831ae472b9ce0dc4a4eb0d90ea_7383
WP_008679287.1		MOSC domain-containing protein					2765				455	455	455	C-tertium_1_00981	ad00bc3ebeebe0635d1f4bc8ecae80cc_7480	cdbc432ad82d57e8e7ecb6b605c360d9_3191	b4896e88b539d3fa43475f6dfcb2ce01_610	c61c42a8f68237c764380b009525216b_4296	553e8f831ae472b9ce0dc4a4eb0d90ea_3120
xdhA		xanthine dehydrogenase molybdenum-binding subunit XdhA					3011				2291	2291	2291	C-tertium_1_01581	ad00bc3ebeebe0635d1f4bc8ecae80cc_1052	cdbc432ad82d57e8e7ecb6b605c360d9_82	b4896e88b539d3fa43475f6dfcb2ce01_4870	c61c42a8f68237c764380b009525216b_3216	553e8f831ae472b9ce0dc4a4eb0d90ea_1988
mnmA		tRNA 2-thiouridine(34) synthase MnmA					3149				1082	1082	1082	C-tertium_1_01719	ad00bc3ebeebe0635d1f4bc8ecae80cc_1325	cdbc432ad82d57e8e7ecb6b605c360d9_358	b4896e88b539d3fa43475f6dfcb2ce01_5146	c61c42a8f68237c764380b009525216b_2940	553e8f831ae472b9ce0dc4a4eb0d90ea_1715
WP_099346912.1		PTS transporter subunit EIIA					4646				1979	1979	1979	C-tertium_1_00516	ad00bc3ebeebe0635d1f4bc8ecae80cc_891	cdbc432ad82d57e8e7ecb6b605c360d9_5696	b4896e88b539d3fa43475f6dfcb2ce01_4644	c61c42a8f68237c764380b009525216b_5229	553e8f831ae472b9ce0dc4a4eb0d90ea_6890
WP_097032670.1		DNA topoisomerase IV subunit A					3290				2906	2906	2906	C-tertium_1_01907	ad00bc3ebeebe0635d1f4bc8ecae80cc_1656	cdbc432ad82d57e8e7ecb6b605c360d9_710	b4896e88b539d3fa43475f6dfcb2ce01_1426	c61c42a8f68237c764380b009525216b_2582	553e8f831ae472b9ce0dc4a4eb0d90ea_1369
WP_008678365.1		radical SAM protein					3079				1034	1034	1034	C-tertium_1_01649	ad00bc3ebeebe0635d1f4bc8ecae80cc_1184	cdbc432ad82d57e8e7ecb6b605c360d9_216	b4896e88b539d3fa43475f6dfcb2ce01_5004	c61c42a8f68237c764380b009525216b_3082	553e8f831ae472b9ce0dc4a4eb0d90ea_1856
WP_097034287.1		hypothetical protein					5012				422	422	422	C-tertium_1_00380	ad00bc3ebeebe0635d1f4bc8ecae80cc_7014	cdbc432ad82d57e8e7ecb6b605c360d9_5955	b4896e88b539d3fa43475f6dfcb2ce01_1996	c61c42a8f68237c764380b009525216b_5530	553e8f831ae472b9ce0dc4a4eb0d90ea_6543
pyrF		orotidine-5'-phosphate decarboxylase					2891				875	875	875	C-tertium_1_00856	ad00bc3ebeebe0635d1f4bc8ecae80cc_7235	cdbc432ad82d57e8e7ecb6b605c360d9_3440	b4896e88b539d3fa43475f6dfcb2ce01_859	c61c42a8f68237c764380b009525216b_4547	553e8f831ae472b9ce0dc4a4eb0d90ea_2875
WP_008681066.1		sigma 54-interacting transcriptional regulator					3607				1607	1607	1607	C-tertium_1_03714	ad00bc3ebeebe0635d1f4bc8ecae80cc_6033	cdbc432ad82d57e8e7ecb6b605c360d9_3590	b4896e88b539d3fa43475f6dfcb2ce01_3021	c61c42a8f68237c764380b009525216b_6490	553e8f831ae472b9ce0dc4a4eb0d90ea_2536
WP_097034499.1		SMC family ATPase					1355				3131	3134	3131	C-tertium_1_02518	ad00bc3ebeebe0635d1f4bc8ecae80cc_3209	cdbc432ad82d57e8e7ecb6b605c360d9_4787	b4896e88b539d3fa43475f6dfcb2ce01_3732	c61c42a8f68237c764380b009525216b_1625	553e8f831ae472b9ce0dc4a4eb0d90ea_7479
WP_097034529.1		ABC transporter ATP-binding protein					3820				908	908	908	C-tertium_1_03167	ad00bc3ebeebe0635d1f4bc8ecae80cc_4695	cdbc432ad82d57e8e7ecb6b605c360d9_4839	b4896e88b539d3fa43475f6dfcb2ce01_5384	c61c42a8f68237c764380b009525216b_6808	553e8f831ae472b9ce0dc4a4eb0d90ea_75
WP_099346353.1		xanthine phosphoribosyltransferase					3964				572	572	572	C-tertium_1_03478	ad00bc3ebeebe0635d1f4bc8ecae80cc_2030	cdbc432ad82d57e8e7ecb6b605c360d9_1226	b4896e88b539d3fa43475f6dfcb2ce01_6961	c61c42a8f68237c764380b009525216b_7198	553e8f831ae472b9ce0dc4a4eb0d90ea_5967
group_3584		thioredoxin-disulfide reductase					4365				1670	1670	1670	C-tertium_1_02668	ad00bc3ebeebe0635d1f4bc8ecae80cc_3500	cdbc432ad82d57e8e7ecb6b605c360d9_6224	b4896e88b539d3fa43475f6dfcb2ce01_5509	c61c42a8f68237c764380b009525216b_1337	553e8f831ae472b9ce0dc4a4eb0d90ea_4868
WP_008680875.1		aquaporin family protein					4885				755	755	755	C-tertium_1_00024	ad00bc3ebeebe0635d1f4bc8ecae80cc_6279	cdbc432ad82d57e8e7ecb6b605c360d9_7138	b4896e88b539d3fa43475f6dfcb2ce01_2363	c61c42a8f68237c764380b009525216b_6231	553e8f831ae472b9ce0dc4a4eb0d90ea_2302
WP_035285094.1		ABC transporter ATP-binding protein					3237				1037	1037	1037	C-tertium_1_02008	ad00bc3ebeebe0635d1f4bc8ecae80cc_4658	cdbc432ad82d57e8e7ecb6b605c360d9_790	b4896e88b539d3fa43475f6dfcb2ce01_4288	c61c42a8f68237c764380b009525216b_2502	553e8f831ae472b9ce0dc4a4eb0d90ea_1293
gyrA		DNA gyrase subunit A					3760				2546	2549	2547	C-tertium_1_03336	ad00bc3ebeebe0635d1f4bc8ecae80cc_4267	cdbc432ad82d57e8e7ecb6b605c360d9_1618	b4896e88b539d3fa43475f6dfcb2ce01_1958	c61c42a8f68237c764380b009525216b_315	553e8f831ae472b9ce0dc4a4eb0d90ea_7161
WP_097033926.1		competence protein ComEA					391				674	674	674	C-tertium_1_02827	ad00bc3ebeebe0635d1f4bc8ecae80cc_3815	cdbc432ad82d57e8e7ecb6b605c360d9_6546	b4896e88b539d3fa43475f6dfcb2ce01_5831	c61c42a8f68237c764380b009525216b_1015	553e8f831ae472b9ce0dc4a4eb0d90ea_3814
WP_097032983.1		methylglyoxal synthase					4864				452	452	452	C-tertium_1_00045	ad00bc3ebeebe0635d1f4bc8ecae80cc_6321	cdbc432ad82d57e8e7ecb6b605c360d9_7180	b4896e88b539d3fa43475f6dfcb2ce01_6550	c61c42a8f68237c764380b009525216b_6189	553e8f831ae472b9ce0dc4a4eb0d90ea_2260
WP_097032811.1		dihydroorotate dehydrogenase electron transfer subunit					2890				743	743	743	C-tertium_1_00857	ad00bc3ebeebe0635d1f4bc8ecae80cc_7237	cdbc432ad82d57e8e7ecb6b605c360d9_3438	b4896e88b539d3fa43475f6dfcb2ce01_857	c61c42a8f68237c764380b009525216b_4545	553e8f831ae472b9ce0dc4a4eb0d90ea_2877
WP_008677338.1		helix-turn-helix transcriptional regulator					1289				638	638	638	C-tertium_1_02464	ad00bc3ebeebe0635d1f4bc8ecae80cc_5007	cdbc432ad82d57e8e7ecb6b605c360d9_4756	b4896e88b539d3fa43475f6dfcb2ce01_3626	c61c42a8f68237c764380b009525216b_1741	553e8f831ae472b9ce0dc4a4eb0d90ea_911
WP_097033749.1		undecaprenyl diphosphate synthase family protein					4631				641	641	641	C-tertium_1_00559	ad00bc3ebeebe0635d1f4bc8ecae80cc_488	cdbc432ad82d57e8e7ecb6b605c360d9_7647	b4896e88b539d3fa43475f6dfcb2ce01_1317	c61c42a8f68237c764380b009525216b_5139	553e8f831ae472b9ce0dc4a4eb0d90ea_6802
WP_111928040.1		AAA family ATPase					1328				2282	2282	2282	C-tertium_1_02503	ad00bc3ebeebe0635d1f4bc8ecae80cc_4929	cdbc432ad82d57e8e7ecb6b605c360d9_3703	b4896e88b539d3fa43475f6dfcb2ce01_3704	c61c42a8f68237c764380b009525216b_1663	553e8f831ae472b9ce0dc4a4eb0d90ea_833
WP_099346765.1		phosphoglycerate kinase					4192				1178	1178	1178	C-tertium_1_00435	ad00bc3ebeebe0635d1f4bc8ecae80cc_1793	cdbc432ad82d57e8e7ecb6b605c360d9_5850	b4896e88b539d3fa43475f6dfcb2ce01_7198	c61c42a8f68237c764380b009525216b_5419	553e8f831ae472b9ce0dc4a4eb0d90ea_2732
WP_008677636.1		DUF1836 domain-containing protein					522				530	530	530	C-tertium_1_02208	ad00bc3ebeebe0635d1f4bc8ecae80cc_5385	cdbc432ad82d57e8e7ecb6b605c360d9_4372	b4896e88b539d3fa43475f6dfcb2ce01_6177	c61c42a8f68237c764380b009525216b_2129	553e8f831ae472b9ce0dc4a4eb0d90ea_4391
WP_008678622.1		hypothetical protein					1671				476	476	476	C-tertium_1_01487	ad00bc3ebeebe0635d1f4bc8ecae80cc_5607	cdbc432ad82d57e8e7ecb6b605c360d9_5423	b4896e88b539d3fa43475f6dfcb2ce01_2420	c61c42a8f68237c764380b009525216b_3402	553e8f831ae472b9ce0dc4a4eb0d90ea_3747
WP_008679325.1		valine--tRNA ligase					2788				2642	2642	2642	C-tertium_1_00958	ad00bc3ebeebe0635d1f4bc8ecae80cc_7433	cdbc432ad82d57e8e7ecb6b605c360d9_3238	b4896e88b539d3fa43475f6dfcb2ce01_657	c61c42a8f68237c764380b009525216b_4343	553e8f831ae472b9ce0dc4a4eb0d90ea_3073
WP_099346101.1		hypothetical protein					179				782	782	782	C-tertium_1_02957	ad00bc3ebeebe0635d1f4bc8ecae80cc_4208	cdbc432ad82d57e8e7ecb6b605c360d9_3559	b4896e88b539d3fa43475f6dfcb2ce01_3269	c61c42a8f68237c764380b009525216b_746	553e8f831ae472b9ce0dc4a4eb0d90ea_7275
WP_097032774.1		sigma 54-interacting transcriptional regulator					3005				1283	1283	1283	C-tertium_1_01575	ad00bc3ebeebe0635d1f4bc8ecae80cc_1040	cdbc432ad82d57e8e7ecb6b605c360d9_70	b4896e88b539d3fa43475f6dfcb2ce01_4858	c61c42a8f68237c764380b009525216b_3228	553e8f831ae472b9ce0dc4a4eb0d90ea_2000
WP_008680219.1		glycoside hydrolase family 25 protein					4043				941	941	941	C-tertium_1_00426	ad00bc3ebeebe0635d1f4bc8ecae80cc_1775	cdbc432ad82d57e8e7ecb6b605c360d9_5868	b4896e88b539d3fa43475f6dfcb2ce01_7180	c61c42a8f68237c764380b009525216b_5441	553e8f831ae472b9ce0dc4a4eb0d90ea_2750
WP_099346482.1		transglutaminase domain-containing protein					1063				866	866	866	C-tertium_1_01284	ad00bc3ebeebe0635d1f4bc8ecae80cc_2520	cdbc432ad82d57e8e7ecb6b605c360d9_5053	b4896e88b539d3fa43475f6dfcb2ce01_45	c61c42a8f68237c764380b009525216b_3762	553e8f831ae472b9ce0dc4a4eb0d90ea_5323
WP_008679488.1		hypothetical protein					2888				323	323	323	C-tertium_1_00859	ad00bc3ebeebe0635d1f4bc8ecae80cc_7241	cdbc432ad82d57e8e7ecb6b605c360d9_3434	b4896e88b539d3fa43475f6dfcb2ce01_853	c61c42a8f68237c764380b009525216b_4541	553e8f831ae472b9ce0dc4a4eb0d90ea_2881
coaBC		bifunctional phosphopantothenoylcysteine decarboxylase/phosphopantothenate--cysteine ligase CoaBC					3107				1199	1199	1199	C-tertium_1_01677	ad00bc3ebeebe0635d1f4bc8ecae80cc_1240	cdbc432ad82d57e8e7ecb6b605c360d9_272	b4896e88b539d3fa43475f6dfcb2ce01_5060	c61c42a8f68237c764380b009525216b_3026	553e8f831ae472b9ce0dc4a4eb0d90ea_1800
WP_008680747.1		carbohydrate ABC transporter permease					4818				827	827	827	C-tertium_1_00087	ad00bc3ebeebe0635d1f4bc8ecae80cc_6431	cdbc432ad82d57e8e7ecb6b605c360d9_7268	b4896e88b539d3fa43475f6dfcb2ce01_6476	c61c42a8f68237c764380b009525216b_6071	553e8f831ae472b9ce0dc4a4eb0d90ea_2184
WP_008677793.1		MATE family efflux transporter					635				1358	1358	1358	C-tertium_1_02091	ad00bc3ebeebe0635d1f4bc8ecae80cc_3186	cdbc432ad82d57e8e7ecb6b605c360d9_4163	b4896e88b539d3fa43475f6dfcb2ce01_5972	c61c42a8f68237c764380b009525216b_2336	553e8f831ae472b9ce0dc4a4eb0d90ea_3520
WP_099346104.1		response regulator transcription factor					155				680	680	680	C-tertium_1_02981	ad00bc3ebeebe0635d1f4bc8ecae80cc_4256	cdbc432ad82d57e8e7ecb6b605c360d9_3511	b4896e88b539d3fa43475f6dfcb2ce01_3221	c61c42a8f68237c764380b009525216b_698	553e8f831ae472b9ce0dc4a4eb0d90ea_7227
WP_008677403.1		3'-5' exonuclease					1239				629	629	629	C-tertium_1_02350	ad00bc3ebeebe0635d1f4bc8ecae80cc_5106	cdbc432ad82d57e8e7ecb6b605c360d9_4654	b4896e88b539d3fa43475f6dfcb2ce01_3536	c61c42a8f68237c764380b009525216b_1843	553e8f831ae472b9ce0dc4a4eb0d90ea_683
WP_097033486.1		hypothetical protein					3832				611	611	611	C-tertium_1_03101	ad00bc3ebeebe0635d1f4bc8ecae80cc_679	cdbc432ad82d57e8e7ecb6b605c360d9_2177	b4896e88b539d3fa43475f6dfcb2ce01_2622	c61c42a8f68237c764380b009525216b_371	553e8f831ae472b9ce0dc4a4eb0d90ea_5611
WP_008677828.1		MATE family efflux transporter					276				1316	1316	1316	C-tertium_1_02071	ad00bc3ebeebe0635d1f4bc8ecae80cc_7039	cdbc432ad82d57e8e7ecb6b605c360d9_2546	b4896e88b539d3fa43475f6dfcb2ce01_4213	c61c42a8f68237c764380b009525216b_2378	553e8f831ae472b9ce0dc4a4eb0d90ea_2096
WP_099346629.1		calcium/sodium antiporter					3384				956	956	956	C-tertium_1_01819	ad00bc3ebeebe0635d1f4bc8ecae80cc_1494	cdbc432ad82d57e8e7ecb6b605c360d9_546	b4896e88b539d3fa43475f6dfcb2ce01_1590	c61c42a8f68237c764380b009525216b_2746	553e8f831ae472b9ce0dc4a4eb0d90ea_1531
WP_008677118.1		ABC transporter ATP-binding protein					4437				899	899	899	C-tertium_1_02591	ad00bc3ebeebe0635d1f4bc8ecae80cc_3372	cdbc432ad82d57e8e7ecb6b605c360d9_980	b4896e88b539d3fa43475f6dfcb2ce01_3886	c61c42a8f68237c764380b009525216b_1467	553e8f831ae472b9ce0dc4a4eb0d90ea_5479
mnmE		tRNA uridine-5-carboxymethylaminomethyl(34) synthesis GTPase MnmE					3748				1379	1379	1379	C-tertium_1_03324	ad00bc3ebeebe0635d1f4bc8ecae80cc_4291	cdbc432ad82d57e8e7ecb6b605c360d9_1594	b4896e88b539d3fa43475f6dfcb2ce01_1934	c61c42a8f68237c764380b009525216b_291	553e8f831ae472b9ce0dc4a4eb0d90ea_7137
WP_008679482.1		alanine:cation symporter family protein					2885				1358	1427	1415	C-tertium_1_00862	ad00bc3ebeebe0635d1f4bc8ecae80cc_7247	cdbc432ad82d57e8e7ecb6b605c360d9_3428	b4896e88b539d3fa43475f6dfcb2ce01_847	c61c42a8f68237c764380b009525216b_4535	553e8f831ae472b9ce0dc4a4eb0d90ea_2887
WP_008676256.1		ABC transporter permease					1020				890	890	890	C-tertium_1_03093	ad00bc3ebeebe0635d1f4bc8ecae80cc_695	cdbc432ad82d57e8e7ecb6b605c360d9_2193	b4896e88b539d3fa43475f6dfcb2ce01_2638	c61c42a8f68237c764380b009525216b_387	553e8f831ae472b9ce0dc4a4eb0d90ea_5627
rplA		50S ribosomal protein L1					3735				689	689	689	C-tertium_1_03584	ad00bc3ebeebe0635d1f4bc8ecae80cc_4763	cdbc432ad82d57e8e7ecb6b605c360d9_4064	b4896e88b539d3fa43475f6dfcb2ce01_5310	c61c42a8f68237c764380b009525216b_6707	553e8f831ae472b9ce0dc4a4eb0d90ea_96
WP_008679710.1		DUF2837 family protein					1881				791	791	791	C-tertium_1_00706	ad00bc3ebeebe0635d1f4bc8ecae80cc_2979	cdbc432ad82d57e8e7ecb6b605c360d9_1994	b4896e88b539d3fa43475f6dfcb2ce01_1049	c61c42a8f68237c764380b009525216b_4839	553e8f831ae472b9ce0dc4a4eb0d90ea_594
WP_099346929.1		D-alanyl-D-alanine carboxypeptidase					2938				1289	1295	1293	C-tertium_1_00774	ad00bc3ebeebe0635d1f4bc8ecae80cc_578	cdbc432ad82d57e8e7ecb6b605c360d9_3494	b4896e88b539d3fa43475f6dfcb2ce01_913	c61c42a8f68237c764380b009525216b_4697	553e8f831ae472b9ce0dc4a4eb0d90ea_458
WP_097033134.1		sodium-dependent transporter					5002				1487	1487	1487	C-tertium_1_00391	ad00bc3ebeebe0635d1f4bc8ecae80cc_789	cdbc432ad82d57e8e7ecb6b605c360d9_5935	b4896e88b539d3fa43475f6dfcb2ce01_1978	c61c42a8f68237c764380b009525216b_5508	553e8f831ae472b9ce0dc4a4eb0d90ea_2820
WP_099346464.1		flagellar protein FliB					4551				1157	1157	1157	C-tertium_1_01348	ad00bc3ebeebe0635d1f4bc8ecae80cc_2394	cdbc432ad82d57e8e7ecb6b605c360d9_5180	b4896e88b539d3fa43475f6dfcb2ce01_2839	c61c42a8f68237c764380b009525216b_3635	553e8f831ae472b9ce0dc4a4eb0d90ea_3963
WP_008676884.1		nicotinate phosphoribosyltransferase					303				1466	1466	1466	C-tertium_1_02735	ad00bc3ebeebe0635d1f4bc8ecae80cc_3629	cdbc432ad82d57e8e7ecb6b605c360d9_6358	b4896e88b539d3fa43475f6dfcb2ce01_5643	c61c42a8f68237c764380b009525216b_1203	553e8f831ae472b9ce0dc4a4eb0d90ea_4997
WP_097033950.1		oleate hydratase					1206				1736	1736	1736	C-tertium_1_02320	ad00bc3ebeebe0635d1f4bc8ecae80cc_5168	cdbc432ad82d57e8e7ecb6b605c360d9_4591	b4896e88b539d3fa43475f6dfcb2ce01_3473	c61c42a8f68237c764380b009525216b_1906	553e8f831ae472b9ce0dc4a4eb0d90ea_621
miaB		tRNA (N6-isopentenyl adenosine(37)-C2)-methylthiotransferase MiaB					4521				1334	1334	1334	C-tertium_1_01317	ad00bc3ebeebe0635d1f4bc8ecae80cc_2454	cdbc432ad82d57e8e7ecb6b605c360d9_5119	b4896e88b539d3fa43475f6dfcb2ce01_2900	c61c42a8f68237c764380b009525216b_3696	553e8f831ae472b9ce0dc4a4eb0d90ea_764
WP_008678173.1		helix-turn-helix transcriptional regulator					3413				311	311	311	C-tertium_1_01792	ad00bc3ebeebe0635d1f4bc8ecae80cc_1444	cdbc432ad82d57e8e7ecb6b605c360d9_494	b4896e88b539d3fa43475f6dfcb2ce01_1642	c61c42a8f68237c764380b009525216b_2798	553e8f831ae472b9ce0dc4a4eb0d90ea_1581
WP_099346190.1		hypothetical protein					2880				386	611	573	C-tertium_1_00867	ad00bc3ebeebe0635d1f4bc8ecae80cc_7257	cdbc432ad82d57e8e7ecb6b605c360d9_3418	b4896e88b539d3fa43475f6dfcb2ce01_837	c61c42a8f68237c764380b009525216b_4525	553e8f831ae472b9ce0dc4a4eb0d90ea_2897
WP_008679650.1		patatin-like phospholipase family protein					2960				899	899	899	C-tertium_1_00751	ad00bc3ebeebe0635d1f4bc8ecae80cc_3070	cdbc432ad82d57e8e7ecb6b605c360d9_2085	b4896e88b539d3fa43475f6dfcb2ce01_958	c61c42a8f68237c764380b009525216b_4746	553e8f831ae472b9ce0dc4a4eb0d90ea_505
WP_008677969.1		ABC-F family ATP-binding cassette domain-containing protein					3277				1919	1919	1919	C-tertium_1_01920	ad00bc3ebeebe0635d1f4bc8ecae80cc_1682	cdbc432ad82d57e8e7ecb6b605c360d9_736	b4896e88b539d3fa43475f6dfcb2ce01_5433	c61c42a8f68237c764380b009525216b_2556	553e8f831ae472b9ce0dc4a4eb0d90ea_1343
dnaJ		molecular chaperone DnaJ					1305				1130	1130	1130	C-tertium_1_02480	ad00bc3ebeebe0635d1f4bc8ecae80cc_4975	cdbc432ad82d57e8e7ecb6b605c360d9_4095	b4896e88b539d3fa43475f6dfcb2ce01_3658	c61c42a8f68237c764380b009525216b_1709	553e8f831ae472b9ce0dc4a4eb0d90ea_879
rsxA		electron transport complex subunit RsxA					3165				578	578	578	C-tertium_1_01739	ad00bc3ebeebe0635d1f4bc8ecae80cc_1357	cdbc432ad82d57e8e7ecb6b605c360d9_390	b4896e88b539d3fa43475f6dfcb2ce01_5178	c61c42a8f68237c764380b009525216b_2908	553e8f831ae472b9ce0dc4a4eb0d90ea_1683
adhE		bifunctional acetaldehyde-CoA/alcohol dehydrogenase					3155				2624	2624	2624	C-tertium_1_01725	ad00bc3ebeebe0635d1f4bc8ecae80cc_1337	cdbc432ad82d57e8e7ecb6b605c360d9_370	b4896e88b539d3fa43475f6dfcb2ce01_5158	c61c42a8f68237c764380b009525216b_2928	553e8f831ae472b9ce0dc4a4eb0d90ea_1703
WP_008677795.1		hypothetical protein					637				494	494	494	C-tertium_1_02089	ad00bc3ebeebe0635d1f4bc8ecae80cc_3190	cdbc432ad82d57e8e7ecb6b605c360d9_4159	b4896e88b539d3fa43475f6dfcb2ce01_5968	c61c42a8f68237c764380b009525216b_2340	553e8f831ae472b9ce0dc4a4eb0d90ea_3524
WP_008679616.1		Mur ligase family protein					2935				1358	1361	1358	C-tertium_1_00777	ad00bc3ebeebe0635d1f4bc8ecae80cc_584	cdbc432ad82d57e8e7ecb6b605c360d9_3488	b4896e88b539d3fa43475f6dfcb2ce01_907	c61c42a8f68237c764380b009525216b_4691	553e8f831ae472b9ce0dc4a4eb0d90ea_452
WP_097032634.1		branched-chain amino acid aminotransferase					240				1022	1022	1022	C-tertium_1_02035	ad00bc3ebeebe0635d1f4bc8ecae80cc_7104	cdbc432ad82d57e8e7ecb6b605c360d9_843	b4896e88b539d3fa43475f6dfcb2ce01_4665	c61c42a8f68237c764380b009525216b_2445	553e8f831ae472b9ce0dc4a4eb0d90ea_1242
WP_008679350.1		threonine/serine exporter family protein					2807				764	764	764	C-tertium_1_00937	ad00bc3ebeebe0635d1f4bc8ecae80cc_7397	cdbc432ad82d57e8e7ecb6b605c360d9_3277	b4896e88b539d3fa43475f6dfcb2ce01_696	c61c42a8f68237c764380b009525216b_4382	553e8f831ae472b9ce0dc4a4eb0d90ea_3037
WP_008679516.1		ABC transporter ATP-binding protein					2906				767	767	767	C-tertium_1_00840	ad00bc3ebeebe0635d1f4bc8ecae80cc_7205	cdbc432ad82d57e8e7ecb6b605c360d9_3470	b4896e88b539d3fa43475f6dfcb2ce01_889	c61c42a8f68237c764380b009525216b_4577	553e8f831ae472b9ce0dc4a4eb0d90ea_2845
WP_008679459.1		galactose ABC transporter substrate-binding protein					2870				1025	1040	1037	C-tertium_1_00876	ad00bc3ebeebe0635d1f4bc8ecae80cc_7273	cdbc432ad82d57e8e7ecb6b605c360d9_3402	b4896e88b539d3fa43475f6dfcb2ce01_821	c61c42a8f68237c764380b009525216b_4509	553e8f831ae472b9ce0dc4a4eb0d90ea_2913
WP_008678401.1		isoprenyl transferase					3057				761	761	761	C-tertium_1_01627	ad00bc3ebeebe0635d1f4bc8ecae80cc_1142	cdbc432ad82d57e8e7ecb6b605c360d9_174	b4896e88b539d3fa43475f6dfcb2ce01_4962	c61c42a8f68237c764380b009525216b_3124	553e8f831ae472b9ce0dc4a4eb0d90ea_1898
WP_008677586.1		ABC transporter ATP-binding protein					1121				1070	1070	1070	C-tertium_1_02236	ad00bc3ebeebe0635d1f4bc8ecae80cc_5325	cdbc432ad82d57e8e7ecb6b605c360d9_4432	b4896e88b539d3fa43475f6dfcb2ce01_6237	c61c42a8f68237c764380b009525216b_2067	553e8f831ae472b9ce0dc4a4eb0d90ea_4441
WP_008681516.1		methionine--tRNA ligase					3983				1628	1628	1628	C-tertium_1_03459	ad00bc3ebeebe0635d1f4bc8ecae80cc_2069	cdbc432ad82d57e8e7ecb6b605c360d9_1265	b4896e88b539d3fa43475f6dfcb2ce01_7000	c61c42a8f68237c764380b009525216b_7159	553e8f831ae472b9ce0dc4a4eb0d90ea_5928
udk		uridine kinase					3136				617	617	617	C-tertium_1_01706	ad00bc3ebeebe0635d1f4bc8ecae80cc_1299	cdbc432ad82d57e8e7ecb6b605c360d9_331	b4896e88b539d3fa43475f6dfcb2ce01_5119	c61c42a8f68237c764380b009525216b_2967	553e8f831ae472b9ce0dc4a4eb0d90ea_1741
WP_099346849.1		TetR/AcrR family transcriptional regulator					622				560	560	560	C-tertium_1_02104	ad00bc3ebeebe0635d1f4bc8ecae80cc_3160	cdbc432ad82d57e8e7ecb6b605c360d9_4190	b4896e88b539d3fa43475f6dfcb2ce01_5999	c61c42a8f68237c764380b009525216b_2309	553e8f831ae472b9ce0dc4a4eb0d90ea_3494
WP_008681018.1		class D sortase					3577				590	590	590	C-tertium_1_03749	ad00bc3ebeebe0635d1f4bc8ecae80cc_6106	cdbc432ad82d57e8e7ecb6b605c360d9_3666	b4896e88b539d3fa43475f6dfcb2ce01_2939	c61c42a8f68237c764380b009525216b_6414	553e8f831ae472b9ce0dc4a4eb0d90ea_2463
WP_008676288.1		GHKL domain-containing protein					1038				1247	1247	1247	C-tertium_1_03075	ad00bc3ebeebe0635d1f4bc8ecae80cc_731	cdbc432ad82d57e8e7ecb6b605c360d9_2229	b4896e88b539d3fa43475f6dfcb2ce01_2674	c61c42a8f68237c764380b009525216b_423	553e8f831ae472b9ce0dc4a4eb0d90ea_5663
cysS		cysteine--tRNA ligase					3455				1400	1400	1400	C-tertium_1_03573	ad00bc3ebeebe0635d1f4bc8ecae80cc_83	cdbc432ad82d57e8e7ecb6b605c360d9_3862	b4896e88b539d3fa43475f6dfcb2ce01_4557	c61c42a8f68237c764380b009525216b_6730	553e8f831ae472b9ce0dc4a4eb0d90ea_4840
WP_097034096.1		hypothetical protein					1633				764	764	764	C-tertium_1_03382	ad00bc3ebeebe0635d1f4bc8ecae80cc_2229	cdbc432ad82d57e8e7ecb6b605c360d9_2343	b4896e88b539d3fa43475f6dfcb2ce01_4422	c61c42a8f68237c764380b009525216b_6995	553e8f831ae472b9ce0dc4a4eb0d90ea_6129
folE		GTP cyclohydrolase I FolE					1911				554	554	554	C-tertium_1_00736	ad00bc3ebeebe0635d1f4bc8ecae80cc_3044	cdbc432ad82d57e8e7ecb6b605c360d9_2059	b4896e88b539d3fa43475f6dfcb2ce01_984	c61c42a8f68237c764380b009525216b_4772	553e8f831ae472b9ce0dc4a4eb0d90ea_531
WP_008679454.1		aminotransferase class I/II-fold pyridoxal phosphate-dependent enzyme					2866				1412	1412	1412	C-tertium_1_00879	ad00bc3ebeebe0635d1f4bc8ecae80cc_7281	cdbc432ad82d57e8e7ecb6b605c360d9_3394	b4896e88b539d3fa43475f6dfcb2ce01_813	c61c42a8f68237c764380b009525216b_4501	553e8f831ae472b9ce0dc4a4eb0d90ea_2921
WP_008681155.1		energy-coupling factor transporter ATPase					3694				860	860	860	C-tertium_1_03626	ad00bc3ebeebe0635d1f4bc8ecae80cc_5905	cdbc432ad82d57e8e7ecb6b605c360d9_1923	b4896e88b539d3fa43475f6dfcb2ce01_4069	c61c42a8f68237c764380b009525216b_6620	553e8f831ae472b9ce0dc4a4eb0d90ea_4594
WP_008681296.1		ABC transporter permease subunit					3819				1226	1226	1226	C-tertium_1_03168	ad00bc3ebeebe0635d1f4bc8ecae80cc_4697	cdbc432ad82d57e8e7ecb6b605c360d9_4841	b4896e88b539d3fa43475f6dfcb2ce01_5382	c61c42a8f68237c764380b009525216b_6806	553e8f831ae472b9ce0dc4a4eb0d90ea_73
WP_097034405.1		HlyC/CorC family transporter					850				1244	1244	1244	C-tertium_1_03218	ad00bc3ebeebe0635d1f4bc8ecae80cc_4491	cdbc432ad82d57e8e7ecb6b605c360d9_1404	b4896e88b539d3fa43475f6dfcb2ce01_1736	c61c42a8f68237c764380b009525216b_74	553e8f831ae472b9ce0dc4a4eb0d90ea_7349
WP_008676641.1		Zn-dependent exopeptidase M28					450				1355	1355	1355	C-tertium_1_02888	ad00bc3ebeebe0635d1f4bc8ecae80cc_4060	cdbc432ad82d57e8e7ecb6b605c360d9_6669	b4896e88b539d3fa43475f6dfcb2ce01_3190	c61c42a8f68237c764380b009525216b_892	553e8f831ae472b9ce0dc4a4eb0d90ea_1067
WP_008679655.1		HAMP domain-containing histidine kinase					2963				2132	2147	2137	C-tertium_1_00748	ad00bc3ebeebe0635d1f4bc8ecae80cc_3064	cdbc432ad82d57e8e7ecb6b605c360d9_2079	b4896e88b539d3fa43475f6dfcb2ce01_964	c61c42a8f68237c764380b009525216b_4752	553e8f831ae472b9ce0dc4a4eb0d90ea_511
WP_097033186.1		PEP phosphonomutase					1547				899	899	899	C-tertium_1_00166	ad00bc3ebeebe0635d1f4bc8ecae80cc_6575	cdbc432ad82d57e8e7ecb6b605c360d9_7009	b4896e88b539d3fa43475f6dfcb2ce01_6785	c61c42a8f68237c764380b009525216b_5945	553e8f831ae472b9ce0dc4a4eb0d90ea_4118
WP_035286144.1		spore maturation protein					3995				575	575	575	C-tertium_1_03447	ad00bc3ebeebe0635d1f4bc8ecae80cc_2093	cdbc432ad82d57e8e7ecb6b605c360d9_1290	b4896e88b539d3fa43475f6dfcb2ce01_7025	c61c42a8f68237c764380b009525216b_7134	553e8f831ae472b9ce0dc4a4eb0d90ea_5904
WP_008678328.1		Stp1/IreP family PP2C-type Ser/Thr phosphatase					3100				719	719	719	C-tertium_1_01670	ad00bc3ebeebe0635d1f4bc8ecae80cc_1226	cdbc432ad82d57e8e7ecb6b605c360d9_258	b4896e88b539d3fa43475f6dfcb2ce01_5046	c61c42a8f68237c764380b009525216b_3040	553e8f831ae472b9ce0dc4a4eb0d90ea_1814
trmD		tRNA (guanosine(37)-N1)-methyltransferase TrmD					3070				713	713	713	C-tertium_1_01640	ad00bc3ebeebe0635d1f4bc8ecae80cc_1168	cdbc432ad82d57e8e7ecb6b605c360d9_200	b4896e88b539d3fa43475f6dfcb2ce01_4988	c61c42a8f68237c764380b009525216b_3098	553e8f831ae472b9ce0dc4a4eb0d90ea_1872
WP_008678195.1		putative ABC transporter permease					3203				683	683	683	C-tertium_1_01777	ad00bc3ebeebe0635d1f4bc8ecae80cc_5819	cdbc432ad82d57e8e7ecb6b605c360d9_464	b4896e88b539d3fa43475f6dfcb2ce01_5254	c61c42a8f68237c764380b009525216b_2832	553e8f831ae472b9ce0dc4a4eb0d90ea_1611
WP_008680455.1		tyrosine--tRNA ligase					4942				1220	1220	1220	C-tertium_1_00285	ad00bc3ebeebe0635d1f4bc8ecae80cc_6837	cdbc432ad82d57e8e7ecb6b605c360d9_6132	b4896e88b539d3fa43475f6dfcb2ce01_2173	c61c42a8f68237c764380b009525216b_5709	553e8f831ae472b9ce0dc4a4eb0d90ea_7019
WP_008678193.1		hypothetical protein					3205				422	422	422	C-tertium_1_01779	ad00bc3ebeebe0635d1f4bc8ecae80cc_5815	cdbc432ad82d57e8e7ecb6b605c360d9_468	b4896e88b539d3fa43475f6dfcb2ce01_5258	c61c42a8f68237c764380b009525216b_2828	553e8f831ae472b9ce0dc4a4eb0d90ea_1607
ispG		flavodoxin-dependent (E)-4-hydroxy-3-methylbut-2-enyl-diphosphate synthase					3052				1049	1049	1049	C-tertium_1_01622	ad00bc3ebeebe0635d1f4bc8ecae80cc_1132	cdbc432ad82d57e8e7ecb6b605c360d9_164	b4896e88b539d3fa43475f6dfcb2ce01_4952	c61c42a8f68237c764380b009525216b_3134	553e8f831ae472b9ce0dc4a4eb0d90ea_1908
WP_097034094.1		ABC-ATPase domain-containing protein					1630				1700	1700	1700	C-tertium_1_03385	ad00bc3ebeebe0635d1f4bc8ecae80cc_2223	cdbc432ad82d57e8e7ecb6b605c360d9_2349	b4896e88b539d3fa43475f6dfcb2ce01_4428	c61c42a8f68237c764380b009525216b_7001	553e8f831ae472b9ce0dc4a4eb0d90ea_6123
mutL		DNA mismatch repair endonuclease MutL					4548				2048	2054	2051	C-tertium_1_01344	ad00bc3ebeebe0635d1f4bc8ecae80cc_2400	cdbc432ad82d57e8e7ecb6b605c360d9_5174	b4896e88b539d3fa43475f6dfcb2ce01_2845	c61c42a8f68237c764380b009525216b_3641	553e8f831ae472b9ce0dc4a4eb0d90ea_3957
WP_097032914.1		pilus assembly protein					2680				1052	1052	1052	C-tertium_1_01067	ad00bc3ebeebe0635d1f4bc8ecae80cc_4798	cdbc432ad82d57e8e7ecb6b605c360d9_2924	b4896e88b539d3fa43475f6dfcb2ce01_435	c61c42a8f68237c764380b009525216b_4121	553e8f831ae472b9ce0dc4a4eb0d90ea_3291
WP_008680013.1		arsenic transporter					4687				1139	1139	1139	C-tertium_1_00537	ad00bc3ebeebe0635d1f4bc8ecae80cc_517	cdbc432ad82d57e8e7ecb6b605c360d9_5636	b4896e88b539d3fa43475f6dfcb2ce01_1363	c61c42a8f68237c764380b009525216b_5185	553e8f831ae472b9ce0dc4a4eb0d90ea_6848
WP_008681502.1		LacI family transcriptional regulator					3997				998	998	998	C-tertium_1_03445	ad00bc3ebeebe0635d1f4bc8ecae80cc_2097	cdbc432ad82d57e8e7ecb6b605c360d9_1294	b4896e88b539d3fa43475f6dfcb2ce01_7029	c61c42a8f68237c764380b009525216b_7130	553e8f831ae472b9ce0dc4a4eb0d90ea_5900
WP_008679258.1		aminotransferase class I/II-fold pyridoxal phosphate-dependent enzyme					2747				1136	1136	1136	C-tertium_1_01000	ad00bc3ebeebe0635d1f4bc8ecae80cc_7516	cdbc432ad82d57e8e7ecb6b605c360d9_3063	b4896e88b539d3fa43475f6dfcb2ce01_574	c61c42a8f68237c764380b009525216b_4260	553e8f831ae472b9ce0dc4a4eb0d90ea_3156
WP_111927836.1		DUF1343 domain-containing protein					2573				2954	2957	2956	C-tertium_1_01171	ad00bc3ebeebe0635d1f4bc8ecae80cc_425	cdbc432ad82d57e8e7ecb6b605c360d9_2630	b4896e88b539d3fa43475f6dfcb2ce01_266	c61c42a8f68237c764380b009525216b_3949	553e8f831ae472b9ce0dc4a4eb0d90ea_5112
WP_008679433.1		DUF1622 domain-containing protein					2851				350	350	350	C-tertium_1_00893	ad00bc3ebeebe0635d1f4bc8ecae80cc_7309	cdbc432ad82d57e8e7ecb6b605c360d9_3366	b4896e88b539d3fa43475f6dfcb2ce01_785	c61c42a8f68237c764380b009525216b_4471	553e8f831ae472b9ce0dc4a4eb0d90ea_2949
WP_008679349.1		serine hydroxymethyltransferase					2806				1235	1235	1235	C-tertium_1_00938	ad00bc3ebeebe0635d1f4bc8ecae80cc_7399	cdbc432ad82d57e8e7ecb6b605c360d9_3275	b4896e88b539d3fa43475f6dfcb2ce01_694	c61c42a8f68237c764380b009525216b_4380	553e8f831ae472b9ce0dc4a4eb0d90ea_3039
rsmB		16S rRNA (cytosine(967)-C(5))-methyltransferase RsmB					3102				1319	1319	1319	C-tertium_1_01672	ad00bc3ebeebe0635d1f4bc8ecae80cc_1230	cdbc432ad82d57e8e7ecb6b605c360d9_262	b4896e88b539d3fa43475f6dfcb2ce01_5050	c61c42a8f68237c764380b009525216b_3036	553e8f831ae472b9ce0dc4a4eb0d90ea_1810
WP_008678615.1		YegS/Rv2252/BmrU family lipid kinase					1675				944	944	944	C-tertium_1_01491	ad00bc3ebeebe0635d1f4bc8ecae80cc_5599	cdbc432ad82d57e8e7ecb6b605c360d9_5431	b4896e88b539d3fa43475f6dfcb2ce01_2412	c61c42a8f68237c764380b009525216b_3394	553e8f831ae472b9ce0dc4a4eb0d90ea_3755
WP_008679278.1		TDT family transporter					2761				950	950	950	C-tertium_1_00985	ad00bc3ebeebe0635d1f4bc8ecae80cc_7488	cdbc432ad82d57e8e7ecb6b605c360d9_3183	b4896e88b539d3fa43475f6dfcb2ce01_602	c61c42a8f68237c764380b009525216b_4288	553e8f831ae472b9ce0dc4a4eb0d90ea_3128
WP_035285226.1		PTS transporter subunit EIIC					4254				1397	1409	1399	C-tertium_1_01391	ad00bc3ebeebe0635d1f4bc8ecae80cc_5788	cdbc432ad82d57e8e7ecb6b605c360d9_5252	b4896e88b539d3fa43475f6dfcb2ce01_2779	c61c42a8f68237c764380b009525216b_3571	553e8f831ae472b9ce0dc4a4eb0d90ea_3576
alaS		alanine--tRNA ligase					3146				2639	2639	2639	C-tertium_1_01716	ad00bc3ebeebe0635d1f4bc8ecae80cc_1319	cdbc432ad82d57e8e7ecb6b605c360d9_351	b4896e88b539d3fa43475f6dfcb2ce01_5139	c61c42a8f68237c764380b009525216b_2947	553e8f831ae472b9ce0dc4a4eb0d90ea_1721
WP_008680560.1		sensor histidine kinase					1493				1751	1751	1751	C-tertium_1_00217	ad00bc3ebeebe0635d1f4bc8ecae80cc_6681	cdbc432ad82d57e8e7ecb6b605c360d9_6903	b4896e88b539d3fa43475f6dfcb2ce01_6679	c61c42a8f68237c764380b009525216b_5839	553e8f831ae472b9ce0dc4a4eb0d90ea_4224
WP_008677062.1		zinc-ribbon domain-containing protein					4398				389	389	389	C-tertium_1_02635	ad00bc3ebeebe0635d1f4bc8ecae80cc_3434	cdbc432ad82d57e8e7ecb6b605c360d9_1040	b4896e88b539d3fa43475f6dfcb2ce01_3946	c61c42a8f68237c764380b009525216b_1407	553e8f831ae472b9ce0dc4a4eb0d90ea_7440
WP_035284934.1		HD domain-containing protein					395				566	566	566	C-tertium_1_02831	ad00bc3ebeebe0635d1f4bc8ecae80cc_3823	cdbc432ad82d57e8e7ecb6b605c360d9_6554	b4896e88b539d3fa43475f6dfcb2ce01_5839	c61c42a8f68237c764380b009525216b_1007	553e8f831ae472b9ce0dc4a4eb0d90ea_1182
WP_008680175.1		amino acid ABC transporter permease					4173				674	674	674	C-tertium_1_00454	ad00bc3ebeebe0635d1f4bc8ecae80cc_1831	cdbc432ad82d57e8e7ecb6b605c360d9_5809	b4896e88b539d3fa43475f6dfcb2ce01_7237	c61c42a8f68237c764380b009525216b_5380	553e8f831ae472b9ce0dc4a4eb0d90ea_2712
WP_008679429.1		hypothetical protein					2849				380	380	380	C-tertium_1_00895	ad00bc3ebeebe0635d1f4bc8ecae80cc_7313	cdbc432ad82d57e8e7ecb6b605c360d9_3362	b4896e88b539d3fa43475f6dfcb2ce01_781	c61c42a8f68237c764380b009525216b_4467	553e8f831ae472b9ce0dc4a4eb0d90ea_2953
WP_008677975.1		metal ABC transporter ATP-binding protein					3282				671	671	671	C-tertium_1_01915	ad00bc3ebeebe0635d1f4bc8ecae80cc_1672	cdbc432ad82d57e8e7ecb6b605c360d9_726	b4896e88b539d3fa43475f6dfcb2ce01_1410	c61c42a8f68237c764380b009525216b_2566	553e8f831ae472b9ce0dc4a4eb0d90ea_1353
WP_008676514.1		RusA family crossover junction endodeoxyribonuclease					163				632	632	632	C-tertium_1_02973	ad00bc3ebeebe0635d1f4bc8ecae80cc_4240	cdbc432ad82d57e8e7ecb6b605c360d9_3527	b4896e88b539d3fa43475f6dfcb2ce01_3237	c61c42a8f68237c764380b009525216b_714	553e8f831ae472b9ce0dc4a4eb0d90ea_7243
WP_008676511.1		NAD(P)/FAD-dependent oxidoreductase					161				953	953	953	C-tertium_1_02975	ad00bc3ebeebe0635d1f4bc8ecae80cc_4244	cdbc432ad82d57e8e7ecb6b605c360d9_3523	b4896e88b539d3fa43475f6dfcb2ce01_3233	c61c42a8f68237c764380b009525216b_710	553e8f831ae472b9ce0dc4a4eb0d90ea_7239
WP_097034380.1		ABC transporter ATP-binding protein					1168				722	722	722	C-tertium_1_02285	ad00bc3ebeebe0635d1f4bc8ecae80cc_5241	cdbc432ad82d57e8e7ecb6b605c360d9_4518	b4896e88b539d3fa43475f6dfcb2ce01_3400	c61c42a8f68237c764380b009525216b_1981	553e8f831ae472b9ce0dc4a4eb0d90ea_6714
WP_008677191.1		hypothetical protein					4476				551	551	551	C-tertium_1_02547	ad00bc3ebeebe0635d1f4bc8ecae80cc_3268	cdbc432ad82d57e8e7ecb6b605c360d9_883	b4896e88b539d3fa43475f6dfcb2ce01_3789	c61c42a8f68237c764380b009525216b_1566	553e8f831ae472b9ce0dc4a4eb0d90ea_1214
pcp		pyroglutamyl-peptidase I					3594				641	641	641	C-tertium_1_03727	ad00bc3ebeebe0635d1f4bc8ecae80cc_6057	cdbc432ad82d57e8e7ecb6b605c360d9_3616	b4896e88b539d3fa43475f6dfcb2ce01_2997	c61c42a8f68237c764380b009525216b_6464	553e8f831ae472b9ce0dc4a4eb0d90ea_2512
WP_008681222.1		hypothetical protein					3456				416	416	416	C-tertium_1_03574	ad00bc3ebeebe0635d1f4bc8ecae80cc_85	cdbc432ad82d57e8e7ecb6b605c360d9_3860	b4896e88b539d3fa43475f6dfcb2ce01_4555	c61c42a8f68237c764380b009525216b_6728	553e8f831ae472b9ce0dc4a4eb0d90ea_4842
WP_008681402.1		hemolysin III family protein					1632				647	647	647	C-tertium_1_03383	ad00bc3ebeebe0635d1f4bc8ecae80cc_2227	cdbc432ad82d57e8e7ecb6b605c360d9_2345	b4896e88b539d3fa43475f6dfcb2ce01_4424	c61c42a8f68237c764380b009525216b_6997	553e8f831ae472b9ce0dc4a4eb0d90ea_6127
WP_099345842.1		ROK family protein					1538				974	974	974	C-tertium_1_00173	ad00bc3ebeebe0635d1f4bc8ecae80cc_6591	cdbc432ad82d57e8e7ecb6b605c360d9_6993	b4896e88b539d3fa43475f6dfcb2ce01_6769	c61c42a8f68237c764380b009525216b_5929	553e8f831ae472b9ce0dc4a4eb0d90ea_4134
glsA		glutaminase A					2944				917	917	917	C-tertium_1_00768	ad00bc3ebeebe0635d1f4bc8ecae80cc_566	cdbc432ad82d57e8e7ecb6b605c360d9_2118	b4896e88b539d3fa43475f6dfcb2ce01_925	c61c42a8f68237c764380b009525216b_4709	553e8f831ae472b9ce0dc4a4eb0d90ea_470
spoVE		stage V sporulation protein E					2846				1172	1172	1172	C-tertium_1_00898	ad00bc3ebeebe0635d1f4bc8ecae80cc_7319	cdbc432ad82d57e8e7ecb6b605c360d9_3356	b4896e88b539d3fa43475f6dfcb2ce01_775	c61c42a8f68237c764380b009525216b_4461	553e8f831ae472b9ce0dc4a4eb0d90ea_2959
WP_008680267.1		PrkA family serine protein kinase					4992				1922	1922	1922	C-tertium_1_00400	ad00bc3ebeebe0635d1f4bc8ecae80cc_807	cdbc432ad82d57e8e7ecb6b605c360d9_5919	b4896e88b539d3fa43475f6dfcb2ce01_7129	c61c42a8f68237c764380b009525216b_5492	553e8f831ae472b9ce0dc4a4eb0d90ea_2802
WP_097034098.1		ATP-binding cassette domain-containing protein					1637				1610	1610	1610	C-tertium_1_03378	ad00bc3ebeebe0635d1f4bc8ecae80cc_2237	cdbc432ad82d57e8e7ecb6b605c360d9_2335	b4896e88b539d3fa43475f6dfcb2ce01_4414	c61c42a8f68237c764380b009525216b_6987	553e8f831ae472b9ce0dc4a4eb0d90ea_6137
WP_035285229.1		PTS transporter subunit EIIA					4255				440	440	440	C-tertium_1_01390	ad00bc3ebeebe0635d1f4bc8ecae80cc_5790	cdbc432ad82d57e8e7ecb6b605c360d9_5250	b4896e88b539d3fa43475f6dfcb2ce01_2781	c61c42a8f68237c764380b009525216b_3573	553e8f831ae472b9ce0dc4a4eb0d90ea_3574
WP_099345692.1		AIM24 family protein					3663				833	833	833	C-tertium_1_03657	ad00bc3ebeebe0635d1f4bc8ecae80cc_5965	cdbc432ad82d57e8e7ecb6b605c360d9_1863	b4896e88b539d3fa43475f6dfcb2ce01_4009	c61c42a8f68237c764380b009525216b_6560	553e8f831ae472b9ce0dc4a4eb0d90ea_4654
WP_008677053.1		2-oxoglutarate oxidoreductase					4393				749	749	749	C-tertium_1_02640	ad00bc3ebeebe0635d1f4bc8ecae80cc_3442	cdbc432ad82d57e8e7ecb6b605c360d9_1048	b4896e88b539d3fa43475f6dfcb2ce01_3954	c61c42a8f68237c764380b009525216b_1399	553e8f831ae472b9ce0dc4a4eb0d90ea_7432
clpA		ATP-dependent Clp protease ATP-binding subunit ClpA					3173				2237	2237	2237	C-tertium_1_01747	ad00bc3ebeebe0635d1f4bc8ecae80cc_1373	cdbc432ad82d57e8e7ecb6b605c360d9_406	b4896e88b539d3fa43475f6dfcb2ce01_5194	c61c42a8f68237c764380b009525216b_2892	553e8f831ae472b9ce0dc4a4eb0d90ea_1667
WP_008678103.1		cysteine desulfurase					3372				1145	1145	1145	C-tertium_1_01831	ad00bc3ebeebe0635d1f4bc8ecae80cc_1518	cdbc432ad82d57e8e7ecb6b605c360d9_570	b4896e88b539d3fa43475f6dfcb2ce01_1566	c61c42a8f68237c764380b009525216b_2722	553e8f831ae472b9ce0dc4a4eb0d90ea_1507
WP_008676818.1		reverse transcriptase-like protein					339				950	950	950	C-tertium_1_02776	ad00bc3ebeebe0635d1f4bc8ecae80cc_3712	cdbc432ad82d57e8e7ecb6b605c360d9_6443	b4896e88b539d3fa43475f6dfcb2ce01_5728	c61c42a8f68237c764380b009525216b_1118	553e8f831ae472b9ce0dc4a4eb0d90ea_3917
WP_008678835.1		aminotransferase class I/II-fold pyridoxal phosphate-dependent enzyme					4524				1166	1166	1166	C-tertium_1_01320	ad00bc3ebeebe0635d1f4bc8ecae80cc_2448	cdbc432ad82d57e8e7ecb6b605c360d9_5126	b4896e88b539d3fa43475f6dfcb2ce01_2893	c61c42a8f68237c764380b009525216b_3689	553e8f831ae472b9ce0dc4a4eb0d90ea_770
WP_097032698.1		helix-turn-helix transcriptional regulator					3410				683	683	683	C-tertium_1_01795	ad00bc3ebeebe0635d1f4bc8ecae80cc_1450	cdbc432ad82d57e8e7ecb6b605c360d9_500	b4896e88b539d3fa43475f6dfcb2ce01_1636	c61c42a8f68237c764380b009525216b_2792	553e8f831ae472b9ce0dc4a4eb0d90ea_1575
WP_008679418.1		Dabb family protein					2844				302	302	302	C-tertium_1_00900	ad00bc3ebeebe0635d1f4bc8ecae80cc_7323	cdbc432ad82d57e8e7ecb6b605c360d9_3352	b4896e88b539d3fa43475f6dfcb2ce01_771	c61c42a8f68237c764380b009525216b_4457	553e8f831ae472b9ce0dc4a4eb0d90ea_2963
WP_008679059.1		PadR family transcriptional regulator					2601				389	389	389	C-tertium_1_01143	ad00bc3ebeebe0635d1f4bc8ecae80cc_355	cdbc432ad82d57e8e7ecb6b605c360d9_2687	b4896e88b539d3fa43475f6dfcb2ce01_323	c61c42a8f68237c764380b009525216b_4005	553e8f831ae472b9ce0dc4a4eb0d90ea_5058
WP_008677960.1		EAL domain-containing protein					3269				1736	1736	1736	C-tertium_1_01928	ad00bc3ebeebe0635d1f4bc8ecae80cc_1698	cdbc432ad82d57e8e7ecb6b605c360d9_753	b4896e88b539d3fa43475f6dfcb2ce01_4251	c61c42a8f68237c764380b009525216b_2539	553e8f831ae472b9ce0dc4a4eb0d90ea_1327
WP_008679273.1		biliverdin-producing heme oxygenase					2757				623	623	623	C-tertium_1_00990	ad00bc3ebeebe0635d1f4bc8ecae80cc_7496	cdbc432ad82d57e8e7ecb6b605c360d9_3175	b4896e88b539d3fa43475f6dfcb2ce01_594	c61c42a8f68237c764380b009525216b_4280	553e8f831ae472b9ce0dc4a4eb0d90ea_3136
WP_111928171.1		TIGR03960 family B12-binding radical SAM protein					404				1853	1853	1853	C-tertium_1_02840	ad00bc3ebeebe0635d1f4bc8ecae80cc_3841	cdbc432ad82d57e8e7ecb6b605c360d9_6572	b4896e88b539d3fa43475f6dfcb2ce01_5857	c61c42a8f68237c764380b009525216b_989	553e8f831ae472b9ce0dc4a4eb0d90ea_1164
WP_008678391.1		YifB family Mg chelatase-like AAA ATPase					3065				1523	1523	1523	C-tertium_1_01635	ad00bc3ebeebe0635d1f4bc8ecae80cc_1158	cdbc432ad82d57e8e7ecb6b605c360d9_190	b4896e88b539d3fa43475f6dfcb2ce01_4978	c61c42a8f68237c764380b009525216b_3108	553e8f831ae472b9ce0dc4a4eb0d90ea_1882
WP_008676137.1		DHH family phosphoesterase					742				1967	1967	1967	C-tertium_1_03308	ad00bc3ebeebe0635d1f4bc8ecae80cc_4323	cdbc432ad82d57e8e7ecb6b605c360d9_1562	b4896e88b539d3fa43475f6dfcb2ce01_1902	c61c42a8f68237c764380b009525216b_259	553e8f831ae472b9ce0dc4a4eb0d90ea_7105
truB		tRNA pseudouridine(55) synthase TruB					3043				878	878	878	C-tertium_1_01613	ad00bc3ebeebe0635d1f4bc8ecae80cc_1114	cdbc432ad82d57e8e7ecb6b605c360d9_146	b4896e88b539d3fa43475f6dfcb2ce01_4934	c61c42a8f68237c764380b009525216b_3152	553e8f831ae472b9ce0dc4a4eb0d90ea_1926
WP_008680090.1		alpha-glucosidase					4573				1682	1682	1682	C-tertium_1_00499	ad00bc3ebeebe0635d1f4bc8ecae80cc_927	cdbc432ad82d57e8e7ecb6b605c360d9_5736	b4896e88b539d3fa43475f6dfcb2ce01_7354	c61c42a8f68237c764380b009525216b_5271	553e8f831ae472b9ce0dc4a4eb0d90ea_2609
WP_008677681.1		glycerate kinase					558				1130	1130	1130	C-tertium_1_02167	ad00bc3ebeebe0635d1f4bc8ecae80cc_5447	cdbc432ad82d57e8e7ecb6b605c360d9_4306	b4896e88b539d3fa43475f6dfcb2ce01_6115	c61c42a8f68237c764380b009525216b_2191	553e8f831ae472b9ce0dc4a4eb0d90ea_4325
WP_008678874.1		6-phospho-beta-glucosidase					1066				1433	1433	1433	C-tertium_1_01287	ad00bc3ebeebe0635d1f4bc8ecae80cc_2514	cdbc432ad82d57e8e7ecb6b605c360d9_5059	b4896e88b539d3fa43475f6dfcb2ce01_37	c61c42a8f68237c764380b009525216b_3756	553e8f831ae472b9ce0dc4a4eb0d90ea_5327
WP_097033478.1		hypothetical protein					1692				200	545	456	C-tertium_1_01508	ad00bc3ebeebe0635d1f4bc8ecae80cc_5565	cdbc432ad82d57e8e7ecb6b605c360d9_5465	b4896e88b539d3fa43475f6dfcb2ce01_4393	c61c42a8f68237c764380b009525216b_3360 c61c42a8f68237c764380b009525216b_3358	553e8f831ae472b9ce0dc4a4eb0d90ea_3789
WP_008679382.1		ABC transporter ATP-binding protein					2825				851	851	851	C-tertium_1_00919	ad00bc3ebeebe0635d1f4bc8ecae80cc_7361	cdbc432ad82d57e8e7ecb6b605c360d9_3314	b4896e88b539d3fa43475f6dfcb2ce01_733	c61c42a8f68237c764380b009525216b_4419	553e8f831ae472b9ce0dc4a4eb0d90ea_3001
WP_097033933.1		MurR/RpiR family transcriptional regulator					366				728	728	728	C-tertium_1_02803	ad00bc3ebeebe0635d1f4bc8ecae80cc_3765	cdbc432ad82d57e8e7ecb6b605c360d9_6496	b4896e88b539d3fa43475f6dfcb2ce01_5781	c61c42a8f68237c764380b009525216b_1065	553e8f831ae472b9ce0dc4a4eb0d90ea_3864
WP_111928602.1		glycosyltransferase family 4 protein					181				1118	1118	1118	C-tertium_1_02955	ad00bc3ebeebe0635d1f4bc8ecae80cc_4204	cdbc432ad82d57e8e7ecb6b605c360d9_3563	b4896e88b539d3fa43475f6dfcb2ce01_3273	c61c42a8f68237c764380b009525216b_750	553e8f831ae472b9ce0dc4a4eb0d90ea_7279
WP_008676940.1		diguanylate cyclase					4332				1700	1700	1700	C-tertium_1_02701	ad00bc3ebeebe0635d1f4bc8ecae80cc_3564	cdbc432ad82d57e8e7ecb6b605c360d9_6291	b4896e88b539d3fa43475f6dfcb2ce01_5576	c61c42a8f68237c764380b009525216b_1270	553e8f831ae472b9ce0dc4a4eb0d90ea_4932
WP_008681487.1		ABC transporter permease					4006				953	953	953	C-tertium_1_03437	ad00bc3ebeebe0635d1f4bc8ecae80cc_2113	cdbc432ad82d57e8e7ecb6b605c360d9_1311	b4896e88b539d3fa43475f6dfcb2ce01_7046	c61c42a8f68237c764380b009525216b_7113	553e8f831ae472b9ce0dc4a4eb0d90ea_5884
WP_008676630.1		ATP-dependent RecD-like DNA helicase					457				2228	2228	2228	C-tertium_1_02894	ad00bc3ebeebe0635d1f4bc8ecae80cc_4073	cdbc432ad82d57e8e7ecb6b605c360d9_6682	b4896e88b539d3fa43475f6dfcb2ce01_3177	c61c42a8f68237c764380b009525216b_879	553e8f831ae472b9ce0dc4a4eb0d90ea_1054
WP_111928109.1		ATP-binding protein					1326				2309	2309	2309	C-tertium_1_02501	ad00bc3ebeebe0635d1f4bc8ecae80cc_4933	cdbc432ad82d57e8e7ecb6b605c360d9_3707	b4896e88b539d3fa43475f6dfcb2ce01_3700	c61c42a8f68237c764380b009525216b_1667	553e8f831ae472b9ce0dc4a4eb0d90ea_837
WP_008676591.1		thymidine kinase					485				587	587	587	C-tertium_1_02928	ad00bc3ebeebe0635d1f4bc8ecae80cc_4148	cdbc432ad82d57e8e7ecb6b605c360d9_6757	b4896e88b539d3fa43475f6dfcb2ce01_3102	c61c42a8f68237c764380b009525216b_804	553e8f831ae472b9ce0dc4a4eb0d90ea_979
WP_008676263.1		radical SAM protein					1024				896	896	896	C-tertium_1_03089	ad00bc3ebeebe0635d1f4bc8ecae80cc_703	cdbc432ad82d57e8e7ecb6b605c360d9_2201	b4896e88b539d3fa43475f6dfcb2ce01_2646	c61c42a8f68237c764380b009525216b_395	553e8f831ae472b9ce0dc4a4eb0d90ea_5635
WP_008679365.1		DUF1540 domain-containing protein					2816				350	350	350	C-tertium_1_00928	ad00bc3ebeebe0635d1f4bc8ecae80cc_7379	cdbc432ad82d57e8e7ecb6b605c360d9_3296	b4896e88b539d3fa43475f6dfcb2ce01_715	c61c42a8f68237c764380b009525216b_4401	553e8f831ae472b9ce0dc4a4eb0d90ea_3019
WP_097032757.1		polyribonucleotide nucleotidyltransferase					3040				2114	2114	2114	C-tertium_1_01610	ad00bc3ebeebe0635d1f4bc8ecae80cc_1108	cdbc432ad82d57e8e7ecb6b605c360d9_140	b4896e88b539d3fa43475f6dfcb2ce01_4928	c61c42a8f68237c764380b009525216b_3158	553e8f831ae472b9ce0dc4a4eb0d90ea_1932
WP_008679378.1		GNAT family N-acetyltransferase					2823				956	956	956	C-tertium_1_00921	ad00bc3ebeebe0635d1f4bc8ecae80cc_7365	cdbc432ad82d57e8e7ecb6b605c360d9_3310	b4896e88b539d3fa43475f6dfcb2ce01_729	c61c42a8f68237c764380b009525216b_4415	553e8f831ae472b9ce0dc4a4eb0d90ea_3005
WP_097033046.1		DNA topology modulation protein					3597				500	500	500	C-tertium_1_03724	ad00bc3ebeebe0635d1f4bc8ecae80cc_6053	cdbc432ad82d57e8e7ecb6b605c360d9_3610	b4896e88b539d3fa43475f6dfcb2ce01_3001	c61c42a8f68237c764380b009525216b_6470	553e8f831ae472b9ce0dc4a4eb0d90ea_2516
WP_008676567.1		HAMP domain-containing protein					652				1751	1751	1751	C-tertium_1_02943	ad00bc3ebeebe0635d1f4bc8ecae80cc_4178	cdbc432ad82d57e8e7ecb6b605c360d9_4826	b4896e88b539d3fa43475f6dfcb2ce01_3297	c61c42a8f68237c764380b009525216b_774	553e8f831ae472b9ce0dc4a4eb0d90ea_7303
WP_008680608.1		glucuronyl hydrolase					1521				1187	1187	1187	C-tertium_1_00190	ad00bc3ebeebe0635d1f4bc8ecae80cc_6625	cdbc432ad82d57e8e7ecb6b605c360d9_6959	b4896e88b539d3fa43475f6dfcb2ce01_6735	c61c42a8f68237c764380b009525216b_5895	553e8f831ae472b9ce0dc4a4eb0d90ea_4168
phoU		phosphate signaling complex protein PhoU					3119				656	656	656	C-tertium_1_01689	ad00bc3ebeebe0635d1f4bc8ecae80cc_1265	cdbc432ad82d57e8e7ecb6b605c360d9_297	b4896e88b539d3fa43475f6dfcb2ce01_5085	c61c42a8f68237c764380b009525216b_3001	553e8f831ae472b9ce0dc4a4eb0d90ea_1775
WP_097034221.1		LysR family transcriptional regulator					263				875	875	875	C-tertium_1_02058	ad00bc3ebeebe0635d1f4bc8ecae80cc_7063	cdbc432ad82d57e8e7ecb6b605c360d9_2572	b4896e88b539d3fa43475f6dfcb2ce01_4187	c61c42a8f68237c764380b009525216b_2404	553e8f831ae472b9ce0dc4a4eb0d90ea_2120
WP_008676735.1		LCP family protein					394				1343	1343	1343	C-tertium_1_02830	ad00bc3ebeebe0635d1f4bc8ecae80cc_3821	cdbc432ad82d57e8e7ecb6b605c360d9_6552	b4896e88b539d3fa43475f6dfcb2ce01_5837	c61c42a8f68237c764380b009525216b_1009	553e8f831ae472b9ce0dc4a4eb0d90ea_1184
rpsC		30S ribosomal protein S3					3720				668	668	668	C-tertium_1_03601	ad00bc3ebeebe0635d1f4bc8ecae80cc_5853	cdbc432ad82d57e8e7ecb6b605c360d9_1975	b4896e88b539d3fa43475f6dfcb2ce01_4121	c61c42a8f68237c764380b009525216b_6672	553e8f831ae472b9ce0dc4a4eb0d90ea_4542
sfsA		DNA/RNA nuclease SfsA					938				695	695	695	C-tertium_1_03032	ad00bc3ebeebe0635d1f4bc8ecae80cc_210	cdbc432ad82d57e8e7ecb6b605c360d9_2471	b4896e88b539d3fa43475f6dfcb2ce01_4718	c61c42a8f68237c764380b009525216b_505	553e8f831ae472b9ce0dc4a4eb0d90ea_6315
WP_008679993.1		SDR family oxidoreductase					4699				767	767	767	C-tertium_1_00546	ad00bc3ebeebe0635d1f4bc8ecae80cc_539	cdbc432ad82d57e8e7ecb6b605c360d9_5614	b4896e88b539d3fa43475f6dfcb2ce01_1341	c61c42a8f68237c764380b009525216b_5163	553e8f831ae472b9ce0dc4a4eb0d90ea_6826
WP_008679356.1		metal-sensitive transcriptional regulator					2811				209	272	261	C-tertium_1_00933	ad00bc3ebeebe0635d1f4bc8ecae80cc_7389	cdbc432ad82d57e8e7ecb6b605c360d9_3286	b4896e88b539d3fa43475f6dfcb2ce01_705	c61c42a8f68237c764380b009525216b_4391	553e8f831ae472b9ce0dc4a4eb0d90ea_3029
WP_008677937.1		acetylxylan esterase					3242				965	965	965	C-tertium_1_02003	ad00bc3ebeebe0635d1f4bc8ecae80cc_4648	cdbc432ad82d57e8e7ecb6b605c360d9_780	b4896e88b539d3fa43475f6dfcb2ce01_4278	c61c42a8f68237c764380b009525216b_2512	553e8f831ae472b9ce0dc4a4eb0d90ea_1303
WP_008680337.1		FMN-dependent NADH-azoreductase					5031				605	605	605	C-tertium_1_00360	ad00bc3ebeebe0635d1f4bc8ecae80cc_6973	cdbc432ad82d57e8e7ecb6b605c360d9_5996	b4896e88b539d3fa43475f6dfcb2ce01_2037	c61c42a8f68237c764380b009525216b_5571	553e8f831ae472b9ce0dc4a4eb0d90ea_6502
WP_097033653.1		GNAT family N-acetyltransferase					324				464	464	464	C-tertium_1_02757	ad00bc3ebeebe0635d1f4bc8ecae80cc_3671	cdbc432ad82d57e8e7ecb6b605c360d9_6402	b4896e88b539d3fa43475f6dfcb2ce01_5687	c61c42a8f68237c764380b009525216b_1159	553e8f831ae472b9ce0dc4a4eb0d90ea_5039
WP_008677883.1		hypothetical protein					246				767	767	767	C-tertium_1_02041	ad00bc3ebeebe0635d1f4bc8ecae80cc_7098	cdbc432ad82d57e8e7ecb6b605c360d9_2607	b4896e88b539d3fa43475f6dfcb2ce01_4152	c61c42a8f68237c764380b009525216b_2439	553e8f831ae472b9ce0dc4a4eb0d90ea_2155
secA		preprotein translocase subunit SecA					453				2513	2513	2513	C-tertium_1_02890	ad00bc3ebeebe0635d1f4bc8ecae80cc_4065	cdbc432ad82d57e8e7ecb6b605c360d9_6674	b4896e88b539d3fa43475f6dfcb2ce01_3185	c61c42a8f68237c764380b009525216b_887	553e8f831ae472b9ce0dc4a4eb0d90ea_1062
pyk		pyruvate kinase					419				1418	1418	1418	C-tertium_1_02855	ad00bc3ebeebe0635d1f4bc8ecae80cc_3871	cdbc432ad82d57e8e7ecb6b605c360d9_6602	b4896e88b539d3fa43475f6dfcb2ce01_5887	c61c42a8f68237c764380b009525216b_959	553e8f831ae472b9ce0dc4a4eb0d90ea_1134
radA		DNA repair protein RadA					3449				1367	1367	1367	C-tertium_1_03567	ad00bc3ebeebe0635d1f4bc8ecae80cc_71	cdbc432ad82d57e8e7ecb6b605c360d9_3874	b4896e88b539d3fa43475f6dfcb2ce01_4569	c61c42a8f68237c764380b009525216b_6742	553e8f831ae472b9ce0dc4a4eb0d90ea_4828
WP_099346816.1		hypothetical protein					919				1568	1568	1568	C-tertium_1_03013	ad00bc3ebeebe0635d1f4bc8ecae80cc_172	cdbc432ad82d57e8e7ecb6b605c360d9_2433	b4896e88b539d3fa43475f6dfcb2ce01_4756	c61c42a8f68237c764380b009525216b_543	553e8f831ae472b9ce0dc4a4eb0d90ea_6353
WP_008681355.1		ROK family protein					3813				944	944	944	C-tertium_1_03356	ad00bc3ebeebe0635d1f4bc8ecae80cc_2302	cdbc432ad82d57e8e7ecb6b605c360d9_2290	b4896e88b539d3fa43475f6dfcb2ce01_4510	c61c42a8f68237c764380b009525216b_6942	553e8f831ae472b9ce0dc4a4eb0d90ea_6438
WP_099346212.1		amidase domain-containing protein					2802				995	1142	1117	C-tertium_1_00942	ad00bc3ebeebe0635d1f4bc8ecae80cc_7407	cdbc432ad82d57e8e7ecb6b605c360d9_3267	b4896e88b539d3fa43475f6dfcb2ce01_686	c61c42a8f68237c764380b009525216b_4372	553e8f831ae472b9ce0dc4a4eb0d90ea_3047
WP_008676349.1		rubrerythrin family protein					945				587	587	587	C-tertium_1_03039	ad00bc3ebeebe0635d1f4bc8ecae80cc_224	cdbc432ad82d57e8e7ecb6b605c360d9_2485	b4896e88b539d3fa43475f6dfcb2ce01_2738	c61c42a8f68237c764380b009525216b_491	553e8f831ae472b9ce0dc4a4eb0d90ea_6301
WP_008681547.1		aconitate hydratase					3967				1922	1922	1922	C-tertium_1_03475	ad00bc3ebeebe0635d1f4bc8ecae80cc_2037	cdbc432ad82d57e8e7ecb6b605c360d9_1233	b4896e88b539d3fa43475f6dfcb2ce01_6968	c61c42a8f68237c764380b009525216b_7191	553e8f831ae472b9ce0dc4a4eb0d90ea_5960
WP_035285407.1		transketolase family protein					5013				923	923	923	C-tertium_1_00379	ad00bc3ebeebe0635d1f4bc8ecae80cc_7012	cdbc432ad82d57e8e7ecb6b605c360d9_5957	b4896e88b539d3fa43475f6dfcb2ce01_1998	c61c42a8f68237c764380b009525216b_5532	553e8f831ae472b9ce0dc4a4eb0d90ea_6541
WP_035285480.1		class I mannose-6-phosphate isomerase					4851				935	935	935	C-tertium_1_00058	ad00bc3ebeebe0635d1f4bc8ecae80cc_6345	cdbc432ad82d57e8e7ecb6b605c360d9_7206	b4896e88b539d3fa43475f6dfcb2ce01_6524	c61c42a8f68237c764380b009525216b_6163	553e8f831ae472b9ce0dc4a4eb0d90ea_2236
WP_008677667.1		GNAT family N-acetyltransferase					550				503	503	503	C-tertium_1_02175	ad00bc3ebeebe0635d1f4bc8ecae80cc_5431	cdbc432ad82d57e8e7ecb6b605c360d9_4322	b4896e88b539d3fa43475f6dfcb2ce01_6131	c61c42a8f68237c764380b009525216b_2175	553e8f831ae472b9ce0dc4a4eb0d90ea_4341
WP_035285297.1		ABC transporter ATP-binding protein					2743				983	983	983	C-tertium_1_01004	ad00bc3ebeebe0635d1f4bc8ecae80cc_7524	cdbc432ad82d57e8e7ecb6b605c360d9_3055	b4896e88b539d3fa43475f6dfcb2ce01_566	c61c42a8f68237c764380b009525216b_4252	553e8f831ae472b9ce0dc4a4eb0d90ea_3164
group_3736		transcriptional regulator YeiL					6				686	686	686	C-tertium_1_02532	ad00bc3ebeebe0635d1f4bc8ecae80cc_3237	cdbc432ad82d57e8e7ecb6b605c360d9_852	b4896e88b539d3fa43475f6dfcb2ce01_3758	c61c42a8f68237c764380b009525216b_1597	553e8f831ae472b9ce0dc4a4eb0d90ea_7453
WP_008678568.1		hypothetical protein					1705				1274	1274	1274	C-tertium_1_01521	ad00bc3ebeebe0635d1f4bc8ecae80cc_5539	cdbc432ad82d57e8e7ecb6b605c360d9_5491	b4896e88b539d3fa43475f6dfcb2ce01_4367	c61c42a8f68237c764380b009525216b_3332	553e8f831ae472b9ce0dc4a4eb0d90ea_4239
WP_097033667.1		phosphopentomutase					1478				1208	1208	1208	C-tertium_1_00231	ad00bc3ebeebe0635d1f4bc8ecae80cc_6711	cdbc432ad82d57e8e7ecb6b605c360d9_6873	b4896e88b539d3fa43475f6dfcb2ce01_6649	c61c42a8f68237c764380b009525216b_5809	553e8f831ae472b9ce0dc4a4eb0d90ea_6919
spoIIIAE		stage III sporulation protein AE					2664				1229	1229	1229	C-tertium_1_01081	ad00bc3ebeebe0635d1f4bc8ecae80cc_271	cdbc432ad82d57e8e7ecb6b605c360d9_2896	b4896e88b539d3fa43475f6dfcb2ce01_407	c61c42a8f68237c764380b009525216b_4093	553e8f831ae472b9ce0dc4a4eb0d90ea_3319
WP_008679339.1		membrane dipeptidase					2800				932	932	932	C-tertium_1_00944	ad00bc3ebeebe0635d1f4bc8ecae80cc_7411	cdbc432ad82d57e8e7ecb6b605c360d9_3263	b4896e88b539d3fa43475f6dfcb2ce01_682	c61c42a8f68237c764380b009525216b_4368	553e8f831ae472b9ce0dc4a4eb0d90ea_3051
glmS		glutamine--fructose-6-phosphate transaminase (isomerizing)					3647				1826	1826	1826	C-tertium_1_03673	ad00bc3ebeebe0635d1f4bc8ecae80cc_5997	cdbc432ad82d57e8e7ecb6b605c360d9_1831	b4896e88b539d3fa43475f6dfcb2ce01_3059	c61c42a8f68237c764380b009525216b_6528	553e8f831ae472b9ce0dc4a4eb0d90ea_4686
WP_008677476.1		putative C-S lyase					1197				1184	1184	1184	C-tertium_1_02312	ad00bc3ebeebe0635d1f4bc8ecae80cc_5184	cdbc432ad82d57e8e7ecb6b605c360d9_4575	b4896e88b539d3fa43475f6dfcb2ce01_3457	c61c42a8f68237c764380b009525216b_1922	553e8f831ae472b9ce0dc4a4eb0d90ea_6657
secD		protein translocase subunit SecD					2836				1265	1265	1265	C-tertium_1_00908	ad00bc3ebeebe0635d1f4bc8ecae80cc_7339	cdbc432ad82d57e8e7ecb6b605c360d9_3336	b4896e88b539d3fa43475f6dfcb2ce01_755	c61c42a8f68237c764380b009525216b_4441	553e8f831ae472b9ce0dc4a4eb0d90ea_2979
gdhA		NADP-specific glutamate dehydrogenase					3287				1346	1346	1346	C-tertium_1_01910	ad00bc3ebeebe0635d1f4bc8ecae80cc_1662	cdbc432ad82d57e8e7ecb6b605c360d9_716	b4896e88b539d3fa43475f6dfcb2ce01_1420	c61c42a8f68237c764380b009525216b_2576	553e8f831ae472b9ce0dc4a4eb0d90ea_1363
WP_008677478.1		ketoacyl-ACP synthase III					1195				977	977	977	C-tertium_1_02310	ad00bc3ebeebe0635d1f4bc8ecae80cc_5188	cdbc432ad82d57e8e7ecb6b605c360d9_4571	b4896e88b539d3fa43475f6dfcb2ce01_3453	c61c42a8f68237c764380b009525216b_1926	553e8f831ae472b9ce0dc4a4eb0d90ea_6661
WP_111928082.1		DUF4037 domain-containing protein					4457				797	797	797	C-tertium_1_02575	ad00bc3ebeebe0635d1f4bc8ecae80cc_3332	cdbc432ad82d57e8e7ecb6b605c360d9_938	b4896e88b539d3fa43475f6dfcb2ce01_3846	c61c42a8f68237c764380b009525216b_1505	553e8f831ae472b9ce0dc4a4eb0d90ea_5517
WP_097033648.1		hypothetical protein					308				929	929	929	C-tertium_1_02740	ad00bc3ebeebe0635d1f4bc8ecae80cc_3639	cdbc432ad82d57e8e7ecb6b605c360d9_6368	b4896e88b539d3fa43475f6dfcb2ce01_5653	c61c42a8f68237c764380b009525216b_1193	553e8f831ae472b9ce0dc4a4eb0d90ea_5007
WP_099346633.1		amino acid ABC transporter ATP-binding protein					3375				737	737	737	C-tertium_1_01828	ad00bc3ebeebe0635d1f4bc8ecae80cc_1512	cdbc432ad82d57e8e7ecb6b605c360d9_564	b4896e88b539d3fa43475f6dfcb2ce01_1572	c61c42a8f68237c764380b009525216b_2728	553e8f831ae472b9ce0dc4a4eb0d90ea_1513
WP_008681519.1		TatD family hydrolase					3981				785	785	785	C-tertium_1_03461	ad00bc3ebeebe0635d1f4bc8ecae80cc_2065	cdbc432ad82d57e8e7ecb6b605c360d9_1261	b4896e88b539d3fa43475f6dfcb2ce01_6996	c61c42a8f68237c764380b009525216b_7163	553e8f831ae472b9ce0dc4a4eb0d90ea_5932
WP_008676570.1		response regulator					651				749	749	749	C-tertium_1_02942	ad00bc3ebeebe0635d1f4bc8ecae80cc_4176	cdbc432ad82d57e8e7ecb6b605c360d9_4824	b4896e88b539d3fa43475f6dfcb2ce01_3299	c61c42a8f68237c764380b009525216b_776	553e8f831ae472b9ce0dc4a4eb0d90ea_7305
WP_008679338.1		SDR family oxidoreductase					2799				743	743	743	C-tertium_1_00945	ad00bc3ebeebe0635d1f4bc8ecae80cc_7413	cdbc432ad82d57e8e7ecb6b605c360d9_3261	b4896e88b539d3fa43475f6dfcb2ce01_680	c61c42a8f68237c764380b009525216b_4366	553e8f831ae472b9ce0dc4a4eb0d90ea_3053
WP_008679239.1		HD domain-containing protein					2734				674	674	674	C-tertium_1_01014	ad00bc3ebeebe0635d1f4bc8ecae80cc_7543	cdbc432ad82d57e8e7ecb6b605c360d9_3034	b4896e88b539d3fa43475f6dfcb2ce01_545	c61c42a8f68237c764380b009525216b_4231	553e8f831ae472b9ce0dc4a4eb0d90ea_3183
WP_008676843.1		hypothetical protein					326				1082	1082	1082	C-tertium_1_02759	ad00bc3ebeebe0635d1f4bc8ecae80cc_3675	cdbc432ad82d57e8e7ecb6b605c360d9_6406	b4896e88b539d3fa43475f6dfcb2ce01_5691	c61c42a8f68237c764380b009525216b_1155	553e8f831ae472b9ce0dc4a4eb0d90ea_5043
WP_099346361.1		TIGR01212 family radical SAM protein					4012				923	926	925	C-tertium_1_03431	ad00bc3ebeebe0635d1f4bc8ecae80cc_2125	cdbc432ad82d57e8e7ecb6b605c360d9_1323	b4896e88b539d3fa43475f6dfcb2ce01_7058	c61c42a8f68237c764380b009525216b_7101	553e8f831ae472b9ce0dc4a4eb0d90ea_5872
hemL		glutamate-1-semialdehyde 2,1-aminomutase					247				1280	1280	1280	C-tertium_1_02042	ad00bc3ebeebe0635d1f4bc8ecae80cc_7096	cdbc432ad82d57e8e7ecb6b605c360d9_2605	b4896e88b539d3fa43475f6dfcb2ce01_4154	c61c42a8f68237c764380b009525216b_2437	553e8f831ae472b9ce0dc4a4eb0d90ea_2153
WP_008677870.1		glutamyl-tRNA reductase					252				1205	1205	1205	C-tertium_1_02047	ad00bc3ebeebe0635d1f4bc8ecae80cc_7086	cdbc432ad82d57e8e7ecb6b605c360d9_2595	b4896e88b539d3fa43475f6dfcb2ce01_4164	c61c42a8f68237c764380b009525216b_2427	553e8f831ae472b9ce0dc4a4eb0d90ea_2143
WP_008676585.1		transcription termination factor Rho					488				1448	1448	1448	C-tertium_1_02931	ad00bc3ebeebe0635d1f4bc8ecae80cc_4154	cdbc432ad82d57e8e7ecb6b605c360d9_6763	b4896e88b539d3fa43475f6dfcb2ce01_3096	c61c42a8f68237c764380b009525216b_798	553e8f831ae472b9ce0dc4a4eb0d90ea_973
WP_099346627.1		hypothetical protein					3386				1622	1622	1622	C-tertium_1_01816	ad00bc3ebeebe0635d1f4bc8ecae80cc_1490	cdbc432ad82d57e8e7ecb6b605c360d9_542	b4896e88b539d3fa43475f6dfcb2ce01_1594	c61c42a8f68237c764380b009525216b_2750	553e8f831ae472b9ce0dc4a4eb0d90ea_1535
mreC		rod shape-determining protein MreC					413				851	851	851	C-tertium_1_02849	ad00bc3ebeebe0635d1f4bc8ecae80cc_3859	cdbc432ad82d57e8e7ecb6b605c360d9_6590	b4896e88b539d3fa43475f6dfcb2ce01_5875	c61c42a8f68237c764380b009525216b_971	553e8f831ae472b9ce0dc4a4eb0d90ea_1146
WP_008679333.1		response regulator transcription factor					2794				674	674	674	C-tertium_1_00951	ad00bc3ebeebe0635d1f4bc8ecae80cc_7421	cdbc432ad82d57e8e7ecb6b605c360d9_3251	b4896e88b539d3fa43475f6dfcb2ce01_670	c61c42a8f68237c764380b009525216b_4356	553e8f831ae472b9ce0dc4a4eb0d90ea_3061
WP_008676555.1		cyanophycinase					186				836	836	836	C-tertium_1_02950	ad00bc3ebeebe0635d1f4bc8ecae80cc_4194	cdbc432ad82d57e8e7ecb6b605c360d9_3573	b4896e88b539d3fa43475f6dfcb2ce01_3283	c61c42a8f68237c764380b009525216b_760	553e8f831ae472b9ce0dc4a4eb0d90ea_7289
WP_099346213.1		DNA topoisomerase III					2797				2195	2198	2197	C-tertium_1_00947	ad00bc3ebeebe0635d1f4bc8ecae80cc_7417	cdbc432ad82d57e8e7ecb6b605c360d9_3257	b4896e88b539d3fa43475f6dfcb2ce01_676	c61c42a8f68237c764380b009525216b_4362	553e8f831ae472b9ce0dc4a4eb0d90ea_3057
WP_008677531.1		phosphoribosylformylglycinamidine synthase					1153				3743	3743	3743	C-tertium_1_02270	ad00bc3ebeebe0635d1f4bc8ecae80cc_5265	cdbc432ad82d57e8e7ecb6b605c360d9_4494	b4896e88b539d3fa43475f6dfcb2ce01_3376	c61c42a8f68237c764380b009525216b_2005	553e8f831ae472b9ce0dc4a4eb0d90ea_4503
WP_008676763.1		LacI family transcriptional regulator					369				1019	1019	1019	C-tertium_1_02806	ad00bc3ebeebe0635d1f4bc8ecae80cc_3771	cdbc432ad82d57e8e7ecb6b605c360d9_6502	b4896e88b539d3fa43475f6dfcb2ce01_5787	c61c42a8f68237c764380b009525216b_1059	553e8f831ae472b9ce0dc4a4eb0d90ea_3858
WP_008679219.1		U32 family peptidase					2721				2351	2351	2351	C-tertium_1_01027	ad00bc3ebeebe0635d1f4bc8ecae80cc_7569	cdbc432ad82d57e8e7ecb6b605c360d9_3006	b4896e88b539d3fa43475f6dfcb2ce01_517	c61c42a8f68237c764380b009525216b_4203	553e8f831ae472b9ce0dc4a4eb0d90ea_3209
sigH		RNA polymerase sporulation sigma factor SigH					3459				644	644	644	C-tertium_1_03577	ad00bc3ebeebe0635d1f4bc8ecae80cc_91	cdbc432ad82d57e8e7ecb6b605c360d9_3854	b4896e88b539d3fa43475f6dfcb2ce01_4549	c61c42a8f68237c764380b009525216b_6722	553e8f831ae472b9ce0dc4a4eb0d90ea_4848
WP_008679084.1		helix-turn-helix transcriptional regulator					2613				851	851	851	C-tertium_1_01131	ad00bc3ebeebe0635d1f4bc8ecae80cc_331	cdbc432ad82d57e8e7ecb6b605c360d9_2711	b4896e88b539d3fa43475f6dfcb2ce01_347	c61c42a8f68237c764380b009525216b_4031	553e8f831ae472b9ce0dc4a4eb0d90ea_3411
WP_008676259.1		M50 family metallopeptidase					1022				1268	1268	1268	C-tertium_1_03091	ad00bc3ebeebe0635d1f4bc8ecae80cc_699	cdbc432ad82d57e8e7ecb6b605c360d9_2197	b4896e88b539d3fa43475f6dfcb2ce01_2642	c61c42a8f68237c764380b009525216b_391	553e8f831ae472b9ce0dc4a4eb0d90ea_5631
group_3766		3-deoxy-7-phosphoheptulonate synthase					4981				1013	1013	1013	C-tertium_1_00322	ad00bc3ebeebe0635d1f4bc8ecae80cc_6897	cdbc432ad82d57e8e7ecb6b605c360d9_6072	b4896e88b539d3fa43475f6dfcb2ce01_2113	c61c42a8f68237c764380b009525216b_5649	553e8f831ae472b9ce0dc4a4eb0d90ea_7180
WP_008677570.1		Cof-type HAD-IIB family hydrolase					1131				881	887	886	C-tertium_1_02247	ad00bc3ebeebe0635d1f4bc8ecae80cc_5305	cdbc432ad82d57e8e7ecb6b605c360d9_4452	b4896e88b539d3fa43475f6dfcb2ce01_3334	c61c42a8f68237c764380b009525216b_2047	553e8f831ae472b9ce0dc4a4eb0d90ea_4463
WP_008679247.1		aspartate-semialdehyde dehydrogenase					2738				992	992	992	C-tertium_1_01009	ad00bc3ebeebe0635d1f4bc8ecae80cc_7532	cdbc432ad82d57e8e7ecb6b605c360d9_3045	b4896e88b539d3fa43475f6dfcb2ce01_556	c61c42a8f68237c764380b009525216b_4242	553e8f831ae472b9ce0dc4a4eb0d90ea_3172
alr		alanine racemase					4459				1157	1157	1157	C-tertium_1_02573	ad00bc3ebeebe0635d1f4bc8ecae80cc_3328	cdbc432ad82d57e8e7ecb6b605c360d9_934	b4896e88b539d3fa43475f6dfcb2ce01_3842	c61c42a8f68237c764380b009525216b_1509	553e8f831ae472b9ce0dc4a4eb0d90ea_5521
WP_111928504.1		PTS transporter subunit EIIC					1661				1556	1556	1556	C-tertium_1_01477	ad00bc3ebeebe0635d1f4bc8ecae80cc_5627	cdbc432ad82d57e8e7ecb6b605c360d9_5403	b4896e88b539d3fa43475f6dfcb2ce01_2440	c61c42a8f68237c764380b009525216b_3422	553e8f831ae472b9ce0dc4a4eb0d90ea_3727
WP_111931552.1		HAMP domain-containing protein					944				1826	1826	1826	C-tertium_1_03038	ad00bc3ebeebe0635d1f4bc8ecae80cc_222	cdbc432ad82d57e8e7ecb6b605c360d9_2483	b4896e88b539d3fa43475f6dfcb2ce01_2740	c61c42a8f68237c764380b009525216b_493	553e8f831ae472b9ce0dc4a4eb0d90ea_6303
WP_097033487.1		S41 family peptidase					1021				1262	1262	1262	C-tertium_1_03092	ad00bc3ebeebe0635d1f4bc8ecae80cc_697	cdbc432ad82d57e8e7ecb6b605c360d9_2195	b4896e88b539d3fa43475f6dfcb2ce01_2640	c61c42a8f68237c764380b009525216b_389	553e8f831ae472b9ce0dc4a4eb0d90ea_5629
WP_008679739.1		hypothetical protein					1864				761	761	761	C-tertium_1_00690	ad00bc3ebeebe0635d1f4bc8ecae80cc_2947	cdbc432ad82d57e8e7ecb6b605c360d9_7383	b4896e88b539d3fa43475f6dfcb2ce01_1081	c61c42a8f68237c764380b009525216b_4875	553e8f831ae472b9ce0dc4a4eb0d90ea_4761
WP_097034391.1		PIN/TRAM domain-containing protein					3452				1091	1091	1091	C-tertium_1_03570	ad00bc3ebeebe0635d1f4bc8ecae80cc_77	cdbc432ad82d57e8e7ecb6b605c360d9_3868	b4896e88b539d3fa43475f6dfcb2ce01_4563	c61c42a8f68237c764380b009525216b_6736	553e8f831ae472b9ce0dc4a4eb0d90ea_4834
WP_099346362.1		hypothetical protein					4013				1106	1106	1106	C-tertium_1_03430	ad00bc3ebeebe0635d1f4bc8ecae80cc_2127	cdbc432ad82d57e8e7ecb6b605c360d9_1325	b4896e88b539d3fa43475f6dfcb2ce01_7060	c61c42a8f68237c764380b009525216b_7099	553e8f831ae472b9ce0dc4a4eb0d90ea_5870
leuB		3-isopropylmalate dehydrogenase					3655				1076	1076	1076	C-tertium_1_03665	ad00bc3ebeebe0635d1f4bc8ecae80cc_5981	cdbc432ad82d57e8e7ecb6b605c360d9_1847	b4896e88b539d3fa43475f6dfcb2ce01_3075	c61c42a8f68237c764380b009525216b_6544	553e8f831ae472b9ce0dc4a4eb0d90ea_4670
WP_097033843.1		NADH:flavin oxidoreductase/NADH oxidase					1266				1043	1043	1043	C-tertium_1_02379	ad00bc3ebeebe0635d1f4bc8ecae80cc_5048	cdbc432ad82d57e8e7ecb6b605c360d9_4715	b4896e88b539d3fa43475f6dfcb2ce01_3597	c61c42a8f68237c764380b009525216b_1782	553e8f831ae472b9ce0dc4a4eb0d90ea_952
WP_008680612.1		sugar kinase					1525				941	941	941	C-tertium_1_00186	ad00bc3ebeebe0635d1f4bc8ecae80cc_6617	cdbc432ad82d57e8e7ecb6b605c360d9_6967	b4896e88b539d3fa43475f6dfcb2ce01_6743	c61c42a8f68237c764380b009525216b_5903	553e8f831ae472b9ce0dc4a4eb0d90ea_4160
WP_008677175.1		glutamine--tRNA ligase/YqeY domain fusion protein					4485				1664	1664	1664	C-tertium_1_02556	ad00bc3ebeebe0635d1f4bc8ecae80cc_3286	cdbc432ad82d57e8e7ecb6b605c360d9_901	b4896e88b539d3fa43475f6dfcb2ce01_3807	c61c42a8f68237c764380b009525216b_1548	553e8f831ae472b9ce0dc4a4eb0d90ea_1196
WP_097032856.1		HAMP domain-containing sensor histidine kinase					2795				1430	1514	1486	C-tertium_1_00950	ad00bc3ebeebe0635d1f4bc8ecae80cc_7419	cdbc432ad82d57e8e7ecb6b605c360d9_3253	b4896e88b539d3fa43475f6dfcb2ce01_672	c61c42a8f68237c764380b009525216b_4358	553e8f831ae472b9ce0dc4a4eb0d90ea_3059
WP_008677520.1		hypothetical protein					1158				944	944	944	C-tertium_1_02275	ad00bc3ebeebe0635d1f4bc8ecae80cc_5255	cdbc432ad82d57e8e7ecb6b605c360d9_4504	b4896e88b539d3fa43475f6dfcb2ce01_3386	c61c42a8f68237c764380b009525216b_1995	553e8f831ae472b9ce0dc4a4eb0d90ea_4513
WP_008679262.1		single-stranded DNA-binding protein					2750				665	665	665	C-tertium_1_00997	ad00bc3ebeebe0635d1f4bc8ecae80cc_7510	cdbc432ad82d57e8e7ecb6b605c360d9_3069	b4896e88b539d3fa43475f6dfcb2ce01_580	c61c42a8f68237c764380b009525216b_4266	553e8f831ae472b9ce0dc4a4eb0d90ea_3150
WP_008676333.1		hypothetical protein					951				884	884	884	C-tertium_1_03045	ad00bc3ebeebe0635d1f4bc8ecae80cc_236	cdbc432ad82d57e8e7ecb6b605c360d9_2497	b4896e88b539d3fa43475f6dfcb2ce01_2726	c61c42a8f68237c764380b009525216b_479	553e8f831ae472b9ce0dc4a4eb0d90ea_6289
WP_008680243.1		magnesium transporter					4030				1256	1256	1256	C-tertium_1_00413	ad00bc3ebeebe0635d1f4bc8ecae80cc_833	cdbc432ad82d57e8e7ecb6b605c360d9_5895	b4896e88b539d3fa43475f6dfcb2ce01_7153	c61c42a8f68237c764380b009525216b_5468	553e8f831ae472b9ce0dc4a4eb0d90ea_2776
WP_008680542.1		aminotransferase class V-fold PLP-dependent enzyme					1480				1109	1109	1109	C-tertium_1_00229	ad00bc3ebeebe0635d1f4bc8ecae80cc_6707	cdbc432ad82d57e8e7ecb6b605c360d9_6877	b4896e88b539d3fa43475f6dfcb2ce01_6653	c61c42a8f68237c764380b009525216b_5813	553e8f831ae472b9ce0dc4a4eb0d90ea_6915
WP_097034124.1		alpha/beta hydrolase					1827				980	980	980	C-tertium_1_00657	ad00bc3ebeebe0635d1f4bc8ecae80cc_2881	cdbc432ad82d57e8e7ecb6b605c360d9_7449	b4896e88b539d3fa43475f6dfcb2ce01_1131	c61c42a8f68237c764380b009525216b_4941	553e8f831ae472b9ce0dc4a4eb0d90ea_4695
WP_008679749.1		hypothetical protein					1859				761	761	761	C-tertium_1_00686	ad00bc3ebeebe0635d1f4bc8ecae80cc_2939	cdbc432ad82d57e8e7ecb6b605c360d9_7391	b4896e88b539d3fa43475f6dfcb2ce01_1091	c61c42a8f68237c764380b009525216b_4883	553e8f831ae472b9ce0dc4a4eb0d90ea_4753
WP_097032940.1		tyrosine-type recombinase/integrase					2624				878	878	878	C-tertium_1_01120	ad00bc3ebeebe0635d1f4bc8ecae80cc_309	cdbc432ad82d57e8e7ecb6b605c360d9_2858	b4896e88b539d3fa43475f6dfcb2ce01_369	c61c42a8f68237c764380b009525216b_4055	553e8f831ae472b9ce0dc4a4eb0d90ea_3389
ssnA		putative aminohydrolase SsnA					3003				1328	1328	1328	C-tertium_1_01572	ad00bc3ebeebe0635d1f4bc8ecae80cc_1036	cdbc432ad82d57e8e7ecb6b605c360d9_66	b4896e88b539d3fa43475f6dfcb2ce01_4854	c61c42a8f68237c764380b009525216b_3232	553e8f831ae472b9ce0dc4a4eb0d90ea_2004
WP_008676276.1		dTDP-4-dehydrorhamnose 3,5-epimerase family protein					1030				545	545	545	C-tertium_1_03083	ad00bc3ebeebe0635d1f4bc8ecae80cc_715	cdbc432ad82d57e8e7ecb6b605c360d9_2213	b4896e88b539d3fa43475f6dfcb2ce01_2658	c61c42a8f68237c764380b009525216b_407	553e8f831ae472b9ce0dc4a4eb0d90ea_5647
WP_008679324.1		hypothetical protein					2787				431	431	431	C-tertium_1_00959	ad00bc3ebeebe0635d1f4bc8ecae80cc_7435	cdbc432ad82d57e8e7ecb6b605c360d9_3236	b4896e88b539d3fa43475f6dfcb2ce01_655	c61c42a8f68237c764380b009525216b_4341	553e8f831ae472b9ce0dc4a4eb0d90ea_3075
WP_008677718.1		Crp/Fnr family transcriptional regulator					589				713	713	713	C-tertium_1_02135	ad00bc3ebeebe0635d1f4bc8ecae80cc_5499	cdbc432ad82d57e8e7ecb6b605c360d9_4256	b4896e88b539d3fa43475f6dfcb2ce01_6065	c61c42a8f68237c764380b009525216b_2243	553e8f831ae472b9ce0dc4a4eb0d90ea_4275
WP_008681150.1		Na/Pi cotransporter family protein					3689				1616	1616	1616	C-tertium_1_03631	ad00bc3ebeebe0635d1f4bc8ecae80cc_5915	cdbc432ad82d57e8e7ecb6b605c360d9_1913	b4896e88b539d3fa43475f6dfcb2ce01_4059	c61c42a8f68237c764380b009525216b_6610	553e8f831ae472b9ce0dc4a4eb0d90ea_4604
group_3792		cysteine synthase A					2759				926	926	926	C-tertium_1_00987	ad00bc3ebeebe0635d1f4bc8ecae80cc_7492	cdbc432ad82d57e8e7ecb6b605c360d9_3179	b4896e88b539d3fa43475f6dfcb2ce01_598	c61c42a8f68237c764380b009525216b_4284	553e8f831ae472b9ce0dc4a4eb0d90ea_3132
WP_008681647.1		polysaccharide biosynthesis protein					3917				1535	1535	1535	C-tertium_1_03509	ad00bc3ebeebe0635d1f4bc8ecae80cc_1964	cdbc432ad82d57e8e7ecb6b605c360d9_1159	b4896e88b539d3fa43475f6dfcb2ce01_6894	c61c42a8f68237c764380b009525216b_7291	553e8f831ae472b9ce0dc4a4eb0d90ea_6033
WP_097032963.1		GntR family transcriptional regulator					4832				713	713	713	C-tertium_1_00075	ad00bc3ebeebe0635d1f4bc8ecae80cc_6379	cdbc432ad82d57e8e7ecb6b605c360d9_7242	b4896e88b539d3fa43475f6dfcb2ce01_6490	c61c42a8f68237c764380b009525216b_6123	553e8f831ae472b9ce0dc4a4eb0d90ea_2200
ruvA		Holliday junction branch migration protein RuvA					2842				605	605	605	C-tertium_1_00902	ad00bc3ebeebe0635d1f4bc8ecae80cc_7327	cdbc432ad82d57e8e7ecb6b605c360d9_3348	b4896e88b539d3fa43475f6dfcb2ce01_767	c61c42a8f68237c764380b009525216b_4453	553e8f831ae472b9ce0dc4a4eb0d90ea_2967
scfB		thioether cross-link-forming SCIFF peptide maturase					2868				1355	1355	1355	C-tertium_1_00877	ad00bc3ebeebe0635d1f4bc8ecae80cc_7277	cdbc432ad82d57e8e7ecb6b605c360d9_3398	b4896e88b539d3fa43475f6dfcb2ce01_817	c61c42a8f68237c764380b009525216b_4505	553e8f831ae472b9ce0dc4a4eb0d90ea_2917
WP_008680999.1		electron transfer flavoprotein subunit beta/FixA family protein					3526				779	779	779	C-tertium_1_03769	ad00bc3ebeebe0635d1f4bc8ecae80cc_6138	cdbc432ad82d57e8e7ecb6b605c360d9_1716	b4896e88b539d3fa43475f6dfcb2ce01_2222	c61c42a8f68237c764380b009525216b_6382	553e8f831ae472b9ce0dc4a4eb0d90ea_2431
WP_008676898.1		polysaccharide biosynthesis protein					4304				1619	1619	1619	C-tertium_1_02729	ad00bc3ebeebe0635d1f4bc8ecae80cc_3619	cdbc432ad82d57e8e7ecb6b605c360d9_6346	b4896e88b539d3fa43475f6dfcb2ce01_5631	c61c42a8f68237c764380b009525216b_1215	553e8f831ae472b9ce0dc4a4eb0d90ea_4987
WP_008681235.1		GntR family transcriptional regulator					3447				722	722	722	C-tertium_1_03565	ad00bc3ebeebe0635d1f4bc8ecae80cc_67	cdbc432ad82d57e8e7ecb6b605c360d9_3878	b4896e88b539d3fa43475f6dfcb2ce01_4573	c61c42a8f68237c764380b009525216b_6746	553e8f831ae472b9ce0dc4a4eb0d90ea_4824
WP_008678040.1		flagellin					3332				857	857	857	C-tertium_1_01866	ad00bc3ebeebe0635d1f4bc8ecae80cc_1586	cdbc432ad82d57e8e7ecb6b605c360d9_640	b4896e88b539d3fa43475f6dfcb2ce01_1496	c61c42a8f68237c764380b009525216b_2652	553e8f831ae472b9ce0dc4a4eb0d90ea_1439
WP_097032864.1		ATP-grasp domain-containing protein					2784				794	794	794	C-tertium_1_00962	ad00bc3ebeebe0635d1f4bc8ecae80cc_7441	cdbc432ad82d57e8e7ecb6b605c360d9_3230	b4896e88b539d3fa43475f6dfcb2ce01_649	c61c42a8f68237c764380b009525216b_4335	553e8f831ae472b9ce0dc4a4eb0d90ea_3081
WP_008679306.1		ABC transporter ATP-binding protein					2776				599	599	599	C-tertium_1_00970	ad00bc3ebeebe0635d1f4bc8ecae80cc_7457	cdbc432ad82d57e8e7ecb6b605c360d9_3214	b4896e88b539d3fa43475f6dfcb2ce01_633	c61c42a8f68237c764380b009525216b_4319	553e8f831ae472b9ce0dc4a4eb0d90ea_3097
WP_008676539.1		glycosyltransferase family 4 protein					177				1121	1121	1121	C-tertium_1_02959	ad00bc3ebeebe0635d1f4bc8ecae80cc_4212	cdbc432ad82d57e8e7ecb6b605c360d9_3555	b4896e88b539d3fa43475f6dfcb2ce01_3265	c61c42a8f68237c764380b009525216b_742	553e8f831ae472b9ce0dc4a4eb0d90ea_7271
WP_008681446.1		SDR family oxidoreductase					3883				788	788	788	C-tertium_1_03412	ad00bc3ebeebe0635d1f4bc8ecae80cc_2163	cdbc432ad82d57e8e7ecb6b605c360d9_3959	b4896e88b539d3fa43475f6dfcb2ce01_7096	c61c42a8f68237c764380b009525216b_7063	553e8f831ae472b9ce0dc4a4eb0d90ea_6071
WP_008679659.1		DUF1540 domain-containing protein					2965				320	320	320	C-tertium_1_00746	ad00bc3ebeebe0635d1f4bc8ecae80cc_3060	cdbc432ad82d57e8e7ecb6b605c360d9_2075	b4896e88b539d3fa43475f6dfcb2ce01_968	c61c42a8f68237c764380b009525216b_4756	553e8f831ae472b9ce0dc4a4eb0d90ea_515
recO		DNA repair protein RecO					1291				746	749	747	C-tertium_1_02466	ad00bc3ebeebe0635d1f4bc8ecae80cc_5003	cdbc432ad82d57e8e7ecb6b605c360d9_4760	b4896e88b539d3fa43475f6dfcb2ce01_3630	c61c42a8f68237c764380b009525216b_1737	553e8f831ae472b9ce0dc4a4eb0d90ea_907
WP_008676215.1		HAD family phosphatase					3849				641	641	641	C-tertium_1_03119	ad00bc3ebeebe0635d1f4bc8ecae80cc_642	cdbc432ad82d57e8e7ecb6b605c360d9_2140	b4896e88b539d3fa43475f6dfcb2ce01_2585	c61c42a8f68237c764380b009525216b_334	553e8f831ae472b9ce0dc4a4eb0d90ea_5574
WP_008679447.1		S-adenosyl-l-methionine hydroxide adenosyltransferase family protein					2858				857	857	857	C-tertium_1_00886	ad00bc3ebeebe0635d1f4bc8ecae80cc_7295	cdbc432ad82d57e8e7ecb6b605c360d9_3380	b4896e88b539d3fa43475f6dfcb2ce01_799	c61c42a8f68237c764380b009525216b_4485	553e8f831ae472b9ce0dc4a4eb0d90ea_2935
WP_008678709.1		class I SAM-dependent methyltransferase					1427				578	578	578	C-tertium_1_01423	ad00bc3ebeebe0635d1f4bc8ecae80cc_5724	cdbc432ad82d57e8e7ecb6b605c360d9_5312	b4896e88b539d3fa43475f6dfcb2ce01_2539	c61c42a8f68237c764380b009525216b_3513	553e8f831ae472b9ce0dc4a4eb0d90ea_3636
WP_097032770.1		purine permease					3014				1355	1355	1355	C-tertium_1_01584	ad00bc3ebeebe0635d1f4bc8ecae80cc_1058	cdbc432ad82d57e8e7ecb6b605c360d9_88	b4896e88b539d3fa43475f6dfcb2ce01_4876	c61c42a8f68237c764380b009525216b_3210	553e8f831ae472b9ce0dc4a4eb0d90ea_1982
recG		ATP-dependent DNA helicase RecG					3092				2030	2030	2030	C-tertium_1_01662	ad00bc3ebeebe0635d1f4bc8ecae80cc_1210	cdbc432ad82d57e8e7ecb6b605c360d9_242	b4896e88b539d3fa43475f6dfcb2ce01_5030	c61c42a8f68237c764380b009525216b_3056	553e8f831ae472b9ce0dc4a4eb0d90ea_1830
WP_008679319.1		bifunctional folylpolyglutamate synthase/dihydrofolate synthase					2783				1298	1298	1298	C-tertium_1_00963	ad00bc3ebeebe0635d1f4bc8ecae80cc_7443	cdbc432ad82d57e8e7ecb6b605c360d9_3228	b4896e88b539d3fa43475f6dfcb2ce01_647	c61c42a8f68237c764380b009525216b_4333	553e8f831ae472b9ce0dc4a4eb0d90ea_3083
WP_099345777.1		HAD family phosphatase					4852				758	758	758	C-tertium_1_00057	ad00bc3ebeebe0635d1f4bc8ecae80cc_6343	cdbc432ad82d57e8e7ecb6b605c360d9_7204	b4896e88b539d3fa43475f6dfcb2ce01_6526	c61c42a8f68237c764380b009525216b_6165	553e8f831ae472b9ce0dc4a4eb0d90ea_2238
WP_008679216.1		endonuclease MutS2					2719				2357	2357	2357	C-tertium_1_01029	ad00bc3ebeebe0635d1f4bc8ecae80cc_7573	cdbc432ad82d57e8e7ecb6b605c360d9_3002	b4896e88b539d3fa43475f6dfcb2ce01_513	c61c42a8f68237c764380b009525216b_4199	553e8f831ae472b9ce0dc4a4eb0d90ea_3213
WP_097034369.1		aminopeptidase P family protein					1198				1070	1070	1070	C-tertium_1_02313	ad00bc3ebeebe0635d1f4bc8ecae80cc_5182	cdbc432ad82d57e8e7ecb6b605c360d9_4577	b4896e88b539d3fa43475f6dfcb2ce01_3459	c61c42a8f68237c764380b009525216b_1920	553e8f831ae472b9ce0dc4a4eb0d90ea_6655
dnaK		molecular chaperone DnaK					1306				1856	1856	1856	C-tertium_1_02481	ad00bc3ebeebe0635d1f4bc8ecae80cc_4973	cdbc432ad82d57e8e7ecb6b605c360d9_4093	b4896e88b539d3fa43475f6dfcb2ce01_3660	c61c42a8f68237c764380b009525216b_1707	553e8f831ae472b9ce0dc4a4eb0d90ea_877
spoIIGA		sigma-E processing peptidase SpoIIGA					3131				797	797	797	C-tertium_1_01701	ad00bc3ebeebe0635d1f4bc8ecae80cc_1289	cdbc432ad82d57e8e7ecb6b605c360d9_321	b4896e88b539d3fa43475f6dfcb2ce01_5109	c61c42a8f68237c764380b009525216b_2977	553e8f831ae472b9ce0dc4a4eb0d90ea_1751
hydG		[FeFe] hydrogenase H-cluster radical SAM maturase HydG					269				1376	1376	1376	C-tertium_1_02064	ad00bc3ebeebe0635d1f4bc8ecae80cc_7051	cdbc432ad82d57e8e7ecb6b605c360d9_2560	b4896e88b539d3fa43475f6dfcb2ce01_4199	c61c42a8f68237c764380b009525216b_2392	553e8f831ae472b9ce0dc4a4eb0d90ea_2108
WP_099346191.1		H(+)-transporting ATPase					2875				1292	1292	1292	C-tertium_1_00872	ad00bc3ebeebe0635d1f4bc8ecae80cc_7267	cdbc432ad82d57e8e7ecb6b605c360d9_3408	b4896e88b539d3fa43475f6dfcb2ce01_827	c61c42a8f68237c764380b009525216b_4515	553e8f831ae472b9ce0dc4a4eb0d90ea_2907
WP_008677347.1		DNA primase					1285				1778	1778	1778	C-tertium_1_02460	ad00bc3ebeebe0635d1f4bc8ecae80cc_5015	cdbc432ad82d57e8e7ecb6b605c360d9_4748	b4896e88b539d3fa43475f6dfcb2ce01_3618	c61c42a8f68237c764380b009525216b_1749	553e8f831ae472b9ce0dc4a4eb0d90ea_919
WP_099346105.1		polysaccharide deacetylase					154				980	983	981	C-tertium_1_02982	ad00bc3ebeebe0635d1f4bc8ecae80cc_4258	cdbc432ad82d57e8e7ecb6b605c360d9_3509	b4896e88b539d3fa43475f6dfcb2ce01_3219	c61c42a8f68237c764380b009525216b_696	553e8f831ae472b9ce0dc4a4eb0d90ea_7225
WP_008680385.1		HD-GYP domain-containing protein					5059				1046	1046	1046	C-tertium_1_00333	ad00bc3ebeebe0635d1f4bc8ecae80cc_6919	cdbc432ad82d57e8e7ecb6b605c360d9_6050	b4896e88b539d3fa43475f6dfcb2ce01_2091	c61c42a8f68237c764380b009525216b_5627	553e8f831ae472b9ce0dc4a4eb0d90ea_7202
WP_099346221.1		DUF4003 family protein					2779				965	992	987	C-tertium_1_00967	ad00bc3ebeebe0635d1f4bc8ecae80cc_7451	cdbc432ad82d57e8e7ecb6b605c360d9_3220	b4896e88b539d3fa43475f6dfcb2ce01_639	c61c42a8f68237c764380b009525216b_4325	553e8f831ae472b9ce0dc4a4eb0d90ea_3091
flgK		flagellar hook-associated protein FlgK					3315				1835	1835	1835	C-tertium_1_01882	ad00bc3ebeebe0635d1f4bc8ecae80cc_1606	cdbc432ad82d57e8e7ecb6b605c360d9_660	b4896e88b539d3fa43475f6dfcb2ce01_1476	c61c42a8f68237c764380b009525216b_2632	553e8f831ae472b9ce0dc4a4eb0d90ea_1419
WP_008679510.1		6-phosphofructokinase					2900				1100	1100	1100	C-tertium_1_00846	ad00bc3ebeebe0635d1f4bc8ecae80cc_7217	cdbc432ad82d57e8e7ecb6b605c360d9_3458	b4896e88b539d3fa43475f6dfcb2ce01_877	c61c42a8f68237c764380b009525216b_4565	553e8f831ae472b9ce0dc4a4eb0d90ea_2857
WP_008676026.1		potassium/proton antiporter					864				1418	1418	1418	C-tertium_1_03251	ad00bc3ebeebe0635d1f4bc8ecae80cc_4468	cdbc432ad82d57e8e7ecb6b605c360d9_1427	b4896e88b539d3fa43475f6dfcb2ce01_1759	c61c42a8f68237c764380b009525216b_97	553e8f831ae472b9ce0dc4a4eb0d90ea_7326
WP_008680211.1		BMP family ABC transporter substrate-binding protein					4196				1052	1052	1052	C-tertium_1_00431	ad00bc3ebeebe0635d1f4bc8ecae80cc_1785	cdbc432ad82d57e8e7ecb6b605c360d9_5858	b4896e88b539d3fa43475f6dfcb2ce01_7190	c61c42a8f68237c764380b009525216b_5427	553e8f831ae472b9ce0dc4a4eb0d90ea_2740
WP_008681072.1		PTS sugar transporter subunit IIC					3610				1340	1340	1340	C-tertium_1_03710	ad00bc3ebeebe0635d1f4bc8ecae80cc_6027	cdbc432ad82d57e8e7ecb6b605c360d9_1799	b4896e88b539d3fa43475f6dfcb2ce01_3027	c61c42a8f68237c764380b009525216b_6496	553e8f831ae472b9ce0dc4a4eb0d90ea_2542
pyrE		orotate phosphoribosyltransferase					4530				683	683	683	C-tertium_1_01326	ad00bc3ebeebe0635d1f4bc8ecae80cc_2436	cdbc432ad82d57e8e7ecb6b605c360d9_5138	b4896e88b539d3fa43475f6dfcb2ce01_2881	c61c42a8f68237c764380b009525216b_3677	553e8f831ae472b9ce0dc4a4eb0d90ea_782
WP_035285250.1		hypothetical protein					1073				815	821	820	C-tertium_1_01292	ad00bc3ebeebe0635d1f4bc8ecae80cc_2500	cdbc432ad82d57e8e7ecb6b605c360d9_5073	b4896e88b539d3fa43475f6dfcb2ce01_23	c61c42a8f68237c764380b009525216b_3742	553e8f831ae472b9ce0dc4a4eb0d90ea_64
WP_008680230.1		D-alanine--D-alanine ligase					4036				899	899	899	C-tertium_1_00419	ad00bc3ebeebe0635d1f4bc8ecae80cc_845	cdbc432ad82d57e8e7ecb6b605c360d9_5882	b4896e88b539d3fa43475f6dfcb2ce01_7166	c61c42a8f68237c764380b009525216b_5455	553e8f831ae472b9ce0dc4a4eb0d90ea_2764
WP_097034214.1		homoserine dehydrogenase					284				1301	1301	1301	C-tertium_1_02079	ad00bc3ebeebe0635d1f4bc8ecae80cc_7023	cdbc432ad82d57e8e7ecb6b605c360d9_2530	b4896e88b539d3fa43475f6dfcb2ce01_4229	c61c42a8f68237c764380b009525216b_2362	553e8f831ae472b9ce0dc4a4eb0d90ea_2080
codB		cytosine permease					224				1250	1250	1250	C-tertium_1_02023	ad00bc3ebeebe0635d1f4bc8ecae80cc_4736	cdbc432ad82d57e8e7ecb6b605c360d9_818	b4896e88b539d3fa43475f6dfcb2ce01_4316	c61c42a8f68237c764380b009525216b_2470	553e8f831ae472b9ce0dc4a4eb0d90ea_1267
WP_008679301.1		FAD-dependent oxidoreductase					2773				1226	1226	1226	C-tertium_1_00973	ad00bc3ebeebe0635d1f4bc8ecae80cc_7463	cdbc432ad82d57e8e7ecb6b605c360d9_3208	b4896e88b539d3fa43475f6dfcb2ce01_627	c61c42a8f68237c764380b009525216b_4313	553e8f831ae472b9ce0dc4a4eb0d90ea_3103
WP_035285534.1		HAMP domain-containing histidine kinase					3683				1775	1787	1785	C-tertium_1_03638	ad00bc3ebeebe0635d1f4bc8ecae80cc_5927	cdbc432ad82d57e8e7ecb6b605c360d9_1901	b4896e88b539d3fa43475f6dfcb2ce01_4047	c61c42a8f68237c764380b009525216b_6598	553e8f831ae472b9ce0dc4a4eb0d90ea_4616
ahpC		peroxiredoxin					4366				563	563	563	C-tertium_1_02667	ad00bc3ebeebe0635d1f4bc8ecae80cc_3498	cdbc432ad82d57e8e7ecb6b605c360d9_6222	b4896e88b539d3fa43475f6dfcb2ce01_5507	c61c42a8f68237c764380b009525216b_1339	553e8f831ae472b9ce0dc4a4eb0d90ea_4866
rapZ		RNase adapter RapZ					1036				884	884	884	C-tertium_1_03077	ad00bc3ebeebe0635d1f4bc8ecae80cc_727	cdbc432ad82d57e8e7ecb6b605c360d9_2225	b4896e88b539d3fa43475f6dfcb2ce01_2670	c61c42a8f68237c764380b009525216b_419	553e8f831ae472b9ce0dc4a4eb0d90ea_5659
group_3833		branched-chain amino acid transport system II carrier protein					4626				1346	1346	1346	C-tertium_1_00564	ad00bc3ebeebe0635d1f4bc8ecae80cc_478	cdbc432ad82d57e8e7ecb6b605c360d9_7636	b4896e88b539d3fa43475f6dfcb2ce01_1306	c61c42a8f68237c764380b009525216b_5128	553e8f831ae472b9ce0dc4a4eb0d90ea_6792
WP_008678250.1		hypothetical protein					3160				404	404	404	C-tertium_1_01730	ad00bc3ebeebe0635d1f4bc8ecae80cc_1347	cdbc432ad82d57e8e7ecb6b605c360d9_380	b4896e88b539d3fa43475f6dfcb2ce01_5168	c61c42a8f68237c764380b009525216b_2918	553e8f831ae472b9ce0dc4a4eb0d90ea_1693
WP_097034169.1		electron transfer flavoprotein subunit alpha					958				1202	1202	1202	C-tertium_1_03054	ad00bc3ebeebe0635d1f4bc8ecae80cc_250	cdbc432ad82d57e8e7ecb6b605c360d9_2511	b4896e88b539d3fa43475f6dfcb2ce01_2712	c61c42a8f68237c764380b009525216b_465	553e8f831ae472b9ce0dc4a4eb0d90ea_6275
WP_008678694.1		ABC transporter ATP-binding protein					1414				935	935	935	C-tertium_1_01431	ad00bc3ebeebe0635d1f4bc8ecae80cc_5708	cdbc432ad82d57e8e7ecb6b605c360d9_5328	b4896e88b539d3fa43475f6dfcb2ce01_2515	c61c42a8f68237c764380b009525216b_3497	553e8f831ae472b9ce0dc4a4eb0d90ea_3652
WP_008678286.1		penicillin-binding protein					3135				1613	1613	1613	C-tertium_1_01705	ad00bc3ebeebe0635d1f4bc8ecae80cc_1297	cdbc432ad82d57e8e7ecb6b605c360d9_329	b4896e88b539d3fa43475f6dfcb2ce01_5117	c61c42a8f68237c764380b009525216b_2969	553e8f831ae472b9ce0dc4a4eb0d90ea_1743
WP_008678569.1		acetate kinase					1704				1196	1199	1198	C-tertium_1_01520	ad00bc3ebeebe0635d1f4bc8ecae80cc_5541	cdbc432ad82d57e8e7ecb6b605c360d9_5489	b4896e88b539d3fa43475f6dfcb2ce01_4369	c61c42a8f68237c764380b009525216b_3334	553e8f831ae472b9ce0dc4a4eb0d90ea_4237
WP_035285595.1		YihA family ribosome biogenesis GTP-binding protein					312				602	605	602	C-tertium_1_02744	ad00bc3ebeebe0635d1f4bc8ecae80cc_3647	cdbc432ad82d57e8e7ecb6b605c360d9_6376	b4896e88b539d3fa43475f6dfcb2ce01_5661	c61c42a8f68237c764380b009525216b_1185	553e8f831ae472b9ce0dc4a4eb0d90ea_5015
WP_008679294.1		molybdenum cofactor guanylyltransferase					2770				575	575	575	C-tertium_1_00976	ad00bc3ebeebe0635d1f4bc8ecae80cc_7470	cdbc432ad82d57e8e7ecb6b605c360d9_3201	b4896e88b539d3fa43475f6dfcb2ce01_620	c61c42a8f68237c764380b009525216b_4306	553e8f831ae472b9ce0dc4a4eb0d90ea_3110
WP_099346737.1		DUF1002 domain-containing protein					2584				893	893	893	C-tertium_1_01160	ad00bc3ebeebe0635d1f4bc8ecae80cc_385	cdbc432ad82d57e8e7ecb6b605c360d9_2653	b4896e88b539d3fa43475f6dfcb2ce01_289	c61c42a8f68237c764380b009525216b_3971	553e8f831ae472b9ce0dc4a4eb0d90ea_5090
WP_008681056.1		P1 family peptidase					3602				983	983	983	C-tertium_1_03719	ad00bc3ebeebe0635d1f4bc8ecae80cc_6043	cdbc432ad82d57e8e7ecb6b605c360d9_3600	b4896e88b539d3fa43475f6dfcb2ce01_3011	c61c42a8f68237c764380b009525216b_6480	553e8f831ae472b9ce0dc4a4eb0d90ea_2526
dapD		2,3,4,5-tetrahydropyridine-2,6-dicarboxylate N-acetyltransferase					2749				713	713	713	C-tertium_1_00998	ad00bc3ebeebe0635d1f4bc8ecae80cc_7512	cdbc432ad82d57e8e7ecb6b605c360d9_3067	b4896e88b539d3fa43475f6dfcb2ce01_578	c61c42a8f68237c764380b009525216b_4264	553e8f831ae472b9ce0dc4a4eb0d90ea_3152
yyaC		spore protease YyaC					461				536	536	536	C-tertium_1_02904	ad00bc3ebeebe0635d1f4bc8ecae80cc_4100	cdbc432ad82d57e8e7ecb6b605c360d9_6709	b4896e88b539d3fa43475f6dfcb2ce01_3150	c61c42a8f68237c764380b009525216b_852	553e8f831ae472b9ce0dc4a4eb0d90ea_1027
folK		2-amino-4-hydroxy-6-hydroxymethyldihydropteridine diphosphokinase					2970				815	815	815	C-tertium_1_00739	ad00bc3ebeebe0635d1f4bc8ecae80cc_3050	cdbc432ad82d57e8e7ecb6b605c360d9_2065	b4896e88b539d3fa43475f6dfcb2ce01_978	c61c42a8f68237c764380b009525216b_4766	553e8f831ae472b9ce0dc4a4eb0d90ea_525
WP_008677386.1		D-2-hydroxyacid dehydrogenase					1254				959	959	959	C-tertium_1_02365	ad00bc3ebeebe0635d1f4bc8ecae80cc_5075	cdbc432ad82d57e8e7ecb6b605c360d9_4686	b4896e88b539d3fa43475f6dfcb2ce01_3568	c61c42a8f68237c764380b009525216b_1811	553e8f831ae472b9ce0dc4a4eb0d90ea_714
metG		methionine--tRNA ligase					3984				1943	1943	1943	C-tertium_1_03458	ad00bc3ebeebe0635d1f4bc8ecae80cc_2071	cdbc432ad82d57e8e7ecb6b605c360d9_1267	b4896e88b539d3fa43475f6dfcb2ce01_7002	c61c42a8f68237c764380b009525216b_7157	553e8f831ae472b9ce0dc4a4eb0d90ea_5926
murB		UDP-N-acetylmuramate dehydrogenase					1032				920	920	920	C-tertium_1_03081	ad00bc3ebeebe0635d1f4bc8ecae80cc_719	cdbc432ad82d57e8e7ecb6b605c360d9_2217	b4896e88b539d3fa43475f6dfcb2ce01_2662	c61c42a8f68237c764380b009525216b_411	553e8f831ae472b9ce0dc4a4eb0d90ea_5651
WP_097033159.1		nucleotide sugar dehydrogenase					4759				1316	1316	1316	C-tertium_1_00129	ad00bc3ebeebe0635d1f4bc8ecae80cc_6753	cdbc432ad82d57e8e7ecb6b605c360d9_7340	b4896e88b539d3fa43475f6dfcb2ce01_6378	c61c42a8f68237c764380b009525216b_6003	553e8f831ae472b9ce0dc4a4eb0d90ea_4058
spoVB		stage V sporulation protein B					4307				1499	1499	1499	C-tertium_1_02725	ad00bc3ebeebe0635d1f4bc8ecae80cc_3613	cdbc432ad82d57e8e7ecb6b605c360d9_6340	b4896e88b539d3fa43475f6dfcb2ce01_5625	c61c42a8f68237c764380b009525216b_1221	553e8f831ae472b9ce0dc4a4eb0d90ea_4981
WP_008679285.1		molybdopterin oxidoreductase family protein					2764				2084	2084	2084	C-tertium_1_00982	ad00bc3ebeebe0635d1f4bc8ecae80cc_7482	cdbc432ad82d57e8e7ecb6b605c360d9_3189	b4896e88b539d3fa43475f6dfcb2ce01_608	c61c42a8f68237c764380b009525216b_4294	553e8f831ae472b9ce0dc4a4eb0d90ea_3122
group_3850		pyruvate:ferredoxin (flavodoxin) oxidoreductase					3612				3527	3527	3527	C-tertium_1_03708	ad00bc3ebeebe0635d1f4bc8ecae80cc_6023	cdbc432ad82d57e8e7ecb6b605c360d9_1803	b4896e88b539d3fa43475f6dfcb2ce01_3031	c61c42a8f68237c764380b009525216b_6500	553e8f831ae472b9ce0dc4a4eb0d90ea_2546
WP_008680177.1		amino acid ABC transporter permease					4174				665	665	665	C-tertium_1_00453	ad00bc3ebeebe0635d1f4bc8ecae80cc_1829	cdbc432ad82d57e8e7ecb6b605c360d9_5811	b4896e88b539d3fa43475f6dfcb2ce01_7235	c61c42a8f68237c764380b009525216b_5382	553e8f831ae472b9ce0dc4a4eb0d90ea_2714
zupT		zinc transporter ZupT					4351				800	800	800	C-tertium_1_02682	ad00bc3ebeebe0635d1f4bc8ecae80cc_3526	cdbc432ad82d57e8e7ecb6b605c360d9_6253	b4896e88b539d3fa43475f6dfcb2ce01_5538	c61c42a8f68237c764380b009525216b_1308	553e8f831ae472b9ce0dc4a4eb0d90ea_4894
secY		preprotein translocase subunit SecY					3706				1274	1274	1274	C-tertium_1_03615	ad00bc3ebeebe0635d1f4bc8ecae80cc_5881	cdbc432ad82d57e8e7ecb6b605c360d9_1947	b4896e88b539d3fa43475f6dfcb2ce01_4093	c61c42a8f68237c764380b009525216b_6644	553e8f831ae472b9ce0dc4a4eb0d90ea_4570
WP_097032779.1		UPF0104 family protein					3001				1016	1016	1016	C-tertium_1_01569	ad00bc3ebeebe0635d1f4bc8ecae80cc_1030	cdbc432ad82d57e8e7ecb6b605c360d9_60	b4896e88b539d3fa43475f6dfcb2ce01_4848	c61c42a8f68237c764380b009525216b_3238	553e8f831ae472b9ce0dc4a4eb0d90ea_2010
WP_008676945.1		alpha/beta hydrolase					4336				983	983	983	C-tertium_1_02697	ad00bc3ebeebe0635d1f4bc8ecae80cc_3556	cdbc432ad82d57e8e7ecb6b605c360d9_6283	b4896e88b539d3fa43475f6dfcb2ce01_5568	c61c42a8f68237c764380b009525216b_1278	553e8f831ae472b9ce0dc4a4eb0d90ea_4924
dapG		aspartate kinase					3037				1202	1202	1202	C-tertium_1_01607	ad00bc3ebeebe0635d1f4bc8ecae80cc_1102	cdbc432ad82d57e8e7ecb6b605c360d9_134	b4896e88b539d3fa43475f6dfcb2ce01_4922	c61c42a8f68237c764380b009525216b_3164	553e8f831ae472b9ce0dc4a4eb0d90ea_1938
WP_008677133.1		DedA family protein					4447				500	500	500	C-tertium_1_02583	ad00bc3ebeebe0635d1f4bc8ecae80cc_3354	cdbc432ad82d57e8e7ecb6b605c360d9_960	b4896e88b539d3fa43475f6dfcb2ce01_3868	c61c42a8f68237c764380b009525216b_1483	553e8f831ae472b9ce0dc4a4eb0d90ea_5495
rpoB		DNA-directed RNA polymerase subunit beta					3732				3707	3707	3707	C-tertium_1_03587	ad00bc3ebeebe0635d1f4bc8ecae80cc_4769	cdbc432ad82d57e8e7ecb6b605c360d9_4057	b4896e88b539d3fa43475f6dfcb2ce01_5317	c61c42a8f68237c764380b009525216b_6700	553e8f831ae472b9ce0dc4a4eb0d90ea_102
WP_008678248.1		FAD-dependent oxidoreductase					3162				1268	1268	1268	C-tertium_1_01732	ad00bc3ebeebe0635d1f4bc8ecae80cc_1351	cdbc432ad82d57e8e7ecb6b605c360d9_384	b4896e88b539d3fa43475f6dfcb2ce01_5172	c61c42a8f68237c764380b009525216b_2914	553e8f831ae472b9ce0dc4a4eb0d90ea_1689
WP_141396849.1		hypothetical protein					2756				374	383	375	C-tertium_1_00991	ad00bc3ebeebe0635d1f4bc8ecae80cc_7498	cdbc432ad82d57e8e7ecb6b605c360d9_3173	b4896e88b539d3fa43475f6dfcb2ce01_592	c61c42a8f68237c764380b009525216b_4278	553e8f831ae472b9ce0dc4a4eb0d90ea_3138
WP_008681055.1		GTP pyrophosphokinase family protein					3601				683	683	683	C-tertium_1_03720	ad00bc3ebeebe0635d1f4bc8ecae80cc_6045	cdbc432ad82d57e8e7ecb6b605c360d9_3602	b4896e88b539d3fa43475f6dfcb2ce01_3009	c61c42a8f68237c764380b009525216b_6478	553e8f831ae472b9ce0dc4a4eb0d90ea_2524
WP_008678339.1		DAK2 domain-containing protein					3093				1670	1670	1670	C-tertium_1_01663	ad00bc3ebeebe0635d1f4bc8ecae80cc_1212	cdbc432ad82d57e8e7ecb6b605c360d9_244	b4896e88b539d3fa43475f6dfcb2ce01_5032	c61c42a8f68237c764380b009525216b_3054	553e8f831ae472b9ce0dc4a4eb0d90ea_1828
WP_008678846.1		NAD(P)/FAD-dependent oxidoreductase					4516				1223	1223	1223	C-tertium_1_01312	ad00bc3ebeebe0635d1f4bc8ecae80cc_2464	cdbc432ad82d57e8e7ecb6b605c360d9_5109	b4896e88b539d3fa43475f6dfcb2ce01_2910	c61c42a8f68237c764380b009525216b_3706	553e8f831ae472b9ce0dc4a4eb0d90ea_754
WP_097032727.1		HAMP domain-containing protein					3124				1706	1706	1706	C-tertium_1_01694	ad00bc3ebeebe0635d1f4bc8ecae80cc_1275	cdbc432ad82d57e8e7ecb6b605c360d9_307	b4896e88b539d3fa43475f6dfcb2ce01_5095	c61c42a8f68237c764380b009525216b_2991	553e8f831ae472b9ce0dc4a4eb0d90ea_1765
WP_008680869.1		hypothetical protein					4881				332	332	332	C-tertium_1_00028	ad00bc3ebeebe0635d1f4bc8ecae80cc_6287	cdbc432ad82d57e8e7ecb6b605c360d9_7146	b4896e88b539d3fa43475f6dfcb2ce01_2371	c61c42a8f68237c764380b009525216b_6223	553e8f831ae472b9ce0dc4a4eb0d90ea_2294
WP_008676802.1		methionine ABC transporter ATP-binding protein					350				1037	1037	1037	C-tertium_1_02787	ad00bc3ebeebe0635d1f4bc8ecae80cc_3732	cdbc432ad82d57e8e7ecb6b605c360d9_6463	b4896e88b539d3fa43475f6dfcb2ce01_5748	c61c42a8f68237c764380b009525216b_1098	553e8f831ae472b9ce0dc4a4eb0d90ea_3897
WP_008680346.1		nucleoside kinase					5037				1655	1655	1655	C-tertium_1_00355	ad00bc3ebeebe0635d1f4bc8ecae80cc_6963	cdbc432ad82d57e8e7ecb6b605c360d9_6006	b4896e88b539d3fa43475f6dfcb2ce01_2047	c61c42a8f68237c764380b009525216b_5581	553e8f831ae472b9ce0dc4a4eb0d90ea_6492
pgsA		CDP-diacylglycerol--glycerol-3-phosphate 3-phosphatidyltransferase					3033				590	590	590	C-tertium_1_01603	ad00bc3ebeebe0635d1f4bc8ecae80cc_1094	cdbc432ad82d57e8e7ecb6b605c360d9_126	b4896e88b539d3fa43475f6dfcb2ce01_4914	c61c42a8f68237c764380b009525216b_3172	553e8f831ae472b9ce0dc4a4eb0d90ea_1946
WP_008678645.1		rubredoxin					1659				335	335	335	C-tertium_1_01475	ad00bc3ebeebe0635d1f4bc8ecae80cc_5633	cdbc432ad82d57e8e7ecb6b605c360d9_5399	b4896e88b539d3fa43475f6dfcb2ce01_2444	c61c42a8f68237c764380b009525216b_3426	553e8f831ae472b9ce0dc4a4eb0d90ea_3723
WP_099346766.1		triose-phosphate isomerase					4191				746	746	746	C-tertium_1_00436	ad00bc3ebeebe0635d1f4bc8ecae80cc_1795	cdbc432ad82d57e8e7ecb6b605c360d9_5848	b4896e88b539d3fa43475f6dfcb2ce01_7200	c61c42a8f68237c764380b009525216b_5417	553e8f831ae472b9ce0dc4a4eb0d90ea_2730
WP_008679218.1		hypothetical protein					2720				359	359	359	C-tertium_1_01028	ad00bc3ebeebe0635d1f4bc8ecae80cc_7571	cdbc432ad82d57e8e7ecb6b605c360d9_3004	b4896e88b539d3fa43475f6dfcb2ce01_515	c61c42a8f68237c764380b009525216b_4201	553e8f831ae472b9ce0dc4a4eb0d90ea_3211
WP_111928446.1		hypothetical protein					750				848	848	848	C-tertium_1_03300	ad00bc3ebeebe0635d1f4bc8ecae80cc_4339	cdbc432ad82d57e8e7ecb6b605c360d9_1546	b4896e88b539d3fa43475f6dfcb2ce01_1886	c61c42a8f68237c764380b009525216b_243	553e8f831ae472b9ce0dc4a4eb0d90ea_7089
WP_099346343.1		ATP-dependent metallopeptidase FtsH/Yme1/Tma family protein					3906				1802	1802	1802	C-tertium_1_03527	ad00bc3ebeebe0635d1f4bc8ecae80cc_1930	cdbc432ad82d57e8e7ecb6b605c360d9_1116	b4896e88b539d3fa43475f6dfcb2ce01_6851	c61c42a8f68237c764380b009525216b_7334	553e8f831ae472b9ce0dc4a4eb0d90ea_5413
infB		translation initiation factor IF-2					3046				2045	2045	2045	C-tertium_1_01616	ad00bc3ebeebe0635d1f4bc8ecae80cc_1120	cdbc432ad82d57e8e7ecb6b605c360d9_152	b4896e88b539d3fa43475f6dfcb2ce01_4940	c61c42a8f68237c764380b009525216b_3146	553e8f831ae472b9ce0dc4a4eb0d90ea_1920
WP_008678398.1		elongation factor Ts					3060				911	911	911	C-tertium_1_01630	ad00bc3ebeebe0635d1f4bc8ecae80cc_1148	cdbc432ad82d57e8e7ecb6b605c360d9_180	b4896e88b539d3fa43475f6dfcb2ce01_4968	c61c42a8f68237c764380b009525216b_3118	553e8f831ae472b9ce0dc4a4eb0d90ea_1892
WP_008677181.1		HAD family hydrolase					4482				785	785	785	C-tertium_1_02553	ad00bc3ebeebe0635d1f4bc8ecae80cc_3280	cdbc432ad82d57e8e7ecb6b605c360d9_895	b4896e88b539d3fa43475f6dfcb2ce01_3801	c61c42a8f68237c764380b009525216b_1554	553e8f831ae472b9ce0dc4a4eb0d90ea_1202
WP_008681206.1		50S ribosomal protein L10					3734				503	503	503	C-tertium_1_03585	ad00bc3ebeebe0635d1f4bc8ecae80cc_4765	cdbc432ad82d57e8e7ecb6b605c360d9_4061	b4896e88b539d3fa43475f6dfcb2ce01_5313	c61c42a8f68237c764380b009525216b_6704	553e8f831ae472b9ce0dc4a4eb0d90ea_98
WP_008678309.1		asparaginase					3113				986	992	987	C-tertium_1_01683	ad00bc3ebeebe0635d1f4bc8ecae80cc_1253	cdbc432ad82d57e8e7ecb6b605c360d9_285	b4896e88b539d3fa43475f6dfcb2ce01_5073	c61c42a8f68237c764380b009525216b_3013	553e8f831ae472b9ce0dc4a4eb0d90ea_1787
WP_008680784.1		sugar ABC transporter permease					4838				959	959	959	C-tertium_1_00070	ad00bc3ebeebe0635d1f4bc8ecae80cc_6369	cdbc432ad82d57e8e7ecb6b605c360d9_7232	b4896e88b539d3fa43475f6dfcb2ce01_6500	c61c42a8f68237c764380b009525216b_6133	553e8f831ae472b9ce0dc4a4eb0d90ea_2210
WP_008681667.1		formate--tetrahydrofolate ligase					3905				1670	1670	1670	C-tertium_1_03528	ad00bc3ebeebe0635d1f4bc8ecae80cc_1928	cdbc432ad82d57e8e7ecb6b605c360d9_1114	b4896e88b539d3fa43475f6dfcb2ce01_6849	c61c42a8f68237c764380b009525216b_7336	553e8f831ae472b9ce0dc4a4eb0d90ea_5411
WP_099346016.1		penicillin-binding protein					411				2981	2981	2981	C-tertium_1_02847	ad00bc3ebeebe0635d1f4bc8ecae80cc_3855	cdbc432ad82d57e8e7ecb6b605c360d9_6586	b4896e88b539d3fa43475f6dfcb2ce01_5871	c61c42a8f68237c764380b009525216b_975	553e8f831ae472b9ce0dc4a4eb0d90ea_1150
WP_051005317.1		tetratricopeptide repeat protein					2712				1034	1088	1043	C-tertium_1_01036	ad00bc3ebeebe0635d1f4bc8ecae80cc_7587	cdbc432ad82d57e8e7ecb6b605c360d9_2988	b4896e88b539d3fa43475f6dfcb2ce01_499	c61c42a8f68237c764380b009525216b_4185	553e8f831ae472b9ce0dc4a4eb0d90ea_3227
WP_099345935.1		acyltransferase family protein					1351				1028	1028	1028	C-tertium_1_02522	ad00bc3ebeebe0635d1f4bc8ecae80cc_3217	cdbc432ad82d57e8e7ecb6b605c360d9_4795	b4896e88b539d3fa43475f6dfcb2ce01_3740	c61c42a8f68237c764380b009525216b_1617	553e8f831ae472b9ce0dc4a4eb0d90ea_7471
WP_008678675.1		methyl-accepting chemotaxis protein					1396				1766	1766	1766	C-tertium_1_01452	ad00bc3ebeebe0635d1f4bc8ecae80cc_5680	cdbc432ad82d57e8e7ecb6b605c360d9_5356	b4896e88b539d3fa43475f6dfcb2ce01_2487	c61c42a8f68237c764380b009525216b_3469	553e8f831ae472b9ce0dc4a4eb0d90ea_3680
WP_035286049.1		zinc dependent phospholipase C family protein					3532				590	593	590	C-tertium_1_03763	ad00bc3ebeebe0635d1f4bc8ecae80cc_6126	cdbc432ad82d57e8e7ecb6b605c360d9_1728	b4896e88b539d3fa43475f6dfcb2ce01_2210	c61c42a8f68237c764380b009525216b_6394	553e8f831ae472b9ce0dc4a4eb0d90ea_2443
WP_097034207.1		QueT transporter family protein					4533				500	500	500	C-tertium_1_01329	ad00bc3ebeebe0635d1f4bc8ecae80cc_2430	cdbc432ad82d57e8e7ecb6b605c360d9_5144	b4896e88b539d3fa43475f6dfcb2ce01_2875	c61c42a8f68237c764380b009525216b_3671	553e8f831ae472b9ce0dc4a4eb0d90ea_788
WP_008681400.1		ABC transporter ATP-binding protein					1634				875	875	875	C-tertium_1_03381	ad00bc3ebeebe0635d1f4bc8ecae80cc_2231	cdbc432ad82d57e8e7ecb6b605c360d9_2341	b4896e88b539d3fa43475f6dfcb2ce01_4420	c61c42a8f68237c764380b009525216b_6993	553e8f831ae472b9ce0dc4a4eb0d90ea_6131
galE		UDP-glucose 4-epimerase GalE					1680				986	986	986	C-tertium_1_01496	ad00bc3ebeebe0635d1f4bc8ecae80cc_5589	cdbc432ad82d57e8e7ecb6b605c360d9_5441	b4896e88b539d3fa43475f6dfcb2ce01_2402	c61c42a8f68237c764380b009525216b_3384	553e8f831ae472b9ce0dc4a4eb0d90ea_3765
WP_097032920.1		hypothetical protein					2671				362	362	362	C-tertium_1_01076	ad00bc3ebeebe0635d1f4bc8ecae80cc_4816	cdbc432ad82d57e8e7ecb6b605c360d9_2906	b4896e88b539d3fa43475f6dfcb2ce01_417	c61c42a8f68237c764380b009525216b_4103	553e8f831ae472b9ce0dc4a4eb0d90ea_3309
cadA		cadmium-translocating P-type ATPase					3530				2279	2291	2287	C-tertium_1_03765	ad00bc3ebeebe0635d1f4bc8ecae80cc_6130	cdbc432ad82d57e8e7ecb6b605c360d9_1724	b4896e88b539d3fa43475f6dfcb2ce01_2214	c61c42a8f68237c764380b009525216b_6390	553e8f831ae472b9ce0dc4a4eb0d90ea_2439
WP_099346109.1		AEC family transporter					4389				905	905	905	C-tertium_1_02644	ad00bc3ebeebe0635d1f4bc8ecae80cc_3450	cdbc432ad82d57e8e7ecb6b605c360d9_1056	b4896e88b539d3fa43475f6dfcb2ce01_3962	c61c42a8f68237c764380b009525216b_1391	553e8f831ae472b9ce0dc4a4eb0d90ea_7424
WP_008680070.1		hypothetical protein					4561				1172	1172	1172	C-tertium_1_00505	ad00bc3ebeebe0635d1f4bc8ecae80cc_911	cdbc432ad82d57e8e7ecb6b605c360d9_5716	b4896e88b539d3fa43475f6dfcb2ce01_7368	c61c42a8f68237c764380b009525216b_5249	553e8f831ae472b9ce0dc4a4eb0d90ea_2591
pdaA		delta-lactam-biosynthetic de-N-acetylase					2706				782	818	800	C-tertium_1_01042	ad00bc3ebeebe0635d1f4bc8ecae80cc_7599	cdbc432ad82d57e8e7ecb6b605c360d9_2976	b4896e88b539d3fa43475f6dfcb2ce01_487	c61c42a8f68237c764380b009525216b_4173	553e8f831ae472b9ce0dc4a4eb0d90ea_3239
WP_008678011.1		chemotaxis protein CheC					3308				599	599	599	C-tertium_1_01889	ad00bc3ebeebe0635d1f4bc8ecae80cc_1620	cdbc432ad82d57e8e7ecb6b605c360d9_674	b4896e88b539d3fa43475f6dfcb2ce01_1462	c61c42a8f68237c764380b009525216b_2618	553e8f831ae472b9ce0dc4a4eb0d90ea_1405
WP_008681675.1		glycine--tRNA ligase					3900				1391	1391	1391	C-tertium_1_03536	ad00bc3ebeebe0635d1f4bc8ecae80cc_1909	cdbc432ad82d57e8e7ecb6b605c360d9_1094	b4896e88b539d3fa43475f6dfcb2ce01_6829	c61c42a8f68237c764380b009525216b_7356	553e8f831ae472b9ce0dc4a4eb0d90ea_5392
WP_008675970.1		tRNA threonylcarbamoyladenosine dehydratase					824				758	758	758	C-tertium_1_03183	ad00bc3ebeebe0635d1f4bc8ecae80cc_1762	cdbc432ad82d57e8e7ecb6b605c360d9_1360	b4896e88b539d3fa43475f6dfcb2ce01_1692	c61c42a8f68237c764380b009525216b_30	553e8f831ae472b9ce0dc4a4eb0d90ea_201
WP_008678095.1		calcium-translocating P-type ATPase, SERCA-type					3368				2549	2549	2549	C-tertium_1_01835	ad00bc3ebeebe0635d1f4bc8ecae80cc_1526	cdbc432ad82d57e8e7ecb6b605c360d9_578	b4896e88b539d3fa43475f6dfcb2ce01_1558	c61c42a8f68237c764380b009525216b_2714	553e8f831ae472b9ce0dc4a4eb0d90ea_1499
WP_008676659.1		hemolysin III family protein					437				665	665	665	C-tertium_1_02873	ad00bc3ebeebe0635d1f4bc8ecae80cc_3907	cdbc432ad82d57e8e7ecb6b605c360d9_6638	b4896e88b539d3fa43475f6dfcb2ce01_6258	c61c42a8f68237c764380b009525216b_923	553e8f831ae472b9ce0dc4a4eb0d90ea_1098
dusB		tRNA dihydrouridine synthase DusB					3903				986	986	986	C-tertium_1_03530	ad00bc3ebeebe0635d1f4bc8ecae80cc_1924	cdbc432ad82d57e8e7ecb6b605c360d9_1110	b4896e88b539d3fa43475f6dfcb2ce01_6845	c61c42a8f68237c764380b009525216b_7340	553e8f831ae472b9ce0dc4a4eb0d90ea_5407
WP_008680425.1		GTP pyrophosphokinase family protein					4966				791	791	791	C-tertium_1_00309	ad00bc3ebeebe0635d1f4bc8ecae80cc_6883	cdbc432ad82d57e8e7ecb6b605c360d9_6086	b4896e88b539d3fa43475f6dfcb2ce01_2127	c61c42a8f68237c764380b009525216b_5663	553e8f831ae472b9ce0dc4a4eb0d90ea_7065
WP_008677704.1		ROK family protein					581				1022	1022	1022	C-tertium_1_02143	ad00bc3ebeebe0635d1f4bc8ecae80cc_5483	cdbc432ad82d57e8e7ecb6b605c360d9_4272	b4896e88b539d3fa43475f6dfcb2ce01_6081	c61c42a8f68237c764380b009525216b_2227	553e8f831ae472b9ce0dc4a4eb0d90ea_4291
lysA		diaminopimelate decarboxylase					932				1292	1292	1292	C-tertium_1_03026	ad00bc3ebeebe0635d1f4bc8ecae80cc_198	cdbc432ad82d57e8e7ecb6b605c360d9_2459	b4896e88b539d3fa43475f6dfcb2ce01_4730	c61c42a8f68237c764380b009525216b_517	553e8f831ae472b9ce0dc4a4eb0d90ea_6327
WP_008677340.1		pyruvate, phosphate dikinase					1288				2630	2630	2630	C-tertium_1_02463	ad00bc3ebeebe0635d1f4bc8ecae80cc_5009	cdbc432ad82d57e8e7ecb6b605c360d9_4754	b4896e88b539d3fa43475f6dfcb2ce01_3624	c61c42a8f68237c764380b009525216b_1743	553e8f831ae472b9ce0dc4a4eb0d90ea_913
WP_099346091.1		ABC transporter permease					492				374	947	786	C-tertium_1_02081 C-tertium_1_02934	ad00bc3ebeebe0635d1f4bc8ecae80cc_4160	cdbc432ad82d57e8e7ecb6b605c360d9_2526	b4896e88b539d3fa43475f6dfcb2ce01_3090	c61c42a8f68237c764380b009525216b_2356	553e8f831ae472b9ce0dc4a4eb0d90ea_34 553e8f831ae472b9ce0dc4a4eb0d90ea_967 553e8f831ae472b9ce0dc4a4eb0d90ea_2076
WP_008679180.1		small basic family protein					2694				350	350	350	C-tertium_1_01054	ad00bc3ebeebe0635d1f4bc8ecae80cc_7623	cdbc432ad82d57e8e7ecb6b605c360d9_2952	b4896e88b539d3fa43475f6dfcb2ce01_463	c61c42a8f68237c764380b009525216b_4149	553e8f831ae472b9ce0dc4a4eb0d90ea_3263
WP_008678676.1		SulP family inorganic anion transporter					1397				1637	1637	1637	C-tertium_1_01451	ad00bc3ebeebe0635d1f4bc8ecae80cc_5682	cdbc432ad82d57e8e7ecb6b605c360d9_5354	b4896e88b539d3fa43475f6dfcb2ce01_2489	c61c42a8f68237c764380b009525216b_3471	553e8f831ae472b9ce0dc4a4eb0d90ea_3678
WP_008679930.1		glycosyltransferase family 2 protein					4609				740	740	740	C-tertium_1_00587	ad00bc3ebeebe0635d1f4bc8ecae80cc_2734	cdbc432ad82d57e8e7ecb6b605c360d9_7598	b4896e88b539d3fa43475f6dfcb2ce01_1268	c61c42a8f68237c764380b009525216b_5090	553e8f831ae472b9ce0dc4a4eb0d90ea_6754
WP_008680434.1		YbaN family protein					4958				410	410	410	C-tertium_1_00301	ad00bc3ebeebe0635d1f4bc8ecae80cc_6867	cdbc432ad82d57e8e7ecb6b605c360d9_6102	b4896e88b539d3fa43475f6dfcb2ce01_2143	c61c42a8f68237c764380b009525216b_5679	553e8f831ae472b9ce0dc4a4eb0d90ea_7049
WP_008680382.1		CYTH domain-containing protein					5058				560	560	560	C-tertium_1_00334	ad00bc3ebeebe0635d1f4bc8ecae80cc_6921	cdbc432ad82d57e8e7ecb6b605c360d9_6048	b4896e88b539d3fa43475f6dfcb2ce01_2089	c61c42a8f68237c764380b009525216b_5625	553e8f831ae472b9ce0dc4a4eb0d90ea_7204
spoIIE		stage II sporulation protein E					3909				2384	2384	2384	C-tertium_1_03524	ad00bc3ebeebe0635d1f4bc8ecae80cc_1936	cdbc432ad82d57e8e7ecb6b605c360d9_1122	b4896e88b539d3fa43475f6dfcb2ce01_6857	c61c42a8f68237c764380b009525216b_7328	553e8f831ae472b9ce0dc4a4eb0d90ea_5419
ffh		signal recognition particle protein					3074				1352	1352	1352	C-tertium_1_01644	ad00bc3ebeebe0635d1f4bc8ecae80cc_1176	cdbc432ad82d57e8e7ecb6b605c360d9_208	b4896e88b539d3fa43475f6dfcb2ce01_4996	c61c42a8f68237c764380b009525216b_3090	553e8f831ae472b9ce0dc4a4eb0d90ea_1864
menA		1,4-dihydroxy-2-naphthoate polyprenyltransferase					3650				956	959	958	C-tertium_1_03670	ad00bc3ebeebe0635d1f4bc8ecae80cc_5991	cdbc432ad82d57e8e7ecb6b605c360d9_1837	b4896e88b539d3fa43475f6dfcb2ce01_3065	c61c42a8f68237c764380b009525216b_6534	553e8f831ae472b9ce0dc4a4eb0d90ea_4680
WP_099346681.1		FAD-dependent oxidoreductase					3836				2633	2633	2633	C-tertium_1_03105	ad00bc3ebeebe0635d1f4bc8ecae80cc_671	cdbc432ad82d57e8e7ecb6b605c360d9_2169	b4896e88b539d3fa43475f6dfcb2ce01_2614	c61c42a8f68237c764380b009525216b_363	553e8f831ae472b9ce0dc4a4eb0d90ea_5603
WP_008678839.1		TerC/Alx family metal homeostasis membrane protein					4522				845	845	845	C-tertium_1_01318	ad00bc3ebeebe0635d1f4bc8ecae80cc_2452	cdbc432ad82d57e8e7ecb6b605c360d9_5121	b4896e88b539d3fa43475f6dfcb2ce01_2898	c61c42a8f68237c764380b009525216b_3694	553e8f831ae472b9ce0dc4a4eb0d90ea_766
WP_008678241.1		RnfABCDGE type electron transport complex subunit G					3167				614	614	614	C-tertium_1_01741	ad00bc3ebeebe0635d1f4bc8ecae80cc_1361	cdbc432ad82d57e8e7ecb6b605c360d9_394	b4896e88b539d3fa43475f6dfcb2ce01_5182	c61c42a8f68237c764380b009525216b_2904	553e8f831ae472b9ce0dc4a4eb0d90ea_1679
WP_008679178.1		DUF881 domain-containing protein					2693				734	734	734	C-tertium_1_01055	ad00bc3ebeebe0635d1f4bc8ecae80cc_7625	cdbc432ad82d57e8e7ecb6b605c360d9_2950	b4896e88b539d3fa43475f6dfcb2ce01_461	c61c42a8f68237c764380b009525216b_4147	553e8f831ae472b9ce0dc4a4eb0d90ea_3265
hflX		GTPase HflX					2881				1796	1796	1796	C-tertium_1_00866	ad00bc3ebeebe0635d1f4bc8ecae80cc_7255	cdbc432ad82d57e8e7ecb6b605c360d9_3420	b4896e88b539d3fa43475f6dfcb2ce01_839	c61c42a8f68237c764380b009525216b_4527	553e8f831ae472b9ce0dc4a4eb0d90ea_2895
WP_099345728.1		tagatose bisphosphate family class II aldolase					3507				854	857	855	C-tertium_1_03785	ad00bc3ebeebe0635d1f4bc8ecae80cc_6166	cdbc432ad82d57e8e7ecb6b605c360d9_1688	b4896e88b539d3fa43475f6dfcb2ce01_2250	c61c42a8f68237c764380b009525216b_6354	553e8f831ae472b9ce0dc4a4eb0d90ea_2403
WP_008681677.1		UDP-N-acetylmuramoyl-L-alanine--D-glutamate ligase					3899				1376	1376	1376	C-tertium_1_03537	ad00bc3ebeebe0635d1f4bc8ecae80cc_1907	cdbc432ad82d57e8e7ecb6b605c360d9_1092	b4896e88b539d3fa43475f6dfcb2ce01_6827	c61c42a8f68237c764380b009525216b_7358	553e8f831ae472b9ce0dc4a4eb0d90ea_5390
glgB		1,4-alpha-glucan branching protein GlgB					3821				1976	1976	1976	C-tertium_1_03166	ad00bc3ebeebe0635d1f4bc8ecae80cc_4693	cdbc432ad82d57e8e7ecb6b605c360d9_4837	b4896e88b539d3fa43475f6dfcb2ce01_5386	c61c42a8f68237c764380b009525216b_6810	553e8f831ae472b9ce0dc4a4eb0d90ea_77
WP_008677486.1		acetyl-CoA carboxylase biotin carboxylase subunit					1187				1343	1343	1343	C-tertium_1_02302	ad00bc3ebeebe0635d1f4bc8ecae80cc_5204	cdbc432ad82d57e8e7ecb6b605c360d9_4555	b4896e88b539d3fa43475f6dfcb2ce01_3437	c61c42a8f68237c764380b009525216b_1942	553e8f831ae472b9ce0dc4a4eb0d90ea_6677
WP_097032773.1		8-oxoguanine deaminase					3008				1361	1361	1361	C-tertium_1_01578	ad00bc3ebeebe0635d1f4bc8ecae80cc_1046	cdbc432ad82d57e8e7ecb6b605c360d9_76	b4896e88b539d3fa43475f6dfcb2ce01_4864	c61c42a8f68237c764380b009525216b_3222	553e8f831ae472b9ce0dc4a4eb0d90ea_1994
WP_008680805.1		ROK family protein					4849				911	911	911	C-tertium_1_00060	ad00bc3ebeebe0635d1f4bc8ecae80cc_6349	cdbc432ad82d57e8e7ecb6b605c360d9_7210	b4896e88b539d3fa43475f6dfcb2ce01_6520	c61c42a8f68237c764380b009525216b_6159	553e8f831ae472b9ce0dc4a4eb0d90ea_2232
WP_097033909.1		TIGR00159 family protein					3671				863	863	863	C-tertium_1_03649	ad00bc3ebeebe0635d1f4bc8ecae80cc_5949	cdbc432ad82d57e8e7ecb6b605c360d9_1879	b4896e88b539d3fa43475f6dfcb2ce01_4025	c61c42a8f68237c764380b009525216b_6576	553e8f831ae472b9ce0dc4a4eb0d90ea_4638
fliG		flagellar motor switch protein FliG					3337				1016	1016	1016	C-tertium_1_01861	ad00bc3ebeebe0635d1f4bc8ecae80cc_1576	cdbc432ad82d57e8e7ecb6b605c360d9_630	b4896e88b539d3fa43475f6dfcb2ce01_1506	c61c42a8f68237c764380b009525216b_2662	553e8f831ae472b9ce0dc4a4eb0d90ea_1449
WP_008680433.1		hypothetical protein					4959				323	323	323	C-tertium_1_00302	ad00bc3ebeebe0635d1f4bc8ecae80cc_6869	cdbc432ad82d57e8e7ecb6b605c360d9_6100	b4896e88b539d3fa43475f6dfcb2ce01_2141	c61c42a8f68237c764380b009525216b_5677	553e8f831ae472b9ce0dc4a4eb0d90ea_7051
WP_097032912.1		hypothetical protein					2682				875	986	967	C-tertium_1_01065	ad00bc3ebeebe0635d1f4bc8ecae80cc_7647	cdbc432ad82d57e8e7ecb6b605c360d9_2928	b4896e88b539d3fa43475f6dfcb2ce01_439	c61c42a8f68237c764380b009525216b_4125	553e8f831ae472b9ce0dc4a4eb0d90ea_3287
WP_008676398.1		copper homeostasis protein CutC					132				608	608	608	C-tertium_1_02989	ad00bc3ebeebe0635d1f4bc8ecae80cc_104	cdbc432ad82d57e8e7ecb6b605c360d9_4886	b4896e88b539d3fa43475f6dfcb2ce01_5475	c61c42a8f68237c764380b009525216b_605	553e8f831ae472b9ce0dc4a4eb0d90ea_5379
WP_097034095.1		DUF1836 domain-containing protein					1631				584	584	584	C-tertium_1_03384	ad00bc3ebeebe0635d1f4bc8ecae80cc_2225	cdbc432ad82d57e8e7ecb6b605c360d9_2347	b4896e88b539d3fa43475f6dfcb2ce01_4426	c61c42a8f68237c764380b009525216b_6999	553e8f831ae472b9ce0dc4a4eb0d90ea_6125
WP_008678304.1		DUF512 domain-containing protein					3118				1334	1334	1334	C-tertium_1_01688	ad00bc3ebeebe0635d1f4bc8ecae80cc_1263	cdbc432ad82d57e8e7ecb6b605c360d9_295	b4896e88b539d3fa43475f6dfcb2ce01_5083	c61c42a8f68237c764380b009525216b_3003	553e8f831ae472b9ce0dc4a4eb0d90ea_1777
WP_008677684.1		ABC transporter ATP-binding protein					560				1784	1787	1784	C-tertium_1_02165	ad00bc3ebeebe0635d1f4bc8ecae80cc_5451	cdbc432ad82d57e8e7ecb6b605c360d9_4302	b4896e88b539d3fa43475f6dfcb2ce01_6111	c61c42a8f68237c764380b009525216b_2195	553e8f831ae472b9ce0dc4a4eb0d90ea_4321
WP_097033643.1		RluA family pseudouridine synthase					4302				971	971	971	C-tertium_1_02730	ad00bc3ebeebe0635d1f4bc8ecae80cc_3621	cdbc432ad82d57e8e7ecb6b605c360d9_6348	b4896e88b539d3fa43475f6dfcb2ce01_5633	c61c42a8f68237c764380b009525216b_1213	553e8f831ae472b9ce0dc4a4eb0d90ea_4989
modA		molybdate ABC transporter substrate-binding protein					1126				800	800	800	C-tertium_1_02242	ad00bc3ebeebe0635d1f4bc8ecae80cc_5315	cdbc432ad82d57e8e7ecb6b605c360d9_4442	b4896e88b539d3fa43475f6dfcb2ce01_3324	c61c42a8f68237c764380b009525216b_2057	553e8f831ae472b9ce0dc4a4eb0d90ea_4453
clpB		ATP-dependent chaperone ClpB					334				2594	2594	2594	C-tertium_1_02771	ad00bc3ebeebe0635d1f4bc8ecae80cc_3702	cdbc432ad82d57e8e7ecb6b605c360d9_6433	b4896e88b539d3fa43475f6dfcb2ce01_5718	c61c42a8f68237c764380b009525216b_1128	553e8f831ae472b9ce0dc4a4eb0d90ea_3927
WP_008676554.1		DUF3794 domain-containing protein					185				1583	1583	1583	C-tertium_1_02951	ad00bc3ebeebe0635d1f4bc8ecae80cc_4196	cdbc432ad82d57e8e7ecb6b605c360d9_3571	b4896e88b539d3fa43475f6dfcb2ce01_3281	c61c42a8f68237c764380b009525216b_758	553e8f831ae472b9ce0dc4a4eb0d90ea_7287
rpsG		30S ribosomal protein S7					3728				470	470	470	C-tertium_1_03591	ad00bc3ebeebe0635d1f4bc8ecae80cc_4777	cdbc432ad82d57e8e7ecb6b605c360d9_4049	b4896e88b539d3fa43475f6dfcb2ce01_5325	c61c42a8f68237c764380b009525216b_6692	553e8f831ae472b9ce0dc4a4eb0d90ea_110
WP_097033907.1		cell wall hydrolase					3674				581	581	581	C-tertium_1_03647	ad00bc3ebeebe0635d1f4bc8ecae80cc_5945	cdbc432ad82d57e8e7ecb6b605c360d9_1883	b4896e88b539d3fa43475f6dfcb2ce01_4029	c61c42a8f68237c764380b009525216b_6580	553e8f831ae472b9ce0dc4a4eb0d90ea_4634
WP_099346990.1		prepilin-type cleavage/methylation domain-containing protein					2678				440	440	440	C-tertium_1_01069	ad00bc3ebeebe0635d1f4bc8ecae80cc_4802	cdbc432ad82d57e8e7ecb6b605c360d9_2920	b4896e88b539d3fa43475f6dfcb2ce01_431	c61c42a8f68237c764380b009525216b_4117	553e8f831ae472b9ce0dc4a4eb0d90ea_3295
WP_008679250.1		4-hydroxy-tetrahydrodipicolinate reductase					2740				755	755	755	C-tertium_1_01007	ad00bc3ebeebe0635d1f4bc8ecae80cc_7528	cdbc432ad82d57e8e7ecb6b605c360d9_3049	b4896e88b539d3fa43475f6dfcb2ce01_560	c61c42a8f68237c764380b009525216b_4246	553e8f831ae472b9ce0dc4a4eb0d90ea_3168
WP_099345950.1		MBL fold metallo-hydrolase					4458				830	830	830	C-tertium_1_02574	ad00bc3ebeebe0635d1f4bc8ecae80cc_3330	cdbc432ad82d57e8e7ecb6b605c360d9_936	b4896e88b539d3fa43475f6dfcb2ce01_3844	c61c42a8f68237c764380b009525216b_1507	553e8f831ae472b9ce0dc4a4eb0d90ea_5519
WP_111928263.1		peptide chain release factor 3					4776				1595	1595	1595	C-tertium_1_00122	ad00bc3ebeebe0635d1f4bc8ecae80cc_6485	cdbc432ad82d57e8e7ecb6b605c360d9_7326	b4896e88b539d3fa43475f6dfcb2ce01_6392	c61c42a8f68237c764380b009525216b_6017	553e8f831ae472b9ce0dc4a4eb0d90ea_4044
WP_008680838.1		MurR/RpiR family transcriptional regulator					4866				845	845	845	C-tertium_1_00043	ad00bc3ebeebe0635d1f4bc8ecae80cc_6317	cdbc432ad82d57e8e7ecb6b605c360d9_7176	b4896e88b539d3fa43475f6dfcb2ce01_6554	c61c42a8f68237c764380b009525216b_6193	553e8f831ae472b9ce0dc4a4eb0d90ea_2264
WP_008679947.1		phosphopentomutase					4616				1190	1190	1190	C-tertium_1_00578	ad00bc3ebeebe0635d1f4bc8ecae80cc_458	cdbc432ad82d57e8e7ecb6b605c360d9_7616	b4896e88b539d3fa43475f6dfcb2ce01_1286	c61c42a8f68237c764380b009525216b_5108	553e8f831ae472b9ce0dc4a4eb0d90ea_6772
WP_008676011.1		1-acyl-sn-glycerol-3-phosphate acyltransferase					856				725	725	725	C-tertium_1_03243	ad00bc3ebeebe0635d1f4bc8ecae80cc_4484	cdbc432ad82d57e8e7ecb6b605c360d9_1411	b4896e88b539d3fa43475f6dfcb2ce01_1743	c61c42a8f68237c764380b009525216b_81	553e8f831ae472b9ce0dc4a4eb0d90ea_7342
WP_097034222.1		DUF4362 domain-containing protein					262				344	344	344	C-tertium_1_02057	ad00bc3ebeebe0635d1f4bc8ecae80cc_7065	cdbc432ad82d57e8e7ecb6b605c360d9_2574	b4896e88b539d3fa43475f6dfcb2ce01_4185	c61c42a8f68237c764380b009525216b_2406	553e8f831ae472b9ce0dc4a4eb0d90ea_2122
eno		phosphopyruvate hydratase					4169				1295	1295	1295	C-tertium_1_00458	ad00bc3ebeebe0635d1f4bc8ecae80cc_1839	cdbc432ad82d57e8e7ecb6b605c360d9_5801	b4896e88b539d3fa43475f6dfcb2ce01_7245	c61c42a8f68237c764380b009525216b_5372	553e8f831ae472b9ce0dc4a4eb0d90ea_2704
WP_097033043.1		DUF979 domain-containing protein					3593				929	929	929	C-tertium_1_03728	ad00bc3ebeebe0635d1f4bc8ecae80cc_6059	cdbc432ad82d57e8e7ecb6b605c360d9_3618	b4896e88b539d3fa43475f6dfcb2ce01_2995	c61c42a8f68237c764380b009525216b_6462	553e8f831ae472b9ce0dc4a4eb0d90ea_2510
agaB		PTS N-acetylgalactosamine transporter subunit IIB					4891				467	467	467	C-tertium_1_00018	ad00bc3ebeebe0635d1f4bc8ecae80cc_6267	cdbc432ad82d57e8e7ecb6b605c360d9_7126	b4896e88b539d3fa43475f6dfcb2ce01_2351	c61c42a8f68237c764380b009525216b_6245	553e8f831ae472b9ce0dc4a4eb0d90ea_2314
spoIIIAA		stage III sporulation protein AA					2668				902	923	919	C-tertium_1_01077	ad00bc3ebeebe0635d1f4bc8ecae80cc_263	cdbc432ad82d57e8e7ecb6b605c360d9_2904	b4896e88b539d3fa43475f6dfcb2ce01_415	c61c42a8f68237c764380b009525216b_4101	553e8f831ae472b9ce0dc4a4eb0d90ea_3311
dxs		1-deoxy-D-xylulose-5-phosphate synthase					2654				1859	1859	1859	C-tertium_1_01091	ad00bc3ebeebe0635d1f4bc8ecae80cc_291	cdbc432ad82d57e8e7ecb6b605c360d9_2876	b4896e88b539d3fa43475f6dfcb2ce01_387	c61c42a8f68237c764380b009525216b_4073	553e8f831ae472b9ce0dc4a4eb0d90ea_3339
WP_008681118.1		hypothetical protein					3669				1601	1601	1601	C-tertium_1_03651	ad00bc3ebeebe0635d1f4bc8ecae80cc_5953	cdbc432ad82d57e8e7ecb6b605c360d9_1875	b4896e88b539d3fa43475f6dfcb2ce01_4021	c61c42a8f68237c764380b009525216b_6572	553e8f831ae472b9ce0dc4a4eb0d90ea_4642
WP_097032668.1		glycosyltransferase family 2 protein					3288				1394	1394	1394	C-tertium_1_01909	ad00bc3ebeebe0635d1f4bc8ecae80cc_1660	cdbc432ad82d57e8e7ecb6b605c360d9_714	b4896e88b539d3fa43475f6dfcb2ce01_1422	c61c42a8f68237c764380b009525216b_2578	553e8f831ae472b9ce0dc4a4eb0d90ea_1365
WP_111928306.1		HAMP domain-containing histidine kinase					4857				1373	1373	1373	C-tertium_1_00052	ad00bc3ebeebe0635d1f4bc8ecae80cc_6335	cdbc432ad82d57e8e7ecb6b605c360d9_7194	b4896e88b539d3fa43475f6dfcb2ce01_6536	c61c42a8f68237c764380b009525216b_6175	553e8f831ae472b9ce0dc4a4eb0d90ea_2246
secF		protein translocase subunit SecF					2835				872	872	872	C-tertium_1_00909	ad00bc3ebeebe0635d1f4bc8ecae80cc_7341	cdbc432ad82d57e8e7ecb6b605c360d9_3334	b4896e88b539d3fa43475f6dfcb2ce01_753	c61c42a8f68237c764380b009525216b_4439	553e8f831ae472b9ce0dc4a4eb0d90ea_2981
WP_008677038.1		peptide deformylase					4386				410	410	410	C-tertium_1_02647	ad00bc3ebeebe0635d1f4bc8ecae80cc_3456	cdbc432ad82d57e8e7ecb6b605c360d9_1062	b4896e88b539d3fa43475f6dfcb2ce01_3968	c61c42a8f68237c764380b009525216b_1385	553e8f831ae472b9ce0dc4a4eb0d90ea_7418
WP_008680376.1		MurR/RpiR family transcriptional regulator					5055				854	854	854	C-tertium_1_00337	ad00bc3ebeebe0635d1f4bc8ecae80cc_6927	cdbc432ad82d57e8e7ecb6b605c360d9_6042	b4896e88b539d3fa43475f6dfcb2ce01_2083	c61c42a8f68237c764380b009525216b_5619	553e8f831ae472b9ce0dc4a4eb0d90ea_7210
pfkB		1-phosphofructokinase					4253				920	920	920	C-tertium_1_01392	ad00bc3ebeebe0635d1f4bc8ecae80cc_5786	cdbc432ad82d57e8e7ecb6b605c360d9_5254	b4896e88b539d3fa43475f6dfcb2ce01_2777	c61c42a8f68237c764380b009525216b_3569	553e8f831ae472b9ce0dc4a4eb0d90ea_3578
WP_008676506.1		TldD/PmbA family protein					159				1343	1343	1343	C-tertium_1_02977	ad00bc3ebeebe0635d1f4bc8ecae80cc_4248	cdbc432ad82d57e8e7ecb6b605c360d9_3519	b4896e88b539d3fa43475f6dfcb2ce01_3229	c61c42a8f68237c764380b009525216b_706	553e8f831ae472b9ce0dc4a4eb0d90ea_7235
obgE		GTPase ObgE					398				1289	1301	1291	C-tertium_1_02834	ad00bc3ebeebe0635d1f4bc8ecae80cc_3829	cdbc432ad82d57e8e7ecb6b605c360d9_6560	b4896e88b539d3fa43475f6dfcb2ce01_5845	c61c42a8f68237c764380b009525216b_1001	553e8f831ae472b9ce0dc4a4eb0d90ea_1176
WP_035285282.1		arginine repressor					2651				449	464	451	C-tertium_1_01094	ad00bc3ebeebe0635d1f4bc8ecae80cc_297	cdbc432ad82d57e8e7ecb6b605c360d9_2870	b4896e88b539d3fa43475f6dfcb2ce01_381	c61c42a8f68237c764380b009525216b_4067	553e8f831ae472b9ce0dc4a4eb0d90ea_3345
WP_008677136.1		HAD family phosphatase					4449				602	602	602	C-tertium_1_02581	ad00bc3ebeebe0635d1f4bc8ecae80cc_3350	cdbc432ad82d57e8e7ecb6b605c360d9_956	b4896e88b539d3fa43475f6dfcb2ce01_3864	c61c42a8f68237c764380b009525216b_1487	553e8f831ae472b9ce0dc4a4eb0d90ea_5499
WP_008680559.1		transcription antiterminator					1489				1919	1919	1919	C-tertium_1_00220	ad00bc3ebeebe0635d1f4bc8ecae80cc_6689	cdbc432ad82d57e8e7ecb6b605c360d9_6895	b4896e88b539d3fa43475f6dfcb2ce01_6671	c61c42a8f68237c764380b009525216b_5831	553e8f831ae472b9ce0dc4a4eb0d90ea_6897
ytxC		putative sporulation protein YtxC					2731				890	890	890	C-tertium_1_01017	ad00bc3ebeebe0635d1f4bc8ecae80cc_7549	cdbc432ad82d57e8e7ecb6b605c360d9_3028	b4896e88b539d3fa43475f6dfcb2ce01_539	c61c42a8f68237c764380b009525216b_4225	553e8f831ae472b9ce0dc4a4eb0d90ea_3189
WP_008678353.1		acetate kinase					3085				1196	1196	1196	C-tertium_1_01655	ad00bc3ebeebe0635d1f4bc8ecae80cc_1196	cdbc432ad82d57e8e7ecb6b605c360d9_228	b4896e88b539d3fa43475f6dfcb2ce01_5016	c61c42a8f68237c764380b009525216b_3070	553e8f831ae472b9ce0dc4a4eb0d90ea_1844
fusA		elongation factor G					3856				2075	2075	2075	C-tertium_1_03133	ad00bc3ebeebe0635d1f4bc8ecae80cc_4878	cdbc432ad82d57e8e7ecb6b605c360d9_4124	b4896e88b539d3fa43475f6dfcb2ce01_5354	c61c42a8f68237c764380b009525216b_6855	553e8f831ae472b9ce0dc4a4eb0d90ea_132
WP_008680452.1		response regulator transcription factor					4944				683	683	683	C-tertium_1_00287	ad00bc3ebeebe0635d1f4bc8ecae80cc_6841	cdbc432ad82d57e8e7ecb6b605c360d9_6128	b4896e88b539d3fa43475f6dfcb2ce01_2169	c61c42a8f68237c764380b009525216b_5705	553e8f831ae472b9ce0dc4a4eb0d90ea_7023
WP_008677116.1		response regulator transcription factor					4435				668	668	668	C-tertium_1_02593	ad00bc3ebeebe0635d1f4bc8ecae80cc_3376	cdbc432ad82d57e8e7ecb6b605c360d9_984	b4896e88b539d3fa43475f6dfcb2ce01_3890	c61c42a8f68237c764380b009525216b_1463	553e8f831ae472b9ce0dc4a4eb0d90ea_5475
WP_008680821.1		cupin domain-containing protein					4860				341	341	341	C-tertium_1_00049	ad00bc3ebeebe0635d1f4bc8ecae80cc_6329	cdbc432ad82d57e8e7ecb6b605c360d9_7188	b4896e88b539d3fa43475f6dfcb2ce01_6542	c61c42a8f68237c764380b009525216b_6181	553e8f831ae472b9ce0dc4a4eb0d90ea_2252
WP_008680159.1		sigma-54-dependent Fis family transcriptional regulator					4164				1901	1901	1901	C-tertium_1_00463	ad00bc3ebeebe0635d1f4bc8ecae80cc_1849	cdbc432ad82d57e8e7ecb6b605c360d9_5791	b4896e88b539d3fa43475f6dfcb2ce01_7255	c61c42a8f68237c764380b009525216b_5362	553e8f831ae472b9ce0dc4a4eb0d90ea_2694
WP_008676644.1		RNA-binding transcriptional accessory protein					449				2165	2174	2172	C-tertium_1_02886	ad00bc3ebeebe0635d1f4bc8ecae80cc_4058	cdbc432ad82d57e8e7ecb6b605c360d9_6667	b4896e88b539d3fa43475f6dfcb2ce01_3192	c61c42a8f68237c764380b009525216b_894	553e8f831ae472b9ce0dc4a4eb0d90ea_1069
WP_083854792.1		D-alanyl-D-alanine carboxypeptidase					2617				1067	1169	1084	C-tertium_1_01127	ad00bc3ebeebe0635d1f4bc8ecae80cc_323	cdbc432ad82d57e8e7ecb6b605c360d9_2844	b4896e88b539d3fa43475f6dfcb2ce01_355	c61c42a8f68237c764380b009525216b_4039	553e8f831ae472b9ce0dc4a4eb0d90ea_3403
rplK		50S ribosomal protein L11					3736				425	425	425	C-tertium_1_03583	ad00bc3ebeebe0635d1f4bc8ecae80cc_4761	cdbc432ad82d57e8e7ecb6b605c360d9_4066	b4896e88b539d3fa43475f6dfcb2ce01_5308	c61c42a8f68237c764380b009525216b_6709	553e8f831ae472b9ce0dc4a4eb0d90ea_94
WP_008678135.1		GTP-binding protein					3387				941	941	941	C-tertium_1_01815	ad00bc3ebeebe0635d1f4bc8ecae80cc_1488	cdbc432ad82d57e8e7ecb6b605c360d9_540	b4896e88b539d3fa43475f6dfcb2ce01_1596	c61c42a8f68237c764380b009525216b_2752	553e8f831ae472b9ce0dc4a4eb0d90ea_1537
WP_008677369.1		DUF1653 domain-containing protein					1265				338	338	338	C-tertium_1_02378	ad00bc3ebeebe0635d1f4bc8ecae80cc_5050	cdbc432ad82d57e8e7ecb6b605c360d9_4713	b4896e88b539d3fa43475f6dfcb2ce01_3595	c61c42a8f68237c764380b009525216b_1784	553e8f831ae472b9ce0dc4a4eb0d90ea_954
WP_097033191.1		N-acetylmannosamine-6-phosphate 2-epimerase					1537				713	713	713	C-tertium_1_00174	ad00bc3ebeebe0635d1f4bc8ecae80cc_6593	cdbc432ad82d57e8e7ecb6b605c360d9_6991	b4896e88b539d3fa43475f6dfcb2ce01_6767	c61c42a8f68237c764380b009525216b_5927	553e8f831ae472b9ce0dc4a4eb0d90ea_4136
WP_008678606.1		MarR family transcriptional regulator					1684				446	446	446	C-tertium_1_01500	ad00bc3ebeebe0635d1f4bc8ecae80cc_5581	cdbc432ad82d57e8e7ecb6b605c360d9_5449	b4896e88b539d3fa43475f6dfcb2ce01_2394	c61c42a8f68237c764380b009525216b_3376	553e8f831ae472b9ce0dc4a4eb0d90ea_3773
WP_008676835.1		ECF transporter S component					331				626	626	626	C-tertium_1_02764	ad00bc3ebeebe0635d1f4bc8ecae80cc_3685	cdbc432ad82d57e8e7ecb6b605c360d9_6416	b4896e88b539d3fa43475f6dfcb2ce01_5701	c61c42a8f68237c764380b009525216b_1145	553e8f831ae472b9ce0dc4a4eb0d90ea_5053
WP_097033267.1		ATP-binding cassette domain-containing protein					1124				1067	1067	1067	C-tertium_1_02240	ad00bc3ebeebe0635d1f4bc8ecae80cc_5319	cdbc432ad82d57e8e7ecb6b605c360d9_4438	b4896e88b539d3fa43475f6dfcb2ce01_3320	c61c42a8f68237c764380b009525216b_2061	553e8f831ae472b9ce0dc4a4eb0d90ea_4449
WP_008677517.1		NAD(+) synthase					1163				1904	1904	1904	C-tertium_1_02278	ad00bc3ebeebe0635d1f4bc8ecae80cc_5249	cdbc432ad82d57e8e7ecb6b605c360d9_4510	b4896e88b539d3fa43475f6dfcb2ce01_3392	c61c42a8f68237c764380b009525216b_1989	553e8f831ae472b9ce0dc4a4eb0d90ea_4519
WP_097032758.1		insulinase family protein					3039				1307	1307	1307	C-tertium_1_01609	ad00bc3ebeebe0635d1f4bc8ecae80cc_1106	cdbc432ad82d57e8e7ecb6b605c360d9_138	b4896e88b539d3fa43475f6dfcb2ce01_4926	c61c42a8f68237c764380b009525216b_3160	553e8f831ae472b9ce0dc4a4eb0d90ea_1934
WP_097033188.1		xanthine dehydrogenase					1540				1070	1070	1070	C-tertium_1_00171	ad00bc3ebeebe0635d1f4bc8ecae80cc_6587	cdbc432ad82d57e8e7ecb6b605c360d9_6997	b4896e88b539d3fa43475f6dfcb2ce01_6773	c61c42a8f68237c764380b009525216b_5933	553e8f831ae472b9ce0dc4a4eb0d90ea_4130
WP_008679067.1		hypothetical protein					2605				182	182	182	C-tertium_1_01139	ad00bc3ebeebe0635d1f4bc8ecae80cc_347	cdbc432ad82d57e8e7ecb6b605c360d9_2695	b4896e88b539d3fa43475f6dfcb2ce01_331	c61c42a8f68237c764380b009525216b_4013	553e8f831ae472b9ce0dc4a4eb0d90ea_3427
WP_097032791.1		MATE family efflux transporter					2982				1346	1346	1346	C-tertium_1_01551	ad00bc3ebeebe0635d1f4bc8ecae80cc_993	cdbc432ad82d57e8e7ecb6b605c360d9_23	b4896e88b539d3fa43475f6dfcb2ce01_4811	c61c42a8f68237c764380b009525216b_3277	553e8f831ae472b9ce0dc4a4eb0d90ea_2047
WP_008676388.1		response regulator transcription factor					923				698	698	698	C-tertium_1_03017	ad00bc3ebeebe0635d1f4bc8ecae80cc_180	cdbc432ad82d57e8e7ecb6b605c360d9_2441	b4896e88b539d3fa43475f6dfcb2ce01_4748	c61c42a8f68237c764380b009525216b_535	553e8f831ae472b9ce0dc4a4eb0d90ea_6345
WP_008677218.1		hypothetical protein					5				647	647	647	C-tertium_1_02531	ad00bc3ebeebe0635d1f4bc8ecae80cc_3235	cdbc432ad82d57e8e7ecb6b605c360d9_850	b4896e88b539d3fa43475f6dfcb2ce01_3756	c61c42a8f68237c764380b009525216b_1599	553e8f831ae472b9ce0dc4a4eb0d90ea_7455
rbsB		ribose ABC transporter substrate-binding protein RbsB					5016				914	914	914	C-tertium_1_00376	ad00bc3ebeebe0635d1f4bc8ecae80cc_7006	cdbc432ad82d57e8e7ecb6b605c360d9_5963	b4896e88b539d3fa43475f6dfcb2ce01_2004	c61c42a8f68237c764380b009525216b_5538	553e8f831ae472b9ce0dc4a4eb0d90ea_6535
WP_008681120.1		hypothetical protein					3670				1262	1262	1262	C-tertium_1_03650	ad00bc3ebeebe0635d1f4bc8ecae80cc_5951	cdbc432ad82d57e8e7ecb6b605c360d9_1877	b4896e88b539d3fa43475f6dfcb2ce01_4023	c61c42a8f68237c764380b009525216b_6574	553e8f831ae472b9ce0dc4a4eb0d90ea_4640
WP_097033591.1		exonuclease					426				896	899	898	C-tertium_1_02862	ad00bc3ebeebe0635d1f4bc8ecae80cc_3885	cdbc432ad82d57e8e7ecb6b605c360d9_6616	b4896e88b539d3fa43475f6dfcb2ce01_6280	c61c42a8f68237c764380b009525216b_945	553e8f831ae472b9ce0dc4a4eb0d90ea_1120
WP_111928606.1		ABC transporter ATP-binding protein					645				1520	1529	1521	C-tertium_1_02936	ad00bc3ebeebe0635d1f4bc8ecae80cc_4164	cdbc432ad82d57e8e7ecb6b605c360d9_4812	b4896e88b539d3fa43475f6dfcb2ce01_3311	c61c42a8f68237c764380b009525216b_788	553e8f831ae472b9ce0dc4a4eb0d90ea_7317
WP_008680908.1		YaiI/YqxD family protein					4905				443	443	443	C-tertium_1_00004	ad00bc3ebeebe0635d1f4bc8ecae80cc_6239	cdbc432ad82d57e8e7ecb6b605c360d9_7098	b4896e88b539d3fa43475f6dfcb2ce01_2323	c61c42a8f68237c764380b009525216b_6273	553e8f831ae472b9ce0dc4a4eb0d90ea_2342
WP_008678858.1		glycoside hydrolase family 31 protein					4507				2339	2339	2339	C-tertium_1_01303	ad00bc3ebeebe0635d1f4bc8ecae80cc_2482	cdbc432ad82d57e8e7ecb6b605c360d9_5091	b4896e88b539d3fa43475f6dfcb2ce01_5	c61c42a8f68237c764380b009525216b_3724	553e8f831ae472b9ce0dc4a4eb0d90ea_736
WP_008678845.1		(d)CMP kinase					4517				653	653	653	C-tertium_1_01313	ad00bc3ebeebe0635d1f4bc8ecae80cc_2462	cdbc432ad82d57e8e7ecb6b605c360d9_5111	b4896e88b539d3fa43475f6dfcb2ce01_2908	c61c42a8f68237c764380b009525216b_3704	553e8f831ae472b9ce0dc4a4eb0d90ea_756
WP_097032954.1		hypothetical protein					2604				494	533	526	C-tertium_1_01140	ad00bc3ebeebe0635d1f4bc8ecae80cc_349	cdbc432ad82d57e8e7ecb6b605c360d9_2693	b4896e88b539d3fa43475f6dfcb2ce01_329	c61c42a8f68237c764380b009525216b_4011	553e8f831ae472b9ce0dc4a4eb0d90ea_3429
WP_008681635.1		HAMP domain-containing protein					3923				1421	1421	1421	C-tertium_1_03503	ad00bc3ebeebe0635d1f4bc8ecae80cc_1976	cdbc432ad82d57e8e7ecb6b605c360d9_1171	b4896e88b539d3fa43475f6dfcb2ce01_6906	c61c42a8f68237c764380b009525216b_7279	553e8f831ae472b9ce0dc4a4eb0d90ea_6021
WP_008676927.1		undecaprenyl/decaprenyl-phosphate alpha-N-acetylglucosaminyl 1-phosphate transferase					4320				953	953	953	C-tertium_1_02712	ad00bc3ebeebe0635d1f4bc8ecae80cc_3587	cdbc432ad82d57e8e7ecb6b605c360d9_6314	b4896e88b539d3fa43475f6dfcb2ce01_5599	c61c42a8f68237c764380b009525216b_1247	553e8f831ae472b9ce0dc4a4eb0d90ea_4955
WP_008679327.1		kinase					2789				944	944	944	C-tertium_1_00956	ad00bc3ebeebe0635d1f4bc8ecae80cc_7431	cdbc432ad82d57e8e7ecb6b605c360d9_3241	b4896e88b539d3fa43475f6dfcb2ce01_660	c61c42a8f68237c764380b009525216b_4346	553e8f831ae472b9ce0dc4a4eb0d90ea_3071
WP_099346566.1		ABC transporter ATP-binding protein					1683				2237	2237	2237	C-tertium_1_01499	ad00bc3ebeebe0635d1f4bc8ecae80cc_5583	cdbc432ad82d57e8e7ecb6b605c360d9_5447	b4896e88b539d3fa43475f6dfcb2ce01_2396	c61c42a8f68237c764380b009525216b_3378	553e8f831ae472b9ce0dc4a4eb0d90ea_3771
group_3984		cardiolipin synthase					835				1535	1535	1535	C-tertium_1_03194	ad00bc3ebeebe0635d1f4bc8ecae80cc_4513	cdbc432ad82d57e8e7ecb6b605c360d9_1382	b4896e88b539d3fa43475f6dfcb2ce01_1714	c61c42a8f68237c764380b009525216b_52	553e8f831ae472b9ce0dc4a4eb0d90ea_7371
glnA		type I glutamate--ammonia ligase					4525				1331	1331	1331	C-tertium_1_01321	ad00bc3ebeebe0635d1f4bc8ecae80cc_2446	cdbc432ad82d57e8e7ecb6b605c360d9_5128	b4896e88b539d3fa43475f6dfcb2ce01_2891	c61c42a8f68237c764380b009525216b_3687	553e8f831ae472b9ce0dc4a4eb0d90ea_772
WP_008680210.1		RNA polymerase factor sigma-54					4195				1382	1382	1382	C-tertium_1_00432	ad00bc3ebeebe0635d1f4bc8ecae80cc_1787	cdbc432ad82d57e8e7ecb6b605c360d9_5856	b4896e88b539d3fa43475f6dfcb2ce01_7192	c61c42a8f68237c764380b009525216b_5425	553e8f831ae472b9ce0dc4a4eb0d90ea_2738
WP_008680370.1		PTS transporter subunit EIIC					5053				1424	1424	1424	C-tertium_1_00339	ad00bc3ebeebe0635d1f4bc8ecae80cc_6931	cdbc432ad82d57e8e7ecb6b605c360d9_6038	b4896e88b539d3fa43475f6dfcb2ce01_2079	c61c42a8f68237c764380b009525216b_5615	553e8f831ae472b9ce0dc4a4eb0d90ea_7214
WP_008676100.1		lactate utilization protein					766				641	641	641	C-tertium_1_03273	ad00bc3ebeebe0635d1f4bc8ecae80cc_4404	cdbc432ad82d57e8e7ecb6b605c360d9_1493	b4896e88b539d3fa43475f6dfcb2ce01_1821	c61c42a8f68237c764380b009525216b_199	553e8f831ae472b9ce0dc4a4eb0d90ea_385
ruvB		Holliday junction branch migration DNA helicase RuvB					2841				1025	1025	1025	C-tertium_1_00903	ad00bc3ebeebe0635d1f4bc8ecae80cc_7329	cdbc432ad82d57e8e7ecb6b605c360d9_3346	b4896e88b539d3fa43475f6dfcb2ce01_765	c61c42a8f68237c764380b009525216b_4451	553e8f831ae472b9ce0dc4a4eb0d90ea_2969
WP_008681555.1		leucyl aminopeptidase					3962				1475	1475	1475	C-tertium_1_03480	ad00bc3ebeebe0635d1f4bc8ecae80cc_2026	cdbc432ad82d57e8e7ecb6b605c360d9_1222	b4896e88b539d3fa43475f6dfcb2ce01_6957	c61c42a8f68237c764380b009525216b_7202	553e8f831ae472b9ce0dc4a4eb0d90ea_5971
asnS		asparagine--tRNA ligase					3947				1394	1394	1394	C-tertium_1_03491	ad00bc3ebeebe0635d1f4bc8ecae80cc_2000	cdbc432ad82d57e8e7ecb6b605c360d9_1196	b4896e88b539d3fa43475f6dfcb2ce01_6931	c61c42a8f68237c764380b009525216b_7254	553e8f831ae472b9ce0dc4a4eb0d90ea_5997
WP_097034208.1		ABC-F family ATP-binding cassette domain-containing protein					4534				1907	1907	1907	C-tertium_1_01330	ad00bc3ebeebe0635d1f4bc8ecae80cc_2428	cdbc432ad82d57e8e7ecb6b605c360d9_5146	b4896e88b539d3fa43475f6dfcb2ce01_2873	c61c42a8f68237c764380b009525216b_3669	553e8f831ae472b9ce0dc4a4eb0d90ea_790
WP_035285308.1		aldehyde dehydrogenase					2812				1376	1388	1382	C-tertium_1_00932	ad00bc3ebeebe0635d1f4bc8ecae80cc_7387	cdbc432ad82d57e8e7ecb6b605c360d9_3288	b4896e88b539d3fa43475f6dfcb2ce01_707	c61c42a8f68237c764380b009525216b_4393	553e8f831ae472b9ce0dc4a4eb0d90ea_3027
WP_111928081.1		PLP-dependent aminotransferase family protein					4460				1394	1397	1395	C-tertium_1_02572	ad00bc3ebeebe0635d1f4bc8ecae80cc_3326	cdbc432ad82d57e8e7ecb6b605c360d9_932	b4896e88b539d3fa43475f6dfcb2ce01_3840	c61c42a8f68237c764380b009525216b_1511	553e8f831ae472b9ce0dc4a4eb0d90ea_5523
metF		methylenetetrahydrofolate reductase [NAD(P)H]					4322				893	893	893	C-tertium_1_02710	ad00bc3ebeebe0635d1f4bc8ecae80cc_3582	cdbc432ad82d57e8e7ecb6b605c360d9_6309	b4896e88b539d3fa43475f6dfcb2ce01_5594	c61c42a8f68237c764380b009525216b_1252	553e8f831ae472b9ce0dc4a4eb0d90ea_4950
WP_008680906.1		triple tyrosine motif-containing protein					4904				2048	2048	2048	C-tertium_1_00005	ad00bc3ebeebe0635d1f4bc8ecae80cc_6241	cdbc432ad82d57e8e7ecb6b605c360d9_7100	b4896e88b539d3fa43475f6dfcb2ce01_2325	c61c42a8f68237c764380b009525216b_6271	553e8f831ae472b9ce0dc4a4eb0d90ea_2340
deoC		deoxyribose-phosphate aldolase					648				665	665	665	C-tertium_1_02939	ad00bc3ebeebe0635d1f4bc8ecae80cc_4170	cdbc432ad82d57e8e7ecb6b605c360d9_4818	b4896e88b539d3fa43475f6dfcb2ce01_3305	c61c42a8f68237c764380b009525216b_782	553e8f831ae472b9ce0dc4a4eb0d90ea_7311
WP_008680552.1		hypothetical protein					1485				926	926	926	C-tertium_1_00224	ad00bc3ebeebe0635d1f4bc8ecae80cc_6697	cdbc432ad82d57e8e7ecb6b605c360d9_6887	b4896e88b539d3fa43475f6dfcb2ce01_6663	c61c42a8f68237c764380b009525216b_5823	553e8f831ae472b9ce0dc4a4eb0d90ea_6905
WP_008678420.1		bifunctional oligoribonuclease/PAP phosphatase NrnA					3044				977	977	977	C-tertium_1_01614	ad00bc3ebeebe0635d1f4bc8ecae80cc_1116	cdbc432ad82d57e8e7ecb6b605c360d9_148	b4896e88b539d3fa43475f6dfcb2ce01_4936	c61c42a8f68237c764380b009525216b_3150	553e8f831ae472b9ce0dc4a4eb0d90ea_1924
WP_008677809.1		ABC transporter permease					644				331	1088	852	C-tertium_1_02082 C-tertium_1_02935	ad00bc3ebeebe0635d1f4bc8ecae80cc_4162 ad00bc3ebeebe0635d1f4bc8ecae80cc_3204 ad00bc3ebeebe0635d1f4bc8ecae80cc_16	cdbc432ad82d57e8e7ecb6b605c360d9_4145 cdbc432ad82d57e8e7ecb6b605c360d9_4810	b4896e88b539d3fa43475f6dfcb2ce01_5954 b4896e88b539d3fa43475f6dfcb2ce01_3313	c61c42a8f68237c764380b009525216b_2354 c61c42a8f68237c764380b009525216b_790	553e8f831ae472b9ce0dc4a4eb0d90ea_32 553e8f831ae472b9ce0dc4a4eb0d90ea_7319 553e8f831ae472b9ce0dc4a4eb0d90ea_3538
WP_035285824.1		hypothetical protein					2602				404	479	416	C-tertium_1_01142	ad00bc3ebeebe0635d1f4bc8ecae80cc_353	cdbc432ad82d57e8e7ecb6b605c360d9_2689	b4896e88b539d3fa43475f6dfcb2ce01_325	c61c42a8f68237c764380b009525216b_4007	553e8f831ae472b9ce0dc4a4eb0d90ea_3431
WP_008677931.1		N-acetylneuraminate lyase					3239				929	929	929	C-tertium_1_02006	ad00bc3ebeebe0635d1f4bc8ecae80cc_4654	cdbc432ad82d57e8e7ecb6b605c360d9_786	b4896e88b539d3fa43475f6dfcb2ce01_4284	c61c42a8f68237c764380b009525216b_2506	553e8f831ae472b9ce0dc4a4eb0d90ea_1297
WP_035285005.1		HDIG domain-containing protein					1295				2060	2066	2065	C-tertium_1_02470	ad00bc3ebeebe0635d1f4bc8ecae80cc_4995	cdbc432ad82d57e8e7ecb6b605c360d9_4768	b4896e88b539d3fa43475f6dfcb2ce01_3638	c61c42a8f68237c764380b009525216b_1729	553e8f831ae472b9ce0dc4a4eb0d90ea_899
smc		chromosome segregation protein SMC					3078				3563	3563	3563	C-tertium_1_01647	ad00bc3ebeebe0635d1f4bc8ecae80cc_1182	cdbc432ad82d57e8e7ecb6b605c360d9_214	b4896e88b539d3fa43475f6dfcb2ce01_5002	c61c42a8f68237c764380b009525216b_3084	553e8f831ae472b9ce0dc4a4eb0d90ea_1858
WP_035285408.1		transketolase					5014				812	812	812	C-tertium_1_00378	ad00bc3ebeebe0635d1f4bc8ecae80cc_7010	cdbc432ad82d57e8e7ecb6b605c360d9_5959	b4896e88b539d3fa43475f6dfcb2ce01_2000	c61c42a8f68237c764380b009525216b_5534	553e8f831ae472b9ce0dc4a4eb0d90ea_6539
WP_008679329.1		transglutaminase domain-containing protein					2791				1070	1070	1070	C-tertium_1_00954	ad00bc3ebeebe0635d1f4bc8ecae80cc_7427	cdbc432ad82d57e8e7ecb6b605c360d9_3245	b4896e88b539d3fa43475f6dfcb2ce01_664	c61c42a8f68237c764380b009525216b_4350	553e8f831ae472b9ce0dc4a4eb0d90ea_3067
WP_099345775.1		methyl-accepting chemotaxis protein					4855				1799	1799	1799	C-tertium_1_00054	ad00bc3ebeebe0635d1f4bc8ecae80cc_6339	cdbc432ad82d57e8e7ecb6b605c360d9_7198	b4896e88b539d3fa43475f6dfcb2ce01_6532	c61c42a8f68237c764380b009525216b_6171	553e8f831ae472b9ce0dc4a4eb0d90ea_2242
rpoC		DNA-directed RNA polymerase subunit beta'					3731				3533	3533	3533	C-tertium_1_03588	ad00bc3ebeebe0635d1f4bc8ecae80cc_4771	cdbc432ad82d57e8e7ecb6b605c360d9_4055	b4896e88b539d3fa43475f6dfcb2ce01_5319	c61c42a8f68237c764380b009525216b_6698	553e8f831ae472b9ce0dc4a4eb0d90ea_104
WP_008676018.1		DEAD/DEAH box helicase					860				1580	1580	1580	C-tertium_1_03247	ad00bc3ebeebe0635d1f4bc8ecae80cc_4476	cdbc432ad82d57e8e7ecb6b605c360d9_1419	b4896e88b539d3fa43475f6dfcb2ce01_1751	c61c42a8f68237c764380b009525216b_89	553e8f831ae472b9ce0dc4a4eb0d90ea_7334
WP_008678582.1		hypothetical protein					1696				407	407	407	C-tertium_1_01512	ad00bc3ebeebe0635d1f4bc8ecae80cc_5557	cdbc432ad82d57e8e7ecb6b605c360d9_5473	b4896e88b539d3fa43475f6dfcb2ce01_4385	c61c42a8f68237c764380b009525216b_3350	553e8f831ae472b9ce0dc4a4eb0d90ea_3797
WP_008679703.1		aspartate kinase					1886				1310	1310	1310	C-tertium_1_00712	ad00bc3ebeebe0635d1f4bc8ecae80cc_2991	cdbc432ad82d57e8e7ecb6b605c360d9_2006	b4896e88b539d3fa43475f6dfcb2ce01_1037	c61c42a8f68237c764380b009525216b_4827	553e8f831ae472b9ce0dc4a4eb0d90ea_582
WP_099346736.1		2-hydroxyacyl-CoA dehydratase					2586				1151	1151	1151	C-tertium_1_01158	ad00bc3ebeebe0635d1f4bc8ecae80cc_381	cdbc432ad82d57e8e7ecb6b605c360d9_2657	b4896e88b539d3fa43475f6dfcb2ce01_293	c61c42a8f68237c764380b009525216b_3975	553e8f831ae472b9ce0dc4a4eb0d90ea_5086
WP_008677979.1		rhomboid family intramembrane serine protease					3285				977	977	977	C-tertium_1_01912	ad00bc3ebeebe0635d1f4bc8ecae80cc_1666	cdbc432ad82d57e8e7ecb6b605c360d9_720	b4896e88b539d3fa43475f6dfcb2ce01_1416	c61c42a8f68237c764380b009525216b_2572	553e8f831ae472b9ce0dc4a4eb0d90ea_1359
ychF		redox-regulated ATPase YchF					2705				1097	1097	1097	C-tertium_1_01043	ad00bc3ebeebe0635d1f4bc8ecae80cc_7601	cdbc432ad82d57e8e7ecb6b605c360d9_2974	b4896e88b539d3fa43475f6dfcb2ce01_485	c61c42a8f68237c764380b009525216b_4171	553e8f831ae472b9ce0dc4a4eb0d90ea_3241
trmB		tRNA (guanosine(46)-N7)-methyltransferase TrmB					3				653	653	653	C-tertium_1_02528	ad00bc3ebeebe0635d1f4bc8ecae80cc_3229	cdbc432ad82d57e8e7ecb6b605c360d9_846	b4896e88b539d3fa43475f6dfcb2ce01_3752	c61c42a8f68237c764380b009525216b_1603	553e8f831ae472b9ce0dc4a4eb0d90ea_7459
cwlD		N-acetylmuramoyl-L-alanine amidase CwlD					3688				689	689	689	C-tertium_1_03632	ad00bc3ebeebe0635d1f4bc8ecae80cc_5917	cdbc432ad82d57e8e7ecb6b605c360d9_1911	b4896e88b539d3fa43475f6dfcb2ce01_4057	c61c42a8f68237c764380b009525216b_6608	553e8f831ae472b9ce0dc4a4eb0d90ea_4606
WP_008679051.1		DUF1846 domain-containing protein					2596				1508	1508	1508	C-tertium_1_01148	ad00bc3ebeebe0635d1f4bc8ecae80cc_365	cdbc432ad82d57e8e7ecb6b605c360d9_2677	b4896e88b539d3fa43475f6dfcb2ce01_313	c61c42a8f68237c764380b009525216b_3995	553e8f831ae472b9ce0dc4a4eb0d90ea_5068
WP_008676618.1		M23 family metallopeptidase					464				728	728	728	C-tertium_1_02907	ad00bc3ebeebe0635d1f4bc8ecae80cc_4106	cdbc432ad82d57e8e7ecb6b605c360d9_6715	b4896e88b539d3fa43475f6dfcb2ce01_3144	c61c42a8f68237c764380b009525216b_846	553e8f831ae472b9ce0dc4a4eb0d90ea_1021
WP_008677929.1		ABC transporter permease					3236				929	929	929	C-tertium_1_02009	ad00bc3ebeebe0635d1f4bc8ecae80cc_4660	cdbc432ad82d57e8e7ecb6b605c360d9_792	b4896e88b539d3fa43475f6dfcb2ce01_4290	c61c42a8f68237c764380b009525216b_2500	553e8f831ae472b9ce0dc4a4eb0d90ea_1291
WP_008679463.1		TrkA family potassium uptake protein					2874				674	674	674	C-tertium_1_00873	ad00bc3ebeebe0635d1f4bc8ecae80cc_7269	cdbc432ad82d57e8e7ecb6b605c360d9_3406	b4896e88b539d3fa43475f6dfcb2ce01_825	c61c42a8f68237c764380b009525216b_4513	553e8f831ae472b9ce0dc4a4eb0d90ea_2909
WP_008679188.1		UDP-N-acetylmuramoyl-tripeptide--D-alanyl-D-alanine ligase					2699				1361	1361	1361	C-tertium_1_01049	ad00bc3ebeebe0635d1f4bc8ecae80cc_7613	cdbc432ad82d57e8e7ecb6b605c360d9_2962	b4896e88b539d3fa43475f6dfcb2ce01_473	c61c42a8f68237c764380b009525216b_4159	553e8f831ae472b9ce0dc4a4eb0d90ea_3253
WP_097032918.1		hypothetical protein					2675				629	629	629	C-tertium_1_01072	ad00bc3ebeebe0635d1f4bc8ecae80cc_4808	cdbc432ad82d57e8e7ecb6b605c360d9_2914	b4896e88b539d3fa43475f6dfcb2ce01_425	c61c42a8f68237c764380b009525216b_4111	553e8f831ae472b9ce0dc4a4eb0d90ea_3301
WP_097033307.1		hypothetical protein					2582				941	941	941	C-tertium_1_01162	ad00bc3ebeebe0635d1f4bc8ecae80cc_389	cdbc432ad82d57e8e7ecb6b605c360d9_2649	b4896e88b539d3fa43475f6dfcb2ce01_285	c61c42a8f68237c764380b009525216b_3967	553e8f831ae472b9ce0dc4a4eb0d90ea_5094
WP_008680312.1		sugar ABC transporter ATP-binding protein					5018				1505	1505	1505	C-tertium_1_00374	ad00bc3ebeebe0635d1f4bc8ecae80cc_7002	cdbc432ad82d57e8e7ecb6b605c360d9_5967	b4896e88b539d3fa43475f6dfcb2ce01_2008	c61c42a8f68237c764380b009525216b_5542	553e8f831ae472b9ce0dc4a4eb0d90ea_6531
WP_099345960.1		RelA/SpoT domain-containing protein					4441				794	797	795	C-tertium_1_02588	ad00bc3ebeebe0635d1f4bc8ecae80cc_3366	cdbc432ad82d57e8e7ecb6b605c360d9_974	b4896e88b539d3fa43475f6dfcb2ce01_3880	c61c42a8f68237c764380b009525216b_1473	553e8f831ae472b9ce0dc4a4eb0d90ea_5485
ade		adenine deaminase					380				1784	1784	1784	C-tertium_1_02817	ad00bc3ebeebe0635d1f4bc8ecae80cc_3793	cdbc432ad82d57e8e7ecb6b605c360d9_6524	b4896e88b539d3fa43475f6dfcb2ce01_5809	c61c42a8f68237c764380b009525216b_1037	553e8f831ae472b9ce0dc4a4eb0d90ea_3836
hflB		ATP-dependent metallopeptidase FtsH/Yme1/Tma family protein					929				1916	1916	1916	C-tertium_1_03023	ad00bc3ebeebe0635d1f4bc8ecae80cc_192	cdbc432ad82d57e8e7ecb6b605c360d9_2453	b4896e88b539d3fa43475f6dfcb2ce01_4736	c61c42a8f68237c764380b009525216b_523	553e8f831ae472b9ce0dc4a4eb0d90ea_6333
WP_008680998.1		electron transfer flavoprotein subunit alpha/FixB family protein					3525				1004	1004	1004	C-tertium_1_03770	ad00bc3ebeebe0635d1f4bc8ecae80cc_6140	cdbc432ad82d57e8e7ecb6b605c360d9_1714	b4896e88b539d3fa43475f6dfcb2ce01_2224	c61c42a8f68237c764380b009525216b_6380	553e8f831ae472b9ce0dc4a4eb0d90ea_2429
WP_008678753.1		tagatose bisphosphate family class II aldolase					4252				854	857	855	C-tertium_1_01393	ad00bc3ebeebe0635d1f4bc8ecae80cc_5784	cdbc432ad82d57e8e7ecb6b605c360d9_5256	b4896e88b539d3fa43475f6dfcb2ce01_2775	c61c42a8f68237c764380b009525216b_3567	553e8f831ae472b9ce0dc4a4eb0d90ea_3580
WP_111928173.1		aminoacyl-histidine dipeptidase					418				1451	1451	1451	C-tertium_1_02854	ad00bc3ebeebe0635d1f4bc8ecae80cc_3869	cdbc432ad82d57e8e7ecb6b605c360d9_6600	b4896e88b539d3fa43475f6dfcb2ce01_5885	c61c42a8f68237c764380b009525216b_961	553e8f831ae472b9ce0dc4a4eb0d90ea_1136
WP_008676948.1		MarR family transcriptional regulator					4338				437	437	437	C-tertium_1_02695	ad00bc3ebeebe0635d1f4bc8ecae80cc_3552	cdbc432ad82d57e8e7ecb6b605c360d9_6279	b4896e88b539d3fa43475f6dfcb2ce01_5564	c61c42a8f68237c764380b009525216b_1282	553e8f831ae472b9ce0dc4a4eb0d90ea_4920
WP_161956039.1		extracellular solute-binding protein					1246				1067	1073	1070	C-tertium_1_02357	ad00bc3ebeebe0635d1f4bc8ecae80cc_5092	cdbc432ad82d57e8e7ecb6b605c360d9_4668	b4896e88b539d3fa43475f6dfcb2ce01_3550	c61c42a8f68237c764380b009525216b_1829	553e8f831ae472b9ce0dc4a4eb0d90ea_697
WP_008676824.1		helix-turn-helix domain-containing protein					336				1259	1259	1259	C-tertium_1_02773	ad00bc3ebeebe0635d1f4bc8ecae80cc_3706	cdbc432ad82d57e8e7ecb6b605c360d9_6437	b4896e88b539d3fa43475f6dfcb2ce01_5722	c61c42a8f68237c764380b009525216b_1124	553e8f831ae472b9ce0dc4a4eb0d90ea_3923
WP_097033310.1		hypothetical protein					2577				320	320	320	C-tertium_1_01166	ad00bc3ebeebe0635d1f4bc8ecae80cc_397	cdbc432ad82d57e8e7ecb6b605c360d9_2641	b4896e88b539d3fa43475f6dfcb2ce01_277	c61c42a8f68237c764380b009525216b_3959	553e8f831ae472b9ce0dc4a4eb0d90ea_5102
WP_097033300.1		SDR family oxidoreductase					2589				866	866	866	C-tertium_1_01155	ad00bc3ebeebe0635d1f4bc8ecae80cc_375	cdbc432ad82d57e8e7ecb6b605c360d9_2663	b4896e88b539d3fa43475f6dfcb2ce01_299	c61c42a8f68237c764380b009525216b_3981	553e8f831ae472b9ce0dc4a4eb0d90ea_5078
pstC		phosphate ABC transporter permease subunit PstC					3122				887	887	887	C-tertium_1_01692	ad00bc3ebeebe0635d1f4bc8ecae80cc_1271	cdbc432ad82d57e8e7ecb6b605c360d9_303	b4896e88b539d3fa43475f6dfcb2ce01_5091	c61c42a8f68237c764380b009525216b_2995	553e8f831ae472b9ce0dc4a4eb0d90ea_1769
WP_097032966.1		alpha-mannosidase					4835				3131	3131	3131	C-tertium_1_00072	ad00bc3ebeebe0635d1f4bc8ecae80cc_6373	cdbc432ad82d57e8e7ecb6b605c360d9_7236	b4896e88b539d3fa43475f6dfcb2ce01_6496	c61c42a8f68237c764380b009525216b_6129	553e8f831ae472b9ce0dc4a4eb0d90ea_2206
tsaB		tRNA (adenosine(37)-N6)-threonylcarbamoyltransferase complex dimerization subunit type 1 TsaB					443				716	716	716	C-tertium_1_02881	ad00bc3ebeebe0635d1f4bc8ecae80cc_4047	cdbc432ad82d57e8e7ecb6b605c360d9_6656	b4896e88b539d3fa43475f6dfcb2ce01_3203	c61c42a8f68237c764380b009525216b_905	553e8f831ae472b9ce0dc4a4eb0d90ea_1080
WP_008679395.1		D-tyrosyl-tRNA(Tyr) deacylase					2831				449	449	449	C-tertium_1_00913	ad00bc3ebeebe0635d1f4bc8ecae80cc_7349	cdbc432ad82d57e8e7ecb6b605c360d9_3326	b4896e88b539d3fa43475f6dfcb2ce01_745	c61c42a8f68237c764380b009525216b_4431	553e8f831ae472b9ce0dc4a4eb0d90ea_2989
WP_099346612.1		UvrD-helicase domain-containing protein					3417				2618	2633	2625	C-tertium_1_01788	ad00bc3ebeebe0635d1f4bc8ecae80cc_1436	cdbc432ad82d57e8e7ecb6b605c360d9_486	b4896e88b539d3fa43475f6dfcb2ce01_1650	c61c42a8f68237c764380b009525216b_2808	553e8f831ae472b9ce0dc4a4eb0d90ea_1589
WP_008678094.1		putative manganese-dependent inorganic diphosphatase					3367				1640	1640	1640	C-tertium_1_01836	ad00bc3ebeebe0635d1f4bc8ecae80cc_1528	cdbc432ad82d57e8e7ecb6b605c360d9_580	b4896e88b539d3fa43475f6dfcb2ce01_1556	c61c42a8f68237c764380b009525216b_2712	553e8f831ae472b9ce0dc4a4eb0d90ea_1497
WP_008678186.1		dicarboxylate/amino acid:cation symporter					3422				1202	1202	1202	C-tertium_1_01783	ad00bc3ebeebe0635d1f4bc8ecae80cc_5807	cdbc432ad82d57e8e7ecb6b605c360d9_476	b4896e88b539d3fa43475f6dfcb2ce01_1660	c61c42a8f68237c764380b009525216b_2818	553e8f831ae472b9ce0dc4a4eb0d90ea_1599
WP_097033930.1		extracellular solute-binding protein					374				1352	1352	1352	C-tertium_1_02811	ad00bc3ebeebe0635d1f4bc8ecae80cc_3781	cdbc432ad82d57e8e7ecb6b605c360d9_6512	b4896e88b539d3fa43475f6dfcb2ce01_5797	c61c42a8f68237c764380b009525216b_1049	553e8f831ae472b9ce0dc4a4eb0d90ea_3848
uvrC		excinuclease ABC subunit UvrC					1031				1868	1868	1868	C-tertium_1_03082	ad00bc3ebeebe0635d1f4bc8ecae80cc_717	cdbc432ad82d57e8e7ecb6b605c360d9_2215	b4896e88b539d3fa43475f6dfcb2ce01_2660	c61c42a8f68237c764380b009525216b_409	553e8f831ae472b9ce0dc4a4eb0d90ea_5649
WP_008678192.1		aldo/keto reductase family oxidoreductase					3206				902	902	902	C-tertium_1_01780	ad00bc3ebeebe0635d1f4bc8ecae80cc_5813	cdbc432ad82d57e8e7ecb6b605c360d9_470	b4896e88b539d3fa43475f6dfcb2ce01_5260	c61c42a8f68237c764380b009525216b_2826	553e8f831ae472b9ce0dc4a4eb0d90ea_1605
WP_099346416.1		FAD-dependent oxidoreductase					1828				1334	1334	1334	C-tertium_1_00658	ad00bc3ebeebe0635d1f4bc8ecae80cc_2883	cdbc432ad82d57e8e7ecb6b605c360d9_7447	b4896e88b539d3fa43475f6dfcb2ce01_1129	c61c42a8f68237c764380b009525216b_4939	553e8f831ae472b9ce0dc4a4eb0d90ea_4697
WP_008677511.1		ABC transporter permease					1170				776	776	776	C-tertium_1_02287	ad00bc3ebeebe0635d1f4bc8ecae80cc_5237	cdbc432ad82d57e8e7ecb6b605c360d9_4522	b4896e88b539d3fa43475f6dfcb2ce01_3404	c61c42a8f68237c764380b009525216b_1977	553e8f831ae472b9ce0dc4a4eb0d90ea_6710
WP_008681558.1		hypothetical protein					3961				1496	1496	1496	C-tertium_1_03481	ad00bc3ebeebe0635d1f4bc8ecae80cc_2024	cdbc432ad82d57e8e7ecb6b605c360d9_1220	b4896e88b539d3fa43475f6dfcb2ce01_6955	c61c42a8f68237c764380b009525216b_7204	553e8f831ae472b9ce0dc4a4eb0d90ea_5973
uvsE		UV DNA damage repair endonuclease UvsE					1395				974	974	974	C-tertium_1_01453	ad00bc3ebeebe0635d1f4bc8ecae80cc_5678	cdbc432ad82d57e8e7ecb6b605c360d9_5358	b4896e88b539d3fa43475f6dfcb2ce01_2485	c61c42a8f68237c764380b009525216b_3467	553e8f831ae472b9ce0dc4a4eb0d90ea_3682
pepF		oligoendopeptidase F					3284				1802	1802	1802	C-tertium_1_01913	ad00bc3ebeebe0635d1f4bc8ecae80cc_1668	cdbc432ad82d57e8e7ecb6b605c360d9_722	b4896e88b539d3fa43475f6dfcb2ce01_1414	c61c42a8f68237c764380b009525216b_2570	553e8f831ae472b9ce0dc4a4eb0d90ea_1357
WP_097033589.1		ABC transporter ATP-binding protein					433				698	698	698	C-tertium_1_02869	ad00bc3ebeebe0635d1f4bc8ecae80cc_3899	cdbc432ad82d57e8e7ecb6b605c360d9_6630	b4896e88b539d3fa43475f6dfcb2ce01_6266	c61c42a8f68237c764380b009525216b_931	553e8f831ae472b9ce0dc4a4eb0d90ea_1106
WP_097033900.1		DNA-directed RNA polymerase subunit alpha					3697				947	947	947	C-tertium_1_03623	ad00bc3ebeebe0635d1f4bc8ecae80cc_5899	cdbc432ad82d57e8e7ecb6b605c360d9_1929	b4896e88b539d3fa43475f6dfcb2ce01_4075	c61c42a8f68237c764380b009525216b_6626	553e8f831ae472b9ce0dc4a4eb0d90ea_4588
WP_008679508.1		hypothetical protein					2898				323	323	323	C-tertium_1_00848	ad00bc3ebeebe0635d1f4bc8ecae80cc_7221	cdbc432ad82d57e8e7ecb6b605c360d9_3454	b4896e88b539d3fa43475f6dfcb2ce01_873	c61c42a8f68237c764380b009525216b_4561	553e8f831ae472b9ce0dc4a4eb0d90ea_2861
WP_008677574.1		excisionase family DNA-binding protein					1127				521	521	521	C-tertium_1_02243	ad00bc3ebeebe0635d1f4bc8ecae80cc_5313	cdbc432ad82d57e8e7ecb6b605c360d9_4444	b4896e88b539d3fa43475f6dfcb2ce01_3326	c61c42a8f68237c764380b009525216b_2055	553e8f831ae472b9ce0dc4a4eb0d90ea_4455
WP_099346751.1		N-acetyltransferase					2571				593	593	593	C-tertium_1_01174	ad00bc3ebeebe0635d1f4bc8ecae80cc_429	cdbc432ad82d57e8e7ecb6b605c360d9_2624	b4896e88b539d3fa43475f6dfcb2ce01_260	c61c42a8f68237c764380b009525216b_3943	553e8f831ae472b9ce0dc4a4eb0d90ea_5116
WP_008679389.1		histidine--tRNA ligase					2828				1247	1247	1247	C-tertium_1_00916	ad00bc3ebeebe0635d1f4bc8ecae80cc_7355	cdbc432ad82d57e8e7ecb6b605c360d9_3320	b4896e88b539d3fa43475f6dfcb2ce01_739	c61c42a8f68237c764380b009525216b_4425	553e8f831ae472b9ce0dc4a4eb0d90ea_2995
WP_008676968.1		LemA family protein					4354				569	569	569	C-tertium_1_02679	ad00bc3ebeebe0635d1f4bc8ecae80cc_3520	cdbc432ad82d57e8e7ecb6b605c360d9_6247	b4896e88b539d3fa43475f6dfcb2ce01_5532	c61c42a8f68237c764380b009525216b_1314	553e8f831ae472b9ce0dc4a4eb0d90ea_4888
WP_008681412.1		FAD-dependent oxidoreductase					1745				1940	1940	1940	C-tertium_1_03393	ad00bc3ebeebe0635d1f4bc8ecae80cc_2211	cdbc432ad82d57e8e7ecb6b605c360d9_2361	b4896e88b539d3fa43475f6dfcb2ce01_4440	c61c42a8f68237c764380b009525216b_7013	553e8f831ae472b9ce0dc4a4eb0d90ea_6111
noc		nucleoid occlusion protein					3745				776	782	777	C-tertium_1_03321	ad00bc3ebeebe0635d1f4bc8ecae80cc_4297	cdbc432ad82d57e8e7ecb6b605c360d9_1588	b4896e88b539d3fa43475f6dfcb2ce01_1928	c61c42a8f68237c764380b009525216b_285	553e8f831ae472b9ce0dc4a4eb0d90ea_7131
spoIIIAF		stage III sporulation protein AF					2663				578	578	578	C-tertium_1_01082	ad00bc3ebeebe0635d1f4bc8ecae80cc_273	cdbc432ad82d57e8e7ecb6b605c360d9_2894	b4896e88b539d3fa43475f6dfcb2ce01_405	c61c42a8f68237c764380b009525216b_4091	553e8f831ae472b9ce0dc4a4eb0d90ea_3321
xdh		selenium-dependent xanthine dehydrogenase					3002				2558	2558	2558	C-tertium_1_01570	ad00bc3ebeebe0635d1f4bc8ecae80cc_1032	cdbc432ad82d57e8e7ecb6b605c360d9_62	b4896e88b539d3fa43475f6dfcb2ce01_4850	c61c42a8f68237c764380b009525216b_3236	553e8f831ae472b9ce0dc4a4eb0d90ea_2008
WP_008680158.1		iron-containing alcohol dehydrogenase					4163				1166	1166	1166	C-tertium_1_00464	ad00bc3ebeebe0635d1f4bc8ecae80cc_1851	cdbc432ad82d57e8e7ecb6b605c360d9_5789	b4896e88b539d3fa43475f6dfcb2ce01_7257	c61c42a8f68237c764380b009525216b_5360	553e8f831ae472b9ce0dc4a4eb0d90ea_2692
WP_097033604.1		ribonuclease					402				1448	1448	1448	C-tertium_1_02838	ad00bc3ebeebe0635d1f4bc8ecae80cc_3837	cdbc432ad82d57e8e7ecb6b605c360d9_6568	b4896e88b539d3fa43475f6dfcb2ce01_5853	c61c42a8f68237c764380b009525216b_993	553e8f831ae472b9ce0dc4a4eb0d90ea_1168
WP_008681452.1		ATP-binding cassette domain-containing protein					3886				731	731	731	C-tertium_1_03415	ad00bc3ebeebe0635d1f4bc8ecae80cc_2157	cdbc432ad82d57e8e7ecb6b605c360d9_3953	b4896e88b539d3fa43475f6dfcb2ce01_7090	c61c42a8f68237c764380b009525216b_7069	553e8f831ae472b9ce0dc4a4eb0d90ea_6065
mfd		transcription-repair coupling factor					3920				3509	3509	3509	C-tertium_1_03506	ad00bc3ebeebe0635d1f4bc8ecae80cc_1970	cdbc432ad82d57e8e7ecb6b605c360d9_1165	b4896e88b539d3fa43475f6dfcb2ce01_6900	c61c42a8f68237c764380b009525216b_7285	553e8f831ae472b9ce0dc4a4eb0d90ea_6027
WP_008678346.1		hypothetical protein					3089				536	536	536	C-tertium_1_01659	ad00bc3ebeebe0635d1f4bc8ecae80cc_1204	cdbc432ad82d57e8e7ecb6b605c360d9_236	b4896e88b539d3fa43475f6dfcb2ce01_5024	c61c42a8f68237c764380b009525216b_3062	553e8f831ae472b9ce0dc4a4eb0d90ea_1836
WP_097032735.1		zinc metallopeptidase					3103				698	698	698	C-tertium_1_01673	ad00bc3ebeebe0635d1f4bc8ecae80cc_1232	cdbc432ad82d57e8e7ecb6b605c360d9_264	b4896e88b539d3fa43475f6dfcb2ce01_5052	c61c42a8f68237c764380b009525216b_3034	553e8f831ae472b9ce0dc4a4eb0d90ea_1808
WP_097033197.1		PTS system mannose/fructose/sorbose family transporter subunit IID					1518				815	815	815	C-tertium_1_00193	ad00bc3ebeebe0635d1f4bc8ecae80cc_6631	cdbc432ad82d57e8e7ecb6b605c360d9_6953	b4896e88b539d3fa43475f6dfcb2ce01_6729	c61c42a8f68237c764380b009525216b_5889	553e8f831ae472b9ce0dc4a4eb0d90ea_4174
WP_008680837.1		glycosyl transferase					4865				8561	8570	8568	C-tertium_1_00044	ad00bc3ebeebe0635d1f4bc8ecae80cc_6319	cdbc432ad82d57e8e7ecb6b605c360d9_7178	b4896e88b539d3fa43475f6dfcb2ce01_6552	c61c42a8f68237c764380b009525216b_6191	553e8f831ae472b9ce0dc4a4eb0d90ea_2262
WP_008676750.1		NCS2 family permease					381				1286	1286	1286	C-tertium_1_02818	ad00bc3ebeebe0635d1f4bc8ecae80cc_3795	cdbc432ad82d57e8e7ecb6b605c360d9_6526	b4896e88b539d3fa43475f6dfcb2ce01_5811	c61c42a8f68237c764380b009525216b_1035	553e8f831ae472b9ce0dc4a4eb0d90ea_3834
fabD		ACP S-malonyltransferase					1192				953	953	953	C-tertium_1_02307	ad00bc3ebeebe0635d1f4bc8ecae80cc_5194	cdbc432ad82d57e8e7ecb6b605c360d9_4565	b4896e88b539d3fa43475f6dfcb2ce01_3447	c61c42a8f68237c764380b009525216b_1932	553e8f831ae472b9ce0dc4a4eb0d90ea_6667
gyrB		DNA topoisomerase (ATP-hydrolyzing) subunit B					3759				1910	1913	1910	C-tertium_1_03335	ad00bc3ebeebe0635d1f4bc8ecae80cc_4269	cdbc432ad82d57e8e7ecb6b605c360d9_1616	b4896e88b539d3fa43475f6dfcb2ce01_1956	c61c42a8f68237c764380b009525216b_313	553e8f831ae472b9ce0dc4a4eb0d90ea_7159
WP_008677501.1		flippase-like domain-containing protein					1176				1049	1049	1049	C-tertium_1_02293	ad00bc3ebeebe0635d1f4bc8ecae80cc_5224	cdbc432ad82d57e8e7ecb6b605c360d9_4535	b4896e88b539d3fa43475f6dfcb2ce01_3417	c61c42a8f68237c764380b009525216b_1964	553e8f831ae472b9ce0dc4a4eb0d90ea_6697
metA		homoserine O-succinyltransferase					260				917	917	917	C-tertium_1_02055	ad00bc3ebeebe0635d1f4bc8ecae80cc_7070	cdbc432ad82d57e8e7ecb6b605c360d9_2579	b4896e88b539d3fa43475f6dfcb2ce01_4180	c61c42a8f68237c764380b009525216b_2411	553e8f831ae472b9ce0dc4a4eb0d90ea_2127
WP_099346231.1		phenylalanine--tRNA ligase subunit beta					2724				2378	2378	2378	C-tertium_1_01024	ad00bc3ebeebe0635d1f4bc8ecae80cc_7563	cdbc432ad82d57e8e7ecb6b605c360d9_3012	b4896e88b539d3fa43475f6dfcb2ce01_523	c61c42a8f68237c764380b009525216b_4209	553e8f831ae472b9ce0dc4a4eb0d90ea_3203
WP_008678852.1		glutathione peroxidase					4510				545	545	545	C-tertium_1_01306	ad00bc3ebeebe0635d1f4bc8ecae80cc_2476	cdbc432ad82d57e8e7ecb6b605c360d9_5097	b4896e88b539d3fa43475f6dfcb2ce01_2922	c61c42a8f68237c764380b009525216b_3718	553e8f831ae472b9ce0dc4a4eb0d90ea_742
WP_008676106.1		hypothetical protein					761				542	542	542	C-tertium_1_03278	ad00bc3ebeebe0635d1f4bc8ecae80cc_4394	cdbc432ad82d57e8e7ecb6b605c360d9_1503	b4896e88b539d3fa43475f6dfcb2ce01_1831	c61c42a8f68237c764380b009525216b_209	553e8f831ae472b9ce0dc4a4eb0d90ea_375
WP_008679424.1		stage V sporulation protein D					2847				2207	2207	2207	C-tertium_1_00897	ad00bc3ebeebe0635d1f4bc8ecae80cc_7317	cdbc432ad82d57e8e7ecb6b605c360d9_3358	b4896e88b539d3fa43475f6dfcb2ce01_777	c61c42a8f68237c764380b009525216b_4463	553e8f831ae472b9ce0dc4a4eb0d90ea_2957
WP_008680264.1		SpoVR family protein					4990				1370	1370	1370	C-tertium_1_00402	ad00bc3ebeebe0635d1f4bc8ecae80cc_811	cdbc432ad82d57e8e7ecb6b605c360d9_5915	b4896e88b539d3fa43475f6dfcb2ce01_7133	c61c42a8f68237c764380b009525216b_5488	553e8f831ae472b9ce0dc4a4eb0d90ea_2798
WP_008676519.1		alpha/beta hydrolase					165				1028	1028	1028	C-tertium_1_02971	ad00bc3ebeebe0635d1f4bc8ecae80cc_4236	cdbc432ad82d57e8e7ecb6b605c360d9_3531	b4896e88b539d3fa43475f6dfcb2ce01_3241	c61c42a8f68237c764380b009525216b_718	553e8f831ae472b9ce0dc4a4eb0d90ea_7247
WP_035284815.1		TIGR00266 family protein					1034				788	791	790	C-tertium_1_03079	ad00bc3ebeebe0635d1f4bc8ecae80cc_723	cdbc432ad82d57e8e7ecb6b605c360d9_2221	b4896e88b539d3fa43475f6dfcb2ce01_2666	c61c42a8f68237c764380b009525216b_415	553e8f831ae472b9ce0dc4a4eb0d90ea_5655
WP_008678205.1		aromatic acid exporter family protein					3197				974	974	974	C-tertium_1_01771	ad00bc3ebeebe0635d1f4bc8ecae80cc_1419	cdbc432ad82d57e8e7ecb6b605c360d9_454	b4896e88b539d3fa43475f6dfcb2ce01_5242	c61c42a8f68237c764380b009525216b_2844	553e8f831ae472b9ce0dc4a4eb0d90ea_1621
nagB		glucosamine-6-phosphate deaminase					3448				725	725	725	C-tertium_1_03566	ad00bc3ebeebe0635d1f4bc8ecae80cc_69	cdbc432ad82d57e8e7ecb6b605c360d9_3876	b4896e88b539d3fa43475f6dfcb2ce01_4571	c61c42a8f68237c764380b009525216b_6744	553e8f831ae472b9ce0dc4a4eb0d90ea_4826
WP_008681219.1		NYN domain-containing protein					3458				512	512	512	C-tertium_1_03576	ad00bc3ebeebe0635d1f4bc8ecae80cc_89	cdbc432ad82d57e8e7ecb6b605c360d9_3856	b4896e88b539d3fa43475f6dfcb2ce01_4551	c61c42a8f68237c764380b009525216b_6724	553e8f831ae472b9ce0dc4a4eb0d90ea_4846
WP_008681021.1		hypothetical protein					3580				674	674	674	C-tertium_1_03744	ad00bc3ebeebe0635d1f4bc8ecae80cc_6093	cdbc432ad82d57e8e7ecb6b605c360d9_3653	b4896e88b539d3fa43475f6dfcb2ce01_2952	c61c42a8f68237c764380b009525216b_6427	553e8f831ae472b9ce0dc4a4eb0d90ea_2476
WP_008679796.1		YgeY family selenium metabolism-linked hydrolase					1829				1316	1316	1316	C-tertium_1_00659	ad00bc3ebeebe0635d1f4bc8ecae80cc_2885	cdbc432ad82d57e8e7ecb6b605c360d9_7445	b4896e88b539d3fa43475f6dfcb2ce01_1127	c61c42a8f68237c764380b009525216b_4937	553e8f831ae472b9ce0dc4a4eb0d90ea_4699
WP_099346828.1		FAD-dependent oxidoreductase					952				1442	1442	1442	C-tertium_1_03046	ad00bc3ebeebe0635d1f4bc8ecae80cc_238	cdbc432ad82d57e8e7ecb6b605c360d9_2499	b4896e88b539d3fa43475f6dfcb2ce01_2724	c61c42a8f68237c764380b009525216b_477	553e8f831ae472b9ce0dc4a4eb0d90ea_6287
group_4082		30S ribosomal protein S4					518				593	593	593	C-tertium_1_02212	ad00bc3ebeebe0635d1f4bc8ecae80cc_5377	cdbc432ad82d57e8e7ecb6b605c360d9_4380	b4896e88b539d3fa43475f6dfcb2ce01_6185	c61c42a8f68237c764380b009525216b_2121	553e8f831ae472b9ce0dc4a4eb0d90ea_4399
lepA		elongation factor 4					1312				1808	1808	1808	C-tertium_1_02487	ad00bc3ebeebe0635d1f4bc8ecae80cc_4961	cdbc432ad82d57e8e7ecb6b605c360d9_4081	b4896e88b539d3fa43475f6dfcb2ce01_3672	c61c42a8f68237c764380b009525216b_1695	553e8f831ae472b9ce0dc4a4eb0d90ea_865
WP_008676287.1		YvcK family protein					1037				1355	1355	1355	C-tertium_1_03076	ad00bc3ebeebe0635d1f4bc8ecae80cc_729	cdbc432ad82d57e8e7ecb6b605c360d9_2227	b4896e88b539d3fa43475f6dfcb2ce01_2672	c61c42a8f68237c764380b009525216b_421	553e8f831ae472b9ce0dc4a4eb0d90ea_5661
WP_008680743.1		DUF1861 family protein					4814				917	917	917	C-tertium_1_00091	ad00bc3ebeebe0635d1f4bc8ecae80cc_6439	cdbc432ad82d57e8e7ecb6b605c360d9_7276	b4896e88b539d3fa43475f6dfcb2ce01_6468	c61c42a8f68237c764380b009525216b_6063	553e8f831ae472b9ce0dc4a4eb0d90ea_2176
WP_097032909.1		class I SAM-dependent RNA methyltransferase					2685				1157	1157	1157	C-tertium_1_01062	ad00bc3ebeebe0635d1f4bc8ecae80cc_7641	cdbc432ad82d57e8e7ecb6b605c360d9_2934	b4896e88b539d3fa43475f6dfcb2ce01_445	c61c42a8f68237c764380b009525216b_4131	553e8f831ae472b9ce0dc4a4eb0d90ea_3281
WP_008681450.1		ABC transporter permease					3885				1184	1184	1184	C-tertium_1_03414	ad00bc3ebeebe0635d1f4bc8ecae80cc_2159	cdbc432ad82d57e8e7ecb6b605c360d9_3955	b4896e88b539d3fa43475f6dfcb2ce01_7092	c61c42a8f68237c764380b009525216b_7067	553e8f831ae472b9ce0dc4a4eb0d90ea_6067
WP_008677804.1		BMP family ABC transporter substrate-binding protein					642				1088	1088	1088	C-tertium_1_02084	ad00bc3ebeebe0635d1f4bc8ecae80cc_3200	cdbc432ad82d57e8e7ecb6b605c360d9_4149	b4896e88b539d3fa43475f6dfcb2ce01_5958	c61c42a8f68237c764380b009525216b_2350	553e8f831ae472b9ce0dc4a4eb0d90ea_3534
moaC		cyclic pyranopterin monophosphate synthase MoaC					2767				494	494	494	C-tertium_1_00979	ad00bc3ebeebe0635d1f4bc8ecae80cc_7476	cdbc432ad82d57e8e7ecb6b605c360d9_3195	b4896e88b539d3fa43475f6dfcb2ce01_614	c61c42a8f68237c764380b009525216b_4300	553e8f831ae472b9ce0dc4a4eb0d90ea_3116
WP_008680319.1		hypothetical protein					5021				845	845	845	C-tertium_1_00370	ad00bc3ebeebe0635d1f4bc8ecae80cc_6993	cdbc432ad82d57e8e7ecb6b605c360d9_5976	b4896e88b539d3fa43475f6dfcb2ce01_2017	c61c42a8f68237c764380b009525216b_5551	553e8f831ae472b9ce0dc4a4eb0d90ea_6522
WP_008677989.1		undecaprenyldiphospho-muramoylpentapeptide beta-N-acetylglucosaminyltransferase					3294				1085	1085	1085	C-tertium_1_01903	ad00bc3ebeebe0635d1f4bc8ecae80cc_1648	cdbc432ad82d57e8e7ecb6b605c360d9_702	b4896e88b539d3fa43475f6dfcb2ce01_1434	c61c42a8f68237c764380b009525216b_2590	553e8f831ae472b9ce0dc4a4eb0d90ea_1377
gnpA		1,3-beta-galactosyl-N-acetylhexosamine phosphorylase					820				2159	2159	2159	C-tertium_1_03179	ad00bc3ebeebe0635d1f4bc8ecae80cc_1754	cdbc432ad82d57e8e7ecb6b605c360d9_1352	b4896e88b539d3fa43475f6dfcb2ce01_1684	c61c42a8f68237c764380b009525216b_22	553e8f831ae472b9ce0dc4a4eb0d90ea_209
WP_097034224.1		NAD-dependent dehydratase					259				521	521	521	C-tertium_1_02054	ad00bc3ebeebe0635d1f4bc8ecae80cc_7072	cdbc432ad82d57e8e7ecb6b605c360d9_2581	b4896e88b539d3fa43475f6dfcb2ce01_4178	c61c42a8f68237c764380b009525216b_2413	553e8f831ae472b9ce0dc4a4eb0d90ea_2129
WP_008677535.1		phosphoribosylaminoimidazolesuccinocarboxamide synthase					1151				704	704	704	C-tertium_1_02268	ad00bc3ebeebe0635d1f4bc8ecae80cc_5269	cdbc432ad82d57e8e7ecb6b605c360d9_4490	b4896e88b539d3fa43475f6dfcb2ce01_3372	c61c42a8f68237c764380b009525216b_2009	553e8f831ae472b9ce0dc4a4eb0d90ea_4499
WP_008679399.1		DHH family phosphoesterase					2834				851	851	851	C-tertium_1_00910	ad00bc3ebeebe0635d1f4bc8ecae80cc_7343	cdbc432ad82d57e8e7ecb6b605c360d9_3332	b4896e88b539d3fa43475f6dfcb2ce01_751	c61c42a8f68237c764380b009525216b_4437	553e8f831ae472b9ce0dc4a4eb0d90ea_2983
WP_097034240.1		NAD-dependent malic enzyme					748				1172	1172	1172	C-tertium_1_03302	ad00bc3ebeebe0635d1f4bc8ecae80cc_4335	cdbc432ad82d57e8e7ecb6b605c360d9_1550	b4896e88b539d3fa43475f6dfcb2ce01_1890	c61c42a8f68237c764380b009525216b_247	553e8f831ae472b9ce0dc4a4eb0d90ea_7093
WP_008680449.1		tetratricopeptide repeat protein					4946				1079	1079	1079	C-tertium_1_00288	ad00bc3ebeebe0635d1f4bc8ecae80cc_6843	cdbc432ad82d57e8e7ecb6b605c360d9_6126	b4896e88b539d3fa43475f6dfcb2ce01_2167	c61c42a8f68237c764380b009525216b_5703	553e8f831ae472b9ce0dc4a4eb0d90ea_7025
WP_008679755.1		hypothetical protein					1855				635	635	635	C-tertium_1_00683	ad00bc3ebeebe0635d1f4bc8ecae80cc_2933	cdbc432ad82d57e8e7ecb6b605c360d9_7397	b4896e88b539d3fa43475f6dfcb2ce01_1097	c61c42a8f68237c764380b009525216b_4889	553e8f831ae472b9ce0dc4a4eb0d90ea_4747
WP_008680570.1		extracellular solute-binding protein					1498				1304	1304	1304	C-tertium_1_00212	ad00bc3ebeebe0635d1f4bc8ecae80cc_6671	cdbc432ad82d57e8e7ecb6b605c360d9_6913	b4896e88b539d3fa43475f6dfcb2ce01_6689	c61c42a8f68237c764380b009525216b_5849	553e8f831ae472b9ce0dc4a4eb0d90ea_4214
WP_035285654.1		alpha/beta hydrolase					1141				758	866	822	C-tertium_1_02255	ad00bc3ebeebe0635d1f4bc8ecae80cc_5289	cdbc432ad82d57e8e7ecb6b605c360d9_4468	b4896e88b539d3fa43475f6dfcb2ce01_3350	c61c42a8f68237c764380b009525216b_2031	553e8f831ae472b9ce0dc4a4eb0d90ea_4479
WP_008678969.1		hypothetical protein					2549				251	251	251	C-tertium_1_01198	ad00bc3ebeebe0635d1f4bc8ecae80cc_2703	cdbc432ad82d57e8e7ecb6b605c360d9_4020	b4896e88b539d3fa43475f6dfcb2ce01_220	c61c42a8f68237c764380b009525216b_3907	553e8f831ae472b9ce0dc4a4eb0d90ea_5144
WP_008678402.1		phosphatidate cytidylyltransferase					3056				794	794	794	C-tertium_1_01626	ad00bc3ebeebe0635d1f4bc8ecae80cc_1140	cdbc432ad82d57e8e7ecb6b605c360d9_172	b4896e88b539d3fa43475f6dfcb2ce01_4960	c61c42a8f68237c764380b009525216b_3126	553e8f831ae472b9ce0dc4a4eb0d90ea_1900
nhaA		Na+/H+ antiporter NhaA					4284				1208	1208	1208	C-tertium_1_01352	ad00bc3ebeebe0635d1f4bc8ecae80cc_2386	cdbc432ad82d57e8e7ecb6b605c360d9_5188	b4896e88b539d3fa43475f6dfcb2ce01_2831	c61c42a8f68237c764380b009525216b_3623	553e8f831ae472b9ce0dc4a4eb0d90ea_3971
WP_097033650.1		hypothetical protein					318				800	800	800	C-tertium_1_02750	ad00bc3ebeebe0635d1f4bc8ecae80cc_3659	cdbc432ad82d57e8e7ecb6b605c360d9_6388	b4896e88b539d3fa43475f6dfcb2ce01_5673	c61c42a8f68237c764380b009525216b_1173	553e8f831ae472b9ce0dc4a4eb0d90ea_5027
WP_097032996.1		GntR family transcriptional regulator					4893				737	737	737	C-tertium_1_00016	ad00bc3ebeebe0635d1f4bc8ecae80cc_6263	cdbc432ad82d57e8e7ecb6b605c360d9_7122	b4896e88b539d3fa43475f6dfcb2ce01_2347	c61c42a8f68237c764380b009525216b_6249	553e8f831ae472b9ce0dc4a4eb0d90ea_2318
spoIVB		SpoIVB peptidase					2649				1190	1190	1190	C-tertium_1_01096	ad00bc3ebeebe0635d1f4bc8ecae80cc_301	cdbc432ad82d57e8e7ecb6b605c360d9_2866	b4896e88b539d3fa43475f6dfcb2ce01_377	c61c42a8f68237c764380b009525216b_4063	553e8f831ae472b9ce0dc4a4eb0d90ea_3349
WP_008676545.1		CotS family spore coat protein					180				1046	1046	1046	C-tertium_1_02956	ad00bc3ebeebe0635d1f4bc8ecae80cc_4206	cdbc432ad82d57e8e7ecb6b605c360d9_3561	b4896e88b539d3fa43475f6dfcb2ce01_3271	c61c42a8f68237c764380b009525216b_748	553e8f831ae472b9ce0dc4a4eb0d90ea_7277
WP_008679099.1		D-alanyl-D-alanine carboxypeptidase					2622				1220	1220	1220	C-tertium_1_01122	ad00bc3ebeebe0635d1f4bc8ecae80cc_313	cdbc432ad82d57e8e7ecb6b605c360d9_2854	b4896e88b539d3fa43475f6dfcb2ce01_365	c61c42a8f68237c764380b009525216b_4051	553e8f831ae472b9ce0dc4a4eb0d90ea_3393
WP_008681511.1		hypothetical protein					3986				512	512	512	C-tertium_1_03456	ad00bc3ebeebe0635d1f4bc8ecae80cc_2075	cdbc432ad82d57e8e7ecb6b605c360d9_1272	b4896e88b539d3fa43475f6dfcb2ce01_7007	c61c42a8f68237c764380b009525216b_7152	553e8f831ae472b9ce0dc4a4eb0d90ea_5922
WP_008680190.1		2,3-bisphosphoglycerate-independent phosphoglycerate mutase					4181				1526	1526	1526	C-tertium_1_00446	ad00bc3ebeebe0635d1f4bc8ecae80cc_1815	cdbc432ad82d57e8e7ecb6b605c360d9_5828	b4896e88b539d3fa43475f6dfcb2ce01_7220	c61c42a8f68237c764380b009525216b_5397	553e8f831ae472b9ce0dc4a4eb0d90ea_2728
WP_008679882.1		MurR/RpiR family transcriptional regulator					1784				725	725	725	C-tertium_1_00618	ad00bc3ebeebe0635d1f4bc8ecae80cc_2793	cdbc432ad82d57e8e7ecb6b605c360d9_7539	b4896e88b539d3fa43475f6dfcb2ce01_1209	c61c42a8f68237c764380b009525216b_5031	553e8f831ae472b9ce0dc4a4eb0d90ea_6240
WP_008678968.1		GNAT family N-acetyltransferase					2546				539	539	539	C-tertium_1_01199	ad00bc3ebeebe0635d1f4bc8ecae80cc_2701	cdbc432ad82d57e8e7ecb6b605c360d9_4022	b4896e88b539d3fa43475f6dfcb2ce01_218	c61c42a8f68237c764380b009525216b_3905	553e8f831ae472b9ce0dc4a4eb0d90ea_5146
WP_008676561.1		DUF1934 domain-containing protein					190				416	416	416	C-tertium_1_02946	ad00bc3ebeebe0635d1f4bc8ecae80cc_4186	cdbc432ad82d57e8e7ecb6b605c360d9_3581	b4896e88b539d3fa43475f6dfcb2ce01_3291	c61c42a8f68237c764380b009525216b_768	553e8f831ae472b9ce0dc4a4eb0d90ea_7297
group_4111		ferrous iron transport protein B					1230				1760	1760	1760	C-tertium_1_02341	ad00bc3ebeebe0635d1f4bc8ecae80cc_5124	cdbc432ad82d57e8e7ecb6b605c360d9_4635	b4896e88b539d3fa43475f6dfcb2ce01_3517	c61c42a8f68237c764380b009525216b_1862	553e8f831ae472b9ce0dc4a4eb0d90ea_665
prfA		peptide chain release factor 1					483				1085	1085	1085	C-tertium_1_02926	ad00bc3ebeebe0635d1f4bc8ecae80cc_4144	cdbc432ad82d57e8e7ecb6b605c360d9_6753	b4896e88b539d3fa43475f6dfcb2ce01_3106	c61c42a8f68237c764380b009525216b_808	553e8f831ae472b9ce0dc4a4eb0d90ea_983
WP_008677924.1		ABC transporter substrate-binding protein					3234				1634	1634	1634	C-tertium_1_02011	ad00bc3ebeebe0635d1f4bc8ecae80cc_4664	cdbc432ad82d57e8e7ecb6b605c360d9_796	b4896e88b539d3fa43475f6dfcb2ce01_4294	c61c42a8f68237c764380b009525216b_2496	553e8f831ae472b9ce0dc4a4eb0d90ea_1287
WP_008676532.1		FAD-dependent oxidoreductase					171				1874	1874	1874	C-tertium_1_02965	ad00bc3ebeebe0635d1f4bc8ecae80cc_4224	cdbc432ad82d57e8e7ecb6b605c360d9_3543	b4896e88b539d3fa43475f6dfcb2ce01_3253	c61c42a8f68237c764380b009525216b_730	553e8f831ae472b9ce0dc4a4eb0d90ea_7259
WP_099346721.1		polyprenyl synthetase family protein					2655				875	875	875	C-tertium_1_01090	ad00bc3ebeebe0635d1f4bc8ecae80cc_289	cdbc432ad82d57e8e7ecb6b605c360d9_2878	b4896e88b539d3fa43475f6dfcb2ce01_389	c61c42a8f68237c764380b009525216b_4075	553e8f831ae472b9ce0dc4a4eb0d90ea_3337
WP_008676115.1		NAD(P)/FAD-dependent oxidoreductase					753				1244	1244	1244	C-tertium_1_03297	ad00bc3ebeebe0635d1f4bc8ecae80cc_4345	cdbc432ad82d57e8e7ecb6b605c360d9_1540	b4896e88b539d3fa43475f6dfcb2ce01_1880	c61c42a8f68237c764380b009525216b_237	553e8f831ae472b9ce0dc4a4eb0d90ea_7083
WP_008677392.1		hypothetical protein					1249				965	965	965	C-tertium_1_02360	ad00bc3ebeebe0635d1f4bc8ecae80cc_5086	cdbc432ad82d57e8e7ecb6b605c360d9_4674	b4896e88b539d3fa43475f6dfcb2ce01_3556	c61c42a8f68237c764380b009525216b_1823	553e8f831ae472b9ce0dc4a4eb0d90ea_703
WP_008677353.1		cytochrome c551					1275				152	152	152	C-tertium_1_01293	ad00bc3ebeebe0635d1f4bc8ecae80cc_2498 ad00bc3ebeebe0635d1f4bc8ecae80cc_5028	cdbc432ad82d57e8e7ecb6b605c360d9_4735 cdbc432ad82d57e8e7ecb6b605c360d9_5075	b4896e88b539d3fa43475f6dfcb2ce01_21	c61c42a8f68237c764380b009525216b_1762 c61c42a8f68237c764380b009525216b_3740	553e8f831ae472b9ce0dc4a4eb0d90ea_62 553e8f831ae472b9ce0dc4a4eb0d90ea_932
WP_097034404.1		DUF3888 domain-containing protein					855				815	815	815	C-tertium_1_03242	ad00bc3ebeebe0635d1f4bc8ecae80cc_4486	cdbc432ad82d57e8e7ecb6b605c360d9_1409	b4896e88b539d3fa43475f6dfcb2ce01_1741	c61c42a8f68237c764380b009525216b_79	553e8f831ae472b9ce0dc4a4eb0d90ea_7344
WP_008678963.1		biotin transporter BioY					2537				527	533	532	C-tertium_1_01204	ad00bc3ebeebe0635d1f4bc8ecae80cc_2693	cdbc432ad82d57e8e7ecb6b605c360d9_4032	b4896e88b539d3fa43475f6dfcb2ce01_208	c61c42a8f68237c764380b009525216b_3895	553e8f831ae472b9ce0dc4a4eb0d90ea_5154
WP_099345779.1		ABC transporter substrate-binding protein					4847				1451	1451	1451	C-tertium_1_00062	ad00bc3ebeebe0635d1f4bc8ecae80cc_6353	cdbc432ad82d57e8e7ecb6b605c360d9_7214	b4896e88b539d3fa43475f6dfcb2ce01_6516	c61c42a8f68237c764380b009525216b_6155	553e8f831ae472b9ce0dc4a4eb0d90ea_2228
WP_008678471.1		sigma 54-interacting transcriptional regulator					3012				1760	1760	1760	C-tertium_1_01582	ad00bc3ebeebe0635d1f4bc8ecae80cc_1054	cdbc432ad82d57e8e7ecb6b605c360d9_84	b4896e88b539d3fa43475f6dfcb2ce01_4872	c61c42a8f68237c764380b009525216b_3214	553e8f831ae472b9ce0dc4a4eb0d90ea_1986
[truncated: 3,695 more rows]

## Sheet: Column Info
Column	Column Name	Description
[truncated: 14 more rows]
