# Supplementary material for: Comparative Genomics and Virulence Mechanisms to Identify Genes Related to Mucin O‐Glycan Degradation and Pathogenicity in a Potentially Multidrug‐Resistant Clostridium tertium Strain
Source: Microbiologyopen. 2025 Nov 24;14(6):e70169. doi: 10.1002/mbo3.70169 (PMC12641198; doi:10.1002/mbo3.70169)
Supplement: Supplementary file 2 — Supporting data 2. MobileOG alignment data. [file MBO3-14-e70169-s002.csv]

	Sequence Title	Query Title	Pident	Bitscore	Subject Sequence Length	e-value	Query Sequence Length	Start of Alignment in Subject	End of Alignment in Query	Start of Alignment in Query	End of Alignment in Query	mobileOG ID	Gene Name	Best Hit Accession ID	Major mobileOG Category	Minor mobileOG Category	Source Database	Evidence Type	Contig/ORF Name	ORF_Start_Stop_Strands	ORF_Start	ORF_End	Sense or Antisense Strand	Prodigal ID	Prodigal Designated Contigs	Unique_ORF	Partial Tag	Start Codon	RBS Motif	RBS Spacer	GC Content	Specific Contig	Final Sample Name
0	mobileOG_000193408|ligA|A0A0Q1DCM8|replication/recombination/repair|NA|GPD|Homology	contig1_11 # 17616 # 19607 # 1 # ID=1_11;partial=00;start_type=TTG;rbs_motif=GGAG/GAGG;rbs_spacer=5-10bp;gc_cont=0.313	69.2	942.2	663	4.6000000000000004e-273	664	1	662	1	662	mobileOG_000193408	ligA	A0A0Q1DCM8	replication/recombination/repair	NA	GPD	Homology	contig1_11	17616 # 19607 # 1	17616	19607	1	1_11	1	11	00	TTG	GGAG/GAGG	5-10bp	0.313	contig1	mobileOG_000193408_contig1
1	mobileOG_000724692|NA:Keyword|A6LZL7|integration/excision|NA|ISFinder|Keyword Search	contig1_259 # 347120 # 347284 # -1 # ID=1_259;partial=00;start_type=TTG;rbs_motif=AGGAG;rbs_spacer=5-10bp;gc_cont=0.309	84.0	93.2	320	1.4e-18	55	263	312	5	54	mobileOG_000724692	NA:Keyword	A6LZL7	integration/excision	NA	ISFinder	Keyword Search	contig1_259	347120 # 347284 # -1	347120	347284	-1	1_259	1	259	00	TTG	AGGAG	5-10bp	0.309	contig1	mobileOG_000724692_contig1
2	mobileOG_000724692|NA:Keyword|A6LZL7|integration/excision|NA|ISFinder|Keyword Search	contig1_260 # 347332 # 347571 # -1 # ID=1_260;partial=00;start_type=TTG;rbs_motif=None;rbs_spacer=None;gc_cont=0.237	79.2	124.4	320	8.300000000000001e-28	80	163	239	1	77	mobileOG_000724692	NA:Keyword	A6LZL7	integration/excision	NA	ISFinder	Keyword Search	contig1_260	347332 # 347571 # -1	347332	347571	-1	1_260	1	260	00	TTG	None	None	0.237	contig1	mobileOG_000724692_contig1
3	mobileOG_000275082|R00164|Q0SV93|integration/excision|NA|ISFinder|Homology	contig1_413 # 522084 # 523328 # -1 # ID=1_413;partial=00;start_type=ATG;rbs_motif=AGGAG;rbs_spacer=5-10bp;gc_cont=0.300	74.0	617.8	407	1.2e-175	415	5	401	9	408	mobileOG_000275082	R00164	Q0SV93	integration/excision	NA	ISFinder	Homology	contig1_413	522084 # 523328 # -1	522084	523328	-1	1_413	1	413	00	ATG	AGGAG	5-10bp	0.300	contig1	mobileOG_000275082_contig1
4	mobileOG_000680709|NA:Keyword|A0A1B8RLK3|transfer|NA|GPD|Keyword Search	contig1_477 # 600948 # 602354 # 1 # ID=1_477;partial=00;start_type=ATG;rbs_motif=None;rbs_spacer=None;gc_cont=0.349	78.4	735.7	478	4.600000000000001e-211	469	9	471	6	467	mobileOG_000680709	NA:Keyword	A0A1B8RLK3	transfer	NA	GPD	Keyword Search	contig1_477	600948 # 602354 # 1	600948	602354	1	1_477	1	477	00	ATG	None	None	0.349	contig1	mobileOG_000680709_contig1
5	mobileOG_000317234|copR|WP_002581576.1|transfer|conjugation,relaxosome|Plasmid RefSeq|Homology	contig1_541 # 674681 # 675361 # 1 # ID=1_541;partial=00;start_type=ATG;rbs_motif=GGA/GAG/AGG;rbs_spacer=5-10bp;gc_cont=0.297	83.2	377.5	226	1.5e-103	227	1	226	1	226	mobileOG_000317234	copR	WP_002581576.1	transfer	conjugation,relaxosome	Plasmid RefSeq	Homology	contig1_541	674681 # 675361 # 1	674681	675361	1	1_541	1	541	00	ATG	GGA/GAG/AGG	5-10bp	0.297	contig1	mobileOG_000317234_contig1
6	mobileOG_000295223|uvrA|WP_014601000.1|replication/recombination/repair|NA|Plasmid RefSeq|Homology	contig1_549 # 682531 # 684768 # 1 # ID=1_549;partial=00;start_type=ATG;rbs_motif=AGGAG;rbs_spacer=5-10bp;gc_cont=0.297	61.3	945.7	746	4.6000000000000004e-274	746	1	746	1	745	mobileOG_000295223	uvrA	WP_014601000.1	replication/recombination/repair	NA	Plasmid RefSeq	Homology	contig1_549	682531 # 684768 # 1	682531	684768	1	1_549	1	549	00	ATG	AGGAG	5-10bp	0.297	contig1	mobileOG_000295223_contig1
7	mobileOG_000246607|nfo|A0A1Q6K239|replication/recombination/repair|NA|GPD|Homology	contig1_668 # 815443 # 816276 # 1 # ID=1_668;partial=00;start_type=ATG;rbs_motif=GGAG/GAGG;rbs_spacer=5-10bp;gc_cont=0.293	61.8	371.7	281	1e-101	278	2	276	1	275	mobileOG_000246607	nfo	A0A1Q6K239	replication/recombination/repair	NA	GPD	Homology	contig1_668	815443 # 816276 # 1	815443	816276	1	1_668	1	668	00	ATG	GGAG/GAGG	5-10bp	0.293	contig1	mobileOG_000246607_contig1
8	mobileOG_000275082|R00164|Q0SV93|integration/excision|NA|ISFinder|Homology	contig1_758 # 923306 # 924550 # 1 # ID=1_758;partial=00;start_type=ATG;rbs_motif=AGGAG;rbs_spacer=5-10bp;gc_cont=0.300	74.5	625.2	407	7.7e-178	415	5	401	9	408	mobileOG_000275082	R00164	Q0SV93	integration/excision	NA	ISFinder	Homology	contig1_758	923306 # 924550 # 1	923306	924550	1	1_758	1	758	00	ATG	AGGAG	5-10bp	0.300	contig1	mobileOG_000275082_contig1
9	mobileOG_000182203|polA|V9H721|replication/recombination/repair|NA|GPD|Homology	contig1_786 # 952493 # 955105 # 1 # ID=1_786;partial=00;start_type=ATG;rbs_motif=GGAG/GAGG;rbs_spacer=5-10bp;gc_cont=0.278	99.8	1629.8	870	0.0	871	1	870	1	870	mobileOG_000182203	polA	V9H721	replication/recombination/repair	NA	GPD	Homology	contig1_786	952493 # 955105 # 1	952493	955105	1	1_786	1	786	00	ATG	GGAG/GAGG	5-10bp	0.278	contig1	mobileOG_000182203_contig1
10	mobileOG_000182202|topB_2|V9H361|replication/recombination/repair|NA|GPD|Homology	contig1_799 # 968807 # 970759 # 1 # ID=1_799;partial=00;start_type=ATG;rbs_motif=AGGA;rbs_spacer=5-10bp;gc_cont=0.294	99.2	1267.3	650	0.0	651	1	650	1	650	mobileOG_000182202	topB_2	V9H361	replication/recombination/repair	NA	GPD	Homology	contig1_799	968807 # 970759 # 1	968807	970759	1	1_799	1	799	00	ATG	AGGA	5-10bp	0.294	contig1	mobileOG_000182202_contig1
11	mobileOG_000680754|NA:Keyword|A0A1C6K6B3|integration/excision|inversion|GPD|Keyword Search	contig1_804 # 973811 # 975430 # -1 # ID=1_804;partial=00;start_type=ATG;rbs_motif=None;rbs_spacer=None;gc_cont=0.270	65.6	690.6	521	2e-197	540	1	521	11	539	mobileOG_000680754	NA:Keyword	A0A1C6K6B3	integration/excision	inversion	GPD	Keyword Search	contig1_804	973811 # 975430 # -1	973811	975430	-1	1_804	1	804	00	ATG	None	None	0.270	contig1	mobileOG_000680754_contig1
12	mobileOG_000182201|immR_1|A0A0N8VX72|stability/transfer/defense|regulation|GPD|Homology	contig1_810 # 979727 # 980053 # -1 # ID=1_810;partial=00;start_type=TTG;rbs_motif=GGAG/GAGG;rbs_spacer=5-10bp;gc_cont=0.269	66.4	141.4	112	8.9e-33	109	6	112	2	108	mobileOG_000182201	immR_1	A0A0N8VX72	stability/transfer/defense	regulation	GPD	Homology	contig1_810	979727 # 980053 # -1	979727	980053	-1	1_810	1	810	00	TTG	GGAG/GAGG	5-10bp	0.269	contig1	mobileOG_000182201_contig1
13	mobileOG_000712566|NA:Keyword|V9HDC8|integration/excision|NA|GPD|Keyword Search	contig1_826 # 986517 # 987161 # 1 # ID=1_826;partial=00;start_type=ATG;rbs_motif=GGA/GAG/AGG;rbs_spacer=5-10bp;gc_cont=0.304	100.0	421.4	214	8.8e-117	215	1	214	1	214	mobileOG_000712566	NA:Keyword	V9HDC8	integration/excision	NA	GPD	Keyword Search	contig1_826	986517 # 987161 # 1	986517	987161	1	1_826	1	826	00	ATG	GGA/GAG/AGG	5-10bp	0.304	contig1	mobileOG_000712566_contig1
14	mobileOG_000599546|NA:Keyword|A0A316MA76|integration/excision|NA|GPD|Keyword Search	contig1_827 # 987468 # 987941 # 1 # ID=1_827;partial=00;start_type=ATG;rbs_motif=AGxAGG/AGGxGG;rbs_spacer=5-10bp;gc_cont=0.335	67.5	223.8	157	2.0000000000000002e-57	158	1	157	1	157	mobileOG_000599546	NA:Keyword	A0A316MA76	integration/excision	NA	GPD	Keyword Search	contig1_827	987468 # 987941 # 1	987468	987941	1	1_827	1	827	00	ATG	AGxAGG/AGGxGG	5-10bp	0.335	contig1	mobileOG_000599546_contig1
15	mobileOG_000457091|NA:Keyword|A0A1C6JHP9|phage|NA|GPD|Keyword Search	contig1_830 # 989101 # 990840 # 1 # ID=1_830;partial=00;start_type=ATG;rbs_motif=GGA/GAG/AGG;rbs_spacer=5-10bp;gc_cont=0.301	87.5	1018.8	580	3.4e-296	580	4	580	3	579	mobileOG_000457091	NA:Keyword	A0A1C6JHP9	phage	NA	GPD	Keyword Search	contig1_830	989101 # 990840 # 1	989101	990840	1	1_830	1	830	00	ATG	GGA/GAG/AGG	5-10bp	0.301	contig1	mobileOG_000457091_contig1
16	mobileOG_000712565|NA:Keyword|V9HDD3|phage|NA|GPD|Keyword Search	contig1_831 # 990837 # 992096 # 1 # ID=1_831;partial=00;start_type=GTG;rbs_motif=AGxAG;rbs_spacer=3-4bp;gc_cont=0.285	100.0	856.3	419	2.0999999999999998e-247	420	1	419	1	419	mobileOG_000712565	NA:Keyword	V9HDD3	phage	NA	GPD	Keyword Search	contig1_831	990837 # 992096 # 1	990837	992096	1	1_831	1	831	00	GTG	AGxAG	3-4bp	0.285	contig1	mobileOG_000712565_contig1
17	mobileOG_000712564|NA:Keyword|V9H369|phage|NA|GPD|Keyword Search	contig1_832 # 992089 # 992688 # 1 # ID=1_832;partial=00;start_type=ATG;rbs_motif=GGAG/GAGG;rbs_spacer=5-10bp;gc_cont=0.318	99.0	394.4	199	1.1e-108	200	1	199	1	199	mobileOG_000712564	NA:Keyword	V9H369	phage	NA	GPD	Keyword Search	contig1_832	992089 # 992688 # 1	992089	992688	1	1_832	1	832	00	ATG	GGAG/GAGG	5-10bp	0.318	contig1	mobileOG_000712564_contig1
18	mobileOG_000599550|NA:Keyword|A0A316MA62|phage|NA|GPD|Keyword Search	contig1_833 # 992707 # 993990 # 1 # ID=1_833;partial=00;start_type=ATG;rbs_motif=AGGAG;rbs_spacer=5-10bp;gc_cont=0.338	73.5	606.7	424	2.9e-172	428	1	424	1	427	mobileOG_000599550	NA:Keyword	A0A316MA62	phage	NA	GPD	Keyword Search	contig1_833	992707 # 993990 # 1	992707	993990	1	1_833	1	833	00	ATG	AGGAG	5-10bp	0.338	contig1	mobileOG_000599550_contig1
19	mobileOG_000138458|dpnM|A0A386PLR6|stability/transfer/defense|NA|GPD|Homology	contig1_853 # 1006497 # 1007252 # 1 # ID=1_853;partial=00;start_type=ATG;rbs_motif=AGGAG;rbs_spacer=5-10bp;gc_cont=0.262	84.1	453.8	251	1.9e-126	252	1	251	1	251	mobileOG_000138458	dpnM	A0A386PLR6	stability/transfer/defense	NA	GPD	Homology	contig1_853	1006497 # 1007252 # 1	1006497	1007252	1	1_853	1	853	00	ATG	AGGAG	5-10bp	0.262	contig1	mobileOG_000138458_contig1
20	mobileOG_000087388|ruvB|A0A1Q6RFB2|replication/recombination/repair|NA|GPD|Homology	contig1_924 # 1076935 # 1077960 # 1 # ID=1_924;partial=00;start_type=ATG;rbs_motif=GGAG/GAGG;rbs_spacer=5-10bp;gc_cont=0.327	64.1	423.7	353	2.8000000000000002e-117	342	12	334	2	324	mobileOG_000087388	ruvB	A0A1Q6RFB2	replication/recombination/repair	NA	GPD	Homology	contig1_924	1076935 # 1077960 # 1	1076935	1077960	1	1_924	1	924	00	ATG	GGAG/GAGG	5-10bp	0.327	contig1	mobileOG_000087388_contig1
21	mobileOG_000241814|exoA_2|A0A174DIY8|replication/recombination/repair|NA|GPD|Homology	contig1_961 # 1116441 # 1117196 # 1 # ID=1_961;partial=00;start_type=ATG;rbs_motif=AGGAG;rbs_spacer=5-10bp;gc_cont=0.292	76.4	426.4	250	3.2e-118	252	1	250	1	250	mobileOG_000241814	exoA_2	A0A174DIY8	replication/recombination/repair	NA	GPD	Homology	contig1_961	1116441 # 1117196 # 1	1116441	1117196	1	1_961	1	961	00	ATG	AGGAG	5-10bp	0.292	contig1	mobileOG_000241814_contig1
22	mobileOG_000153955|ssb_3|A0A1M5WUH6|replication/recombination/repair|NA|GPD|Homology	contig1_1017 # 1173751 # 1174416 # 1 # ID=1_1017;partial=00;start_type=ATG;rbs_motif=GGAG/GAGG;rbs_spacer=5-10bp;gc_cont=0.290	60.0	290.0	224	3.2e-77	222	2	223	1	219	mobileOG_000153955	ssb_3	A0A1M5WUH6	replication/recombination/repair	NA	GPD	Homology	contig1_1017	1173751 # 1174416 # 1	1173751	1174416	1	1_1017	1	1017	00	ATG	GGAG/GAGG	5-10bp	0.290	contig1	mobileOG_000153955_contig1
23	mobileOG_000337888|oppD|WP_013388929.1|transfer|competence|Multiple|Homology	contig1_1023 # 1179512 # 1180519 # 1 # ID=1_1023;partial=00;start_type=ATG;rbs_motif=AGGAG;rbs_spacer=5-10bp;gc_cont=0.324	66.3	445.3	337	8.900000000000001e-124	336	4	327	3	328	mobileOG_000337888	oppD	WP_013388929.1	transfer	competence	Multiple	Homology	contig1_1023	1179512 # 1180519 # 1	1179512	1180519	1	1_1023	1	1023	00	ATG	AGGAG	5-10bp	0.324	contig1	mobileOG_000337888_contig1
24	mobileOG_000371397|oppF|E3HDT5|transfer|competence|Multiple|Homology	contig1_1024 # 1180519 # 1181502 # 1 # ID=1_1024;partial=00;start_type=ATG;rbs_motif=AGGAG;rbs_spacer=5-10bp;gc_cont=0.327	67.5	469.2	335	5.6e-131	328	5	330	3	327	mobileOG_000371397	oppF	E3HDT5	transfer	competence	Multiple	Homology	contig1_1024	1180519 # 1181502 # 1	1180519	1181502	1	1_1024	1	1024	00	ATG	AGGAG	5-10bp	0.327	contig1	mobileOG_000371397_contig1
25	mobileOG_000240433|rlmL|A0A1B8RT63|stability/transfer/defense|NA|GPD|Homology	contig1_1082 # 1240663 # 1241820 # 1 # ID=1_1082;partial=00;start_type=ATG;rbs_motif=AGGAG;rbs_spacer=5-10bp;gc_cont=0.300	72.7	603.2	389	2.9e-171	386	1	385	1	385	mobileOG_000240433	rlmL	A0A1B8RT63	stability/transfer/defense	NA	GPD	Homology	contig1_1082	1240663 # 1241820 # 1	1240663	1241820	1	1_1082	1	1082	00	ATG	AGGAG	5-10bp	0.300	contig1	mobileOG_000240433_contig1
26	mobileOG_000192933|nusB|A0A0A7G0M8|phage|regulation,infection|GPD|Homology	contig1_1106 # 1258747 # 1259151 # 1 # ID=1_1106;partial=00;start_type=ATG;rbs_motif=AGGAG;rbs_spacer=5-10bp;gc_cont=0.252	63.9	163.3	134	2.7e-39	135	1	133	1	133	mobileOG_000192933	nusB	A0A0A7G0M8	phage	regulation,infection	GPD	Homology	contig1_1106	1258747 # 1259151 # 1	1258747	1259151	1	1_1106	1	1106	00	ATG	AGGAG	5-10bp	0.252	contig1	mobileOG_000192933_contig1
27	mobileOG_000192934|xseA|A0A0A7FUJ5|replication/recombination/repair|NA|GPD|Homology	contig1_1108 # 1260011 # 1261210 # 1 # ID=1_1108;partial=00;start_type=ATG;rbs_motif=None;rbs_spacer=None;gc_cont=0.247	69.0	428.3	397	1.3e-118	400	1	393	1	394	mobileOG_000192934	xseA	A0A0A7FUJ5	replication/recombination/repair	NA	GPD	Homology	contig1_1108	1260011 # 1261210 # 1	1260011	1261210	1	1_1108	1	1108	00	ATG	None	None	0.247	contig1	mobileOG_000192934_contig1
28	mobileOG_000247345|xerC|N9Y2C7|integration/excision|replication/recombination/repair|GPD|Homology	contig1_1119 # 1270823 # 1271827 # 1 # ID=1_1119;partial=00;start_type=ATG;rbs_motif=GGAG/GAGG;rbs_spacer=5-10bp;gc_cont=0.259	60.5	422.9	336	4.7e-117	335	1	334	1	333	mobileOG_000247345	xerC	N9Y2C7	integration/excision	replication/recombination/repair	GPD	Homology	contig1_1119	1270823 # 1271827 # 1	1270823	1271827	1	1_1119	1	1119	00	ATG	GGAG/GAGG	5-10bp	0.259	contig1	mobileOG_000247345_contig1
29	mobileOG_000168397|dut|A0A174QLK2|transfer|regulation|GPD|Homology	contig1_1140 # 1284610 # 1285053 # 1 # ID=1_1140;partial=00;start_type=ATG;rbs_motif=GGAG/GAGG;rbs_spacer=5-10bp;gc_cont=0.315	81.4	264.2	145	1.1999999999999998e-69	148	1	145	3	147	mobileOG_000168397	dut	A0A174QLK2	transfer	regulation	GPD	Homology	contig1_1140	1284610 # 1285053 # 1	1284610	1285053	1	1_1140	1	1140	00	ATG	GGAG/GAGG	5-10bp	0.315	contig1	mobileOG_000168397_contig1
30	mobileOG_000486017|NA:Keyword|A0A4S2DTF4|integration/excision|NA|GPD|Keyword Search	contig1_1143 # 1287208 # 1288086 # 1 # ID=1_1143;partial=00;start_type=ATG;rbs_motif=GGA/GAG/AGG;rbs_spacer=5-10bp;gc_cont=0.270	90.4	523.5	292	2.1999999999999998e-147	293	1	292	1	292	mobileOG_000486017	NA:Keyword	A0A4S2DTF4	integration/excision	NA	GPD	Keyword Search	contig1_1143	1287208 # 1288086 # 1	1287208	1288086	1	1_1143	1	1143	00	ATG	GGA/GAG/AGG	5-10bp	0.270	contig1	mobileOG_000486017_contig1
31	mobileOG_000241824|rnj|A0A133NEE6|replication/recombination/repair|NA|GPD|Homology	contig1_1172 # 1312503 # 1314167 # 1 # ID=1_1172;partial=00;start_type=ATG;rbs_motif=AGGAG;rbs_spacer=5-10bp;gc_cont=0.289	60.2	703.7	581	2.3000000000000002e-201	555	32	581	5	554	mobileOG_000241824	rnj	A0A133NEE6	replication/recombination/repair	NA	GPD	Homology	contig1_1172	1312503 # 1314167 # 1	1312503	1314167	1	1_1172	1	1172	00	ATG	AGGAG	5-10bp	0.289	contig1	mobileOG_000241824_contig1
32	mobileOG_000709975|NA:Keyword|A0A449JNY5|replication/recombination/repair|initiation,copy number control,plasmid|GPD|Keyword Search	contig1_1297 # 1420936 # 1422102 # 1 # ID=1_1297;partial=00;start_type=ATG;rbs_motif=GGAG/GAGG;rbs_spacer=5-10bp;gc_cont=0.349	96.1	743.4	388	1.8e-213	389	1	388	1	388	mobileOG_000709975	NA:Keyword	A0A449JNY5	replication/recombination/repair	initiation,copy number control,plasmid	GPD	Keyword Search	contig1_1297	1420936 # 1422102 # 1	1420936	1422102	1	1_1297	1	1297	00	ATG	GGAG/GAGG	5-10bp	0.349	contig1	mobileOG_000709975_contig1
33	mobileOG_000464085|NA:Keyword|E5XH92|transfer|NA|Multiple|Keyword Search	contig1_1299 # 1423097 # 1424710 # 1 # ID=1_1299;partial=00;start_type=ATG;rbs_motif=GGAG/GAGG;rbs_spacer=5-10bp;gc_cont=0.400	96.6	1045.0	537	4.1e-304	538	1	537	1	537	mobileOG_000464085	NA:Keyword	E5XH92	transfer	NA	Multiple	Keyword Search	contig1_1299	1423097 # 1424710 # 1	1423097	1424710	1	1_1299	1	1299	00	ATG	GGAG/GAGG	5-10bp	0.400	contig1	mobileOG_000464085_contig1
34	mobileOG_000724767|NA:Keyword|Q0STC2|integration/excision|NA|ISFinder|Keyword Search	contig1_1324 # 1449425 # 1450447 # -1 # ID=1_1324;partial=00;start_type=ATG;rbs_motif=AGGAG;rbs_spacer=5-10bp;gc_cont=0.323	69.1	507.3	340	1.9e-142	341	1	340	1	340	mobileOG_000724767	NA:Keyword	Q0STC2	integration/excision	NA	ISFinder	Keyword Search	contig1_1324	1449425 # 1450447 # -1	1449425	1450447	-1	1_1324	1	1324	00	ATG	AGGAG	5-10bp	0.323	contig1	mobileOG_000724767_contig1
35	mobileOG_000006783|lexA|A0A0A6SEY4|phage|lysis/lysogeny,regulation|GPD|Manual	contig1_1369 # 1502000 # 1502605 # 1 # ID=1_1369;partial=00;start_type=ATG;rbs_motif=GGAG/GAGG;rbs_spacer=5-10bp;gc_cont=0.287	75.1	314.7	201	1.1e-84	202	1	201	1	201	mobileOG_000006783	lexA	A0A0A6SEY4	phage	lysis/lysogeny,regulation	GPD	Manual	contig1_1369	1502000 # 1502605 # 1	1502000	1502605	1	1_1369	1	1369	00	ATG	GGAG/GAGG	5-10bp	0.287	contig1	mobileOG_000006783_contig1
36	mobileOG_000020101|hfq|A0A127EI53|phage|infection,regulation|GPD|Manual	contig1_1372 # 1505134 # 1505367 # -1 # ID=1_1372;partial=00;start_type=GTG;rbs_motif=GGAG/GAGG;rbs_spacer=5-10bp;gc_cont=0.269	79.7	122.5	80	3.1000000000000002e-27	78	1	74	1	74	mobileOG_000020101	hfq	A0A127EI53	phage	infection,regulation	GPD	Manual	contig1_1372	1505134 # 1505367 # -1	1505134	1505367	-1	1_1372	1	1372	00	GTG	GGAG/GAGG	5-10bp	0.269	contig1	mobileOG_000020101_contig1
37	mobileOG_000020099|mutS|A0A501UKS6|replication/recombination/repair|NA|GPD|Manual	contig1_1375 # 1508434 # 1511241 # -1 # ID=1_1375;partial=00;start_type=ATG;rbs_motif=GGAG/GAGG;rbs_spacer=5-10bp;gc_cont=0.285	62.8	1080.1	910	0.0	936	3	909	2	934	mobileOG_000020099	mutS	A0A501UKS6	replication/recombination/repair	NA	GPD	Manual	contig1_1375	1508434 # 1511241 # -1	1508434	1511241	-1	1_1375	1	1375	00	ATG	GGAG/GAGG	5-10bp	0.285	contig1	mobileOG_000020099_contig1
38	mobileOG_000724767|NA:Keyword|Q0STC2|integration/excision|NA|ISFinder|Keyword Search	contig1_1377 # 1512132 # 1513154 # 1 # ID=1_1377;partial=00;start_type=ATG;rbs_motif=AGGAG;rbs_spacer=5-10bp;gc_cont=0.324	69.1	507.3	340	1.9e-142	341	1	340	1	340	mobileOG_000724767	NA:Keyword	Q0STC2	integration/excision	NA	ISFinder	Keyword Search	contig1_1377	1512132 # 1513154 # 1	1512132	1513154	1	1_1377	1	1377	00	ATG	AGGAG	5-10bp	0.324	contig1	mobileOG_000724767_contig1
39	mobileOG_000729971|NA:Keyword|WP_032506803.1|transfer|NA|Plasmid RefSeq|Keyword Search	contig1_1435 # 1575161 # 1575349 # -1 # ID=1_1435;partial=00;start_type=GTG;rbs_motif=GGA/GAG/AGG;rbs_spacer=5-10bp;gc_cont=0.360	72.6	105.1	62	4.1000000000000004e-22	63	1	62	1	62	mobileOG_000729971	NA:Keyword	WP_032506803.1	transfer	NA	Plasmid RefSeq	Keyword Search	contig1_1435	1575161 # 1575349 # -1	1575161	1575349	-1	1_1435	1	1435	00	GTG	GGA/GAG/AGG	5-10bp	0.360	contig1	mobileOG_000729971_contig1
40	mobileOG_000003216|recA|A0A0M1V0Q0|replication/recombination/repair|transfer|COMPASS|Manual	contig1_1451 # 1589127 # 1590290 # -1 # ID=1_1451;partial=00;start_type=TTG;rbs_motif=GGAG/GAGG;rbs_spacer=5-10bp;gc_cont=0.314	71.9	478.8	377	8.400000000000001e-134	388	33	349	10	326	mobileOG_000003216	recA	A0A0M1V0Q0	replication/recombination/repair	transfer	COMPASS	Manual	contig1_1451	1589127 # 1590290 # -1	1589127	1590290	-1	1_1451	1	1451	00	TTG	GGAG/GAGG	5-10bp	0.314	contig1	mobileOG_000003216_contig1
41	mobileOG_000364714|tnpA|WP_061329756.1|integration/excision|NA|Multiple|Homology	contig1_1480 # 1617173 # 1618306 # -1 # ID=1_1480;partial=00;start_type=ATG;rbs_motif=AGxAG;rbs_spacer=3-4bp;gc_cont=0.268	76.3	599.0	377	5.4000000000000005e-170	378	1	375	1	375	mobileOG_000364714	tnpA	WP_061329756.1	integration/excision	NA	Multiple	Homology	contig1_1480	1617173 # 1618306 # -1	1617173	1618306	-1	1_1480	1	1480	00	ATG	AGxAG	3-4bp	0.268	contig1	mobileOG_000364714_contig1
42	mobileOG_000275082|R00164|Q0SV93|integration/excision|NA|ISFinder|Homology	contig1_1584 # 1732293 # 1733537 # -1 # ID=1_1584;partial=00;start_type=ATG;rbs_motif=AGGAG;rbs_spacer=5-10bp;gc_cont=0.300	74.5	625.2	407	7.7e-178	415	5	401	9	408	mobileOG_000275082	R00164	Q0SV93	integration/excision	NA	ISFinder	Homology	contig1_1584	1732293 # 1733537 # -1	1732293	1733537	-1	1_1584	1	1584	00	ATG	AGGAG	5-10bp	0.300	contig1	mobileOG_000275082_contig1
43	mobileOG_000165223|recA|R6IB56|replication/recombination/repair|NA|GPD|Homology	contig1_1638 # 1800774 # 1801814 # -1 # ID=1_1638;partial=00;start_type=ATG;rbs_motif=GGAG/GAGG;rbs_spacer=5-10bp;gc_cont=0.336	72.9	500.7	355	1.8e-140	347	6	345	4	345	mobileOG_000165223	recA	R6IB56	replication/recombination/repair	NA	GPD	Homology	contig1_1638	1800774 # 1801814 # -1	1800774	1801814	-1	1_1638	1	1638	00	ATG	GGAG/GAGG	5-10bp	0.336	contig1	mobileOG_000165223_contig1
44	mobileOG_000109561|topA|A0A0G9LEF4|replication/recombination/repair|NA|GPD|Homology	contig1_1669 # 1835782 # 1837872 # -1 # ID=1_1669;partial=00;start_type=ATG;rbs_motif=GGAG/GAGG;rbs_spacer=5-10bp;gc_cont=0.309	78.1	976.5	698	2.3e-283	697	1	612	1	612	mobileOG_000109561	topA	A0A0G9LEF4	replication/recombination/repair	NA	GPD	Homology	contig1_1669	1835782 # 1837872 # -1	1835782	1837872	-1	1_1669	1	1669	00	ATG	GGAG/GAGG	5-10bp	0.309	contig1	mobileOG_000109561_contig1
45	mobileOG_000240994|ftsZ|A0A0A7FYT5|replication/recombination/repair|NA|GPD|Homology	contig1_1737 # 1903111 # 1904232 # -1 # ID=1_1737;partial=00;start_type=TTG;rbs_motif=AGGAG;rbs_spacer=5-10bp;gc_cont=0.357	78.7	556.2	384	4.0000000000000004e-157	374	1	378	1	370	mobileOG_000240994	ftsZ	A0A0A7FYT5	replication/recombination/repair	NA	GPD	Homology	contig1_1737	1903111 # 1904232 # -1	1903111	1904232	-1	1_1737	1	1737	00	TTG	AGGAG	5-10bp	0.357	contig1	mobileOG_000240994_contig1
46	mobileOG_000240993|pilT|A0A0A7FUA2|transfer|conjugation,competence|GPD|Homology	contig1_1738 # 1905062 # 1906117 # -1 # ID=1_1738;partial=00;start_type=ATG;rbs_motif=GGAG/GAGG;rbs_spacer=5-10bp;gc_cont=0.320	78.6	552.4	351	5.4e-156	352	1	351	1	351	mobileOG_000240993	pilT	A0A0A7FUA2	transfer	conjugation,competence	GPD	Homology	contig1_1738	1905062 # 1906117 # -1	1905062	1906117	-1	1_1738	1	1738	00	ATG	GGAG/GAGG	5-10bp	0.320	contig1	mobileOG_000240993_contig1
47	mobileOG_000241824|rnj|A0A133NEE6|replication/recombination/repair|NA|GPD|Homology	contig1_1746 # 1914527 # 1916194 # -1 # ID=1_1746;partial=00;start_type=TTG;rbs_motif=AGGAG;rbs_spacer=5-10bp;gc_cont=0.321	81.1	922.5	581	3.1e-267	556	27	581	1	555	mobileOG_000241824	rnj	A0A133NEE6	replication/recombination/repair	NA	GPD	Homology	contig1_1746	1914527 # 1916194 # -1	1914527	1916194	-1	1_1746	1	1746	00	TTG	AGGAG	5-10bp	0.321	contig1	mobileOG_000241824_contig1
48	mobileOG_000051594|rarA|A0A0C2S8D5|replication/recombination/repair|NA|Multiple|Homology	contig1_1758 # 1925819 # 1927060 # -1 # ID=1_1758;partial=00;start_type=ATG;rbs_motif=GGA/GAG/AGG;rbs_spacer=5-10bp;gc_cont=0.284	75.5	628.2	414	9.1e-179	414	1	413	1	413	mobileOG_000051594	rarA	A0A0C2S8D5	replication/recombination/repair	NA	Multiple	Homology	contig1_1758	1925819 # 1927060 # -1	1925819	1927060	-1	1_1758	1	1758	00	ATG	GGA/GAG/AGG	5-10bp	0.284	contig1	mobileOG_000051594_contig1
49	mobileOG_000745837|NA:Keyword|WP_096043152.1|integration/excision|NA|Multiple|Keyword Search	contig1_1771 # 1939990 # 1940589 # -1 # ID=1_1771;partial=00;start_type=ATG;rbs_motif=None;rbs_spacer=None;gc_cont=0.308	72.9	306.6	292	2.9e-82	200	94	292	1	199	mobileOG_000745837	NA:Keyword	WP_096043152.1	integration/excision	NA	Multiple	Keyword Search	contig1_1771	1939990 # 1940589 # -1	1939990	1940589	-1	1_1771	1	1771	00	ATG	None	None	0.308	contig1	mobileOG_000745837_contig1
50	mobileOG_000282278|dut|A0A5C0T5T5|transfer|regulation|Plasmid RefSeq|Homology	contig1_1958 # 2132919 # 2133359 # -1 # ID=1_1958;partial=00;start_type=ATG;rbs_motif=GGAG/GAGG;rbs_spacer=5-10bp;gc_cont=0.342	71.2	211.1	145	1.1999999999999998e-53	147	1	145	1	146	mobileOG_000282278	dut	A0A5C0T5T5	transfer	regulation	Plasmid RefSeq	Homology	contig1_1958	2132919 # 2133359 # -1	2132919	2133359	-1	1_1958	1	1958	00	ATG	GGAG/GAGG	5-10bp	0.342	contig1	mobileOG_000282278_contig1
51	mobileOG_000486043|NA:Keyword|A0A1B9BS79|phage|NA|GPD|Keyword Search	contig1_1997 # 2164842 # 2166038 # -1 # ID=1_1997;partial=00;start_type=ATG;rbs_motif=AGxAGG/AGGxGG;rbs_spacer=5-10bp;gc_cont=0.313	91.8	709.5	391	3e-203	399	1	389	1	389	mobileOG_000486043	NA:Keyword	A0A1B9BS79	phage	NA	GPD	Keyword Search	contig1_1997	2164842 # 2166038 # -1	2164842	2166038	-1	1_1997	1	1997	00	ATG	AGxAGG/AGGxGG	5-10bp	0.313	contig1	mobileOG_000486043_contig1
52	mobileOG_000116788|clpP_3|B1BB54|phage|replication/recombination/repair|GPD|Homology	contig1_1998 # 2166038 # 2166787 # -1 # ID=1_1998;partial=00;start_type=ATG;rbs_motif=AGGAG;rbs_spacer=5-10bp;gc_cont=0.300	91.5	467.2	248	1.6000000000000002e-130	250	1	248	2	249	mobileOG_000116788	clpP_3	B1BB54	phage	replication/recombination/repair	GPD	Homology	contig1_1998	2166038 # 2166787 # -1	2166038	2166787	-1	1_1998	1	1998	00	ATG	AGGAG	5-10bp	0.300	contig1	mobileOG_000116788_contig1
53	mobileOG_000486042|NA:Keyword|A0A1B9BRS1|phage|NA|GPD|Keyword Search	contig1_1999 # 2166777 # 2167886 # -1 # ID=1_1999;partial=00;start_type=ATG;rbs_motif=None;rbs_spacer=None;gc_cont=0.289	88.6	659.1	385	4.3e-188	370	17	385	1	369	mobileOG_000486042	NA:Keyword	A0A1B9BRS1	phage	NA	GPD	Keyword Search	contig1_1999	2166777 # 2167886 # -1	2166777	2167886	-1	1_1999	1	1999	00	ATG	None	None	0.289	contig1	mobileOG_000486042_contig1
54	mobileOG_000486041|NA:Keyword|A0A3D3TQL2|phage|NA|GPD|Keyword Search	contig1_2000 # 2168001 # 2169653 # -1 # ID=1_2000;partial=00;start_type=ATG;rbs_motif=AGxAG;rbs_spacer=5-10bp;gc_cont=0.299	94.5	1093.6	550	0.0	551	1	550	1	550	mobileOG_000486041	NA:Keyword	A0A3D3TQL2	phage	NA	GPD	Keyword Search	contig1_2000	2168001 # 2169653 # -1	2168001	2169653	-1	1_2000	1	2000	00	ATG	AGxAG	5-10bp	0.299	contig1	mobileOG_000486041_contig1
55	mobileOG_000490730|NA:Keyword|A0A1M6KZW2|phage|NA|GPD|Keyword Search	contig1_2001 # 2169640 # 2169954 # -1 # ID=1_2001;partial=00;start_type=ATG;rbs_motif=AGGAG;rbs_spacer=5-10bp;gc_cont=0.283	72.5	148.7	103	5.4e-35	105	1	102	1	102	mobileOG_000490730	NA:Keyword	A0A1M6KZW2	phage	NA	GPD	Keyword Search	contig1_2001	2169640 # 2169954 # -1	2169640	2169954	-1	1_2001	1	2001	00	ATG	AGGAG	5-10bp	0.283	contig1	mobileOG_000490730_contig1
56	mobileOG_000265735|dpnA_3|A0A0E1KQR8|stability/transfer/defense|NA|GPD|Homology	contig1_2010 # 2173680 # 2174498 # -1 # ID=1_2010;partial=00;start_type=ATG;rbs_motif=GGAG/GAGG;rbs_spacer=5-10bp;gc_cont=0.326	97.1	559.3	272	3.4000000000000003e-158	273	1	272	1	272	mobileOG_000265735	dpnA_3	A0A0E1KQR8	stability/transfer/defense	NA	GPD	Homology	contig1_2010	2173680 # 2174498 # -1	2173680	2174498	-1	1_2010	1	2010	00	ATG	GGAG/GAGG	5-10bp	0.326	contig1	mobileOG_000265735_contig1
57	mobileOG_000265736|ssb|A0A0G9LMN8|replication/recombination/repair|NA|GPD|Homology	contig1_2011 # 2174605 # 2175009 # -1 # ID=1_2011;partial=00;start_type=ATG;rbs_motif=AGGAG;rbs_spacer=5-10bp;gc_cont=0.321	82.1	223.4	134	2.2e-57	135	1	134	1	134	mobileOG_000265736	ssb	A0A0G9LMN8	replication/recombination/repair	NA	GPD	Homology	contig1_2011	2174605 # 2175009 # -1	2174605	2175009	-1	1_2011	1	2011	00	ATG	AGGAG	5-10bp	0.321	contig1	mobileOG_000265736_contig1
58	mobileOG_000587464|NA:Keyword|A0A0M0AD71|replication/recombination/repair|initiation,copy number control,plasmid|GPD|Keyword Search	contig1_2014 # 2176252 # 2176644 # -1 # ID=1_2014;partial=00;start_type=ATG;rbs_motif=AGGAG;rbs_spacer=5-10bp;gc_cont=0.321	100.0	247.7	130	1.1e-64	131	1	130	1	130	mobileOG_000587464	NA:Keyword	A0A0M0AD71	replication/recombination/repair	initiation,copy number control,plasmid	GPD	Keyword Search	contig1_2014	2176252 # 2176644 # -1	2176252	2176644	-1	1_2014	1	2014	00	ATG	AGGAG	5-10bp	0.321	contig1	mobileOG_000587464_contig1
59	mobileOG_000181619|abrB|U5MX29|transfer|regulation,competence|GPD|Homology	contig1_2024 # 2180592 # 2180858 # -1 # ID=1_2024;partial=00;start_type=ATG;rbs_motif=GGAG/GAGG;rbs_spacer=5-10bp;gc_cont=0.311	100.0	182.6	88	2.8e-45	89	1	88	1	88	mobileOG_000181619	abrB	U5MX29	transfer	regulation,competence	GPD	Homology	contig1_2024	2180592 # 2180858 # -1	2180592	2180858	-1	1_2024	1	2024	00	ATG	GGAG/GAGG	5-10bp	0.311	contig1	mobileOG_000181619_contig1
60	mobileOG_000181618|mor|B1BPN1|phage|infection,regulation|GPD|Homology	contig1_2030 # 2183354 # 2183584 # -1 # ID=1_2030;partial=00;start_type=ATG;rbs_motif=AGGAG;rbs_spacer=5-10bp;gc_cont=0.260	100.0	149.8	76	1.7999999999999998e-35	77	1	76	1	76	mobileOG_000181618	mor	B1BPN1	phage	infection,regulation	GPD	Homology	contig1_2030	2183354 # 2183584 # -1	2183354	2183584	-1	1_2030	1	2030	00	ATG	AGGAG	5-10bp	0.260	contig1	mobileOG_000181618_contig1
61	mobileOG_000181615|oppF|A0A1C6L5M7|transfer|competence|GPD|Homology	contig1_2044 # 2195368 # 2196396 # -1 # ID=1_2044;partial=00;start_type=GTG;rbs_motif=GGAG/GAGG;rbs_spacer=5-10bp;gc_cont=0.307	100.0	690.6	342	1.2e-197	343	1	342	1	342	mobileOG_000181615	oppF	A0A1C6L5M7	transfer	competence	GPD	Homology	contig1_2044	2195368 # 2196396 # -1	2195368	2196396	-1	1_2044	1	2044	00	GTG	GGAG/GAGG	5-10bp	0.307	contig1	mobileOG_000181615_contig1
62	mobileOG_000181614|oppD|A0A386PJK4|transfer|competence|GPD|Homology	contig1_2045 # 2196386 # 2197423 # -1 # ID=1_2045;partial=00;start_type=ATG;rbs_motif=AGGAG;rbs_spacer=5-10bp;gc_cont=0.315	99.4	694.1	345	1.0999999999999998e-198	346	1	345	1	345	mobileOG_000181614	oppD	A0A386PJK4	transfer	competence	GPD	Homology	contig1_2045	2196386 # 2197423 # -1	2196386	2197423	-1	1_2045	1	2045	00	ATG	AGGAG	5-10bp	0.315	contig1	mobileOG_000181614_contig1
63	mobileOG_000513682|NA:Keyword|A8SAK2|phage|NA|GPD|Keyword Search	contig1_2119 # 2270479 # 2271999 # -1 # ID=1_2119;partial=00;start_type=ATG;rbs_motif=GGAG/GAGG;rbs_spacer=5-10bp;gc_cont=0.311	60.6	601.3	512	1.5e-170	507	5	506	3	503	mobileOG_000513682	NA:Keyword	A8SAK2	phage	NA	GPD	Keyword Search	contig1_2119	2270479 # 2271999 # -1	2270479	2271999	-1	1_2119	1	2119	00	ATG	GGAG/GAGG	5-10bp	0.311	contig1	mobileOG_000513682_contig1
64	mobileOG_000275082|R00164|Q0SV93|integration/excision|NA|ISFinder|Homology	contig1_2142 # 2293508 # 2294752 # 1 # ID=1_2142;partial=00;start_type=ATG;rbs_motif=AGGAG;rbs_spacer=5-10bp;gc_cont=0.300	74.5	625.2	407	7.7e-178	415	5	401	9	408	mobileOG_000275082	R00164	Q0SV93	integration/excision	NA	ISFinder	Homology	contig1_2142	2293508 # 2294752 # 1	2293508	2294752	1	1_2142	1	2142	00	ATG	AGGAG	5-10bp	0.300	contig1	mobileOG_000275082_contig1
65	mobileOG_000309319|qmcA|WP_061327043.1|phage|lysis/lysogeny,regulation|Multiple|Homology	contig1_2316 # 2482370 # 2483323 # -1 # ID=1_2316;partial=00;start_type=ATG;rbs_motif=AGGAG;rbs_spacer=5-10bp;gc_cont=0.303	82.3	318.9	320	9.1e-86	318	18	310	22	313	mobileOG_000309319	qmcA	WP_061327043.1	phage	lysis/lysogeny,regulation	Multiple	Homology	contig1_2316	2482370 # 2483323 # -1	2482370	2483323	-1	1_2316	1	2316	00	ATG	AGGAG	5-10bp	0.303	contig1	mobileOG_000309319_contig1
66	mobileOG_000212683|tadA|A0A1Q6R2F6|phage|replication/recombination/repair|GPD|Homology	contig1_2340 # 2504189 # 2504683 # -1 # ID=1_2340;partial=00;start_type=ATG;rbs_motif=AGxAGG/AGGxGG;rbs_spacer=5-10bp;gc_cont=0.301	66.2	229.2	164	4.900000000000001e-59	165	1	155	1	157	mobileOG_000212683	tadA	A0A1Q6R2F6	phage	replication/recombination/repair	GPD	Homology	contig1_2340	2504189 # 2504683 # -1	2504189	2504683	-1	1_2340	1	2340	00	ATG	AGxAGG/AGGxGG	5-10bp	0.301	contig1	mobileOG_000212683_contig1
67	mobileOG_000683448|NA:Keyword|A0A1I2KTL1|phage|NA|GPD|Keyword Search	contig1_2447 # 2611766 # 2612149 # -1 # ID=1_2447;partial=00;start_type=ATG;rbs_motif=None;rbs_spacer=None;gc_cont=0.307	77.8	207.6	127	1.2e-52	128	1	126	1	126	mobileOG_000683448	NA:Keyword	A0A1I2KTL1	phage	NA	GPD	Keyword Search	contig1_2447	2611766 # 2612149 # -1	2611766	2612149	-1	1_2447	1	2447	00	ATG	None	None	0.307	contig1	mobileOG_000683448_contig1
68	mobileOG_000525606|NA:Keyword|A0A0N6WDZ2|phage|NA|GPD|Keyword Search	contig1_2451 # 2613112 # 2614020 # -1 # ID=1_2451;partial=00;start_type=ATG;rbs_motif=GGAG/GAGG;rbs_spacer=5-10bp;gc_cont=0.309	90.0	549.3	301	3.9e-155	303	1	300	1	301	mobileOG_000525606	NA:Keyword	A0A0N6WDZ2	phage	NA	GPD	Keyword Search	contig1_2451	2613112 # 2614020 # -1	2613112	2614020	-1	1_2451	1	2451	00	ATG	GGAG/GAGG	5-10bp	0.309	contig1	mobileOG_000525606_contig1
69	mobileOG_000718896|NA:Keyword|A0A4U9RDH7|phage|NA|GPD|Keyword Search	contig1_2456 # 2615467 # 2617149 # -1 # ID=1_2456;partial=00;start_type=ATG;rbs_motif=GGA/GAG/AGG;rbs_spacer=5-10bp;gc_cont=0.296	90.6	1008.8	561	3.4e-293	561	1	561	1	560	mobileOG_000718896	NA:Keyword	A0A4U9RDH7	phage	NA	GPD	Keyword Search	contig1_2456	2615467 # 2617149 # -1	2615467	2617149	-1	1_2456	1	2456	00	ATG	GGA/GAG/AGG	5-10bp	0.296	contig1	mobileOG_000718896_contig1
70	mobileOG_000682408|NA:Keyword|B1RBB6|phage|NA|GPD|Keyword Search	contig1_2457 # 2617133 # 2618659 # -1 # ID=1_2457;partial=00;start_type=GTG;rbs_motif=AGGAG;rbs_spacer=5-10bp;gc_cont=0.318	75.5	776.9	506	2e-223	509	1	505	1	507	mobileOG_000682408	NA:Keyword	B1RBB6	phage	NA	GPD	Keyword Search	contig1_2457	2617133 # 2618659 # -1	2617133	2618659	-1	1_2457	1	2457	00	GTG	AGGAG	5-10bp	0.318	contig1	mobileOG_000682408_contig1
71	mobileOG_000717554|NA:Keyword|A0A4U9RDJ0|phage|NA|GPD|Keyword Search	contig1_2458 # 2618662 # 2620029 # -1 # ID=1_2458;partial=00;start_type=GTG;rbs_motif=AGGAG;rbs_spacer=5-10bp;gc_cont=0.307	95.8	897.5	455	8.900000000000001e-260	456	1	455	1	455	mobileOG_000717554	NA:Keyword	A0A4U9RDJ0	phage	NA	GPD	Keyword Search	contig1_2458	2618662 # 2620029 # -1	2618662	2620029	-1	1_2458	1	2458	00	GTG	AGGAG	5-10bp	0.307	contig1	mobileOG_000717554_contig1
72	mobileOG_000119562|1|A0A3C0SSS4|phage|replication,packaging|GPD|Homology	contig1_2459 # 2620194 # 2620667 # -1 # ID=1_2459;partial=00;start_type=ATG;rbs_motif=AGGAG;rbs_spacer=5-10bp;gc_cont=0.321	100.0	297.0	157	1.8e-79	158	1	157	1	157	mobileOG_000119562	1	A0A3C0SSS4	phage	replication,packaging	GPD	Homology	contig1_2459	2620194 # 2620667 # -1	2620194	2620667	-1	1_2459	1	2459	00	ATG	AGGAG	5-10bp	0.321	contig1	mobileOG_000119562_contig1
73	mobileOG_000151965|ssb|A0A0G9LMN8|replication/recombination/repair|NA|GPD|Homology	contig1_2468 # 2624980 # 2625387 # -1 # ID=1_2468;partial=00;start_type=ATG;rbs_motif=AGGA;rbs_spacer=5-10bp;gc_cont=0.321	94.4	248.8	126	4.9000000000000005e-65	136	1	126	10	135	mobileOG_000151965	ssb	A0A0G9LMN8	replication/recombination/repair	NA	GPD	Homology	contig1_2468	2624980 # 2625387 # -1	2624980	2625387	-1	1_2468	1	2468	00	ATG	AGGA	5-10bp	0.321	contig1	mobileOG_000151965_contig1
74	mobileOG_000014379|dnaI|A0A3P6KGK4|replication/recombination/repair|NA|GPD|Manual	contig1_2480 # 2629689 # 2630426 # -1 # ID=1_2480;partial=00;start_type=GTG;rbs_motif=None;rbs_spacer=None;gc_cont=0.313	98.4	482.3	245	4.8e-135	246	1	244	1	244	mobileOG_000014379	dnaI	A0A3P6KGK4	replication/recombination/repair	NA	GPD	Manual	contig1_2480	2629689 # 2630426 # -1	2629689	2630426	-1	1_2480	1	2480	00	GTG	None	None	0.313	contig1	mobileOG_000014379_contig1
75	mobileOG_000584606|NA:Keyword|A0A1L3NDR9|replication/recombination/repair|initiation,copy number control,plasmid|GPD|Keyword Search	contig1_2481 # 2630392 # 2631168 # -1 # ID=1_2481;partial=00;start_type=ATG;rbs_motif=GGAG/GAGG;rbs_spacer=5-10bp;gc_cont=0.306	100.0	512.7	258	3.5e-144	259	1	258	1	258	mobileOG_000584606	NA:Keyword	A0A1L3NDR9	replication/recombination/repair	initiation,copy number control,plasmid	GPD	Keyword Search	contig1_2481	2630392 # 2631168 # -1	2630392	2631168	-1	1_2481	1	2481	00	ATG	GGAG/GAGG	5-10bp	0.306	contig1	mobileOG_000584606_contig1
76	mobileOG_000183994|erf|A0A174F2X5|phage|replication/recombination/repair|GPD|Homology	contig1_2482 # 2631168 # 2631791 # -1 # ID=1_2482;partial=00;start_type=ATG;rbs_motif=AGGAG;rbs_spacer=5-10bp;gc_cont=0.325	98.6	416.0	207	3.6e-115	208	1	207	1	207	mobileOG_000183994	erf	A0A174F2X5	phage	replication/recombination/repair	GPD	Homology	contig1_2482	2631168 # 2631791 # -1	2631168	2631791	-1	1_2482	1	2482	00	ATG	AGGAG	5-10bp	0.325	contig1	mobileOG_000183994_contig1
77	mobileOG_000424277|NA:Keyword|B1BPM9|integration/excision|NA|GPD|Keyword Search	contig1_2496 # 2636638 # 2637801 # 1 # ID=1_2496;partial=00;start_type=ATG;rbs_motif=AGGA;rbs_spacer=5-10bp;gc_cont=0.271	100.0	772.7	387	2.8e-222	388	1	387	1	387	mobileOG_000424277	NA:Keyword	B1BPM9	integration/excision	NA	GPD	Keyword Search	contig1_2496	2636638 # 2637801 # 1	2636638	2637801	1	1_2496	1	2496	00	ATG	AGGA	5-10bp	0.271	contig1	mobileOG_000424277_contig1
78	mobileOG_000019945|dnaG|V9H8A5|replication/recombination/repair|NA|GPD|Manual	contig1_2501 # 2641257 # 2643035 # -1 # ID=1_2501;partial=00;start_type=TTG;rbs_motif=AGGAG;rbs_spacer=5-10bp;gc_cont=0.281	100.0	1154.0	592	0.0	593	1	592	1	592	mobileOG_000019945	dnaG	V9H8A5	replication/recombination/repair	NA	GPD	Manual	contig1_2501	2641257 # 2643035 # -1	2641257	2643035	-1	1_2501	1	2501	00	TTG	AGGAG	5-10bp	0.281	contig1	mobileOG_000019945_contig1
79	mobileOG_000015320|recO|A0A2A7MKW0|replication/recombination/repair|NA|GPD|Manual	contig1_2508 # 2649692 # 2650441 # -1 # ID=1_2508;partial=00;start_type=ATG;rbs_motif=None;rbs_spacer=None;gc_cont=0.284	67.3	358.2	249	1.1e-97	250	5	249	5	249	mobileOG_000015320	recO	A0A2A7MKW0	replication/recombination/repair	NA	GPD	Manual	contig1_2508	2649692 # 2650441 # -1	2649692	2650441	-1	1_2508	1	2508	00	ATG	None	None	0.284	contig1	mobileOG_000015320_contig1
80	mobileOG_000229015|dnaK|A0A2A7B4R0|phage|infection,regulation|GPD|Homology	contig1_2523 # 2664394 # 2666250 # -1 # ID=1_2523;partial=00;start_type=ATG;rbs_motif=AGGAG;rbs_spacer=5-10bp;gc_cont=0.339	69.4	796.2	609	3.7999999999999994e-229	619	1	607	1	613	mobileOG_000229015	dnaK	A0A2A7B4R0	phage	infection,regulation	GPD	Homology	contig1_2523	2664394 # 2666250 # -1	2664394	2666250	-1	1_2523	1	2523	00	ATG	AGGAG	5-10bp	0.339	contig1	mobileOG_000229015_contig1
81	mobileOG_000724767|NA:Keyword|Q0STC2|integration/excision|NA|ISFinder|Keyword Search	contig1_2609 # 2758520 # 2759542 # 1 # ID=1_2609;partial=00;start_type=ATG;rbs_motif=AGGAG;rbs_spacer=5-10bp;gc_cont=0.323	68.8	504.6	340	1.2999999999999999e-141	341	1	340	1	340	mobileOG_000724767	NA:Keyword	Q0STC2	integration/excision	NA	ISFinder	Keyword Search	contig1_2609	2758520 # 2759542 # 1	2758520	2759542	1	1_2609	1	2609	00	ATG	AGGAG	5-10bp	0.323	contig1	mobileOG_000724767_contig1
82	mobileOG_000443185|NA:Keyword|A0A174NVL7|transfer|NA|GPD|Keyword Search	contig1_2611 # 2761696 # 2761902 # -1 # ID=1_2611;partial=00;start_type=ATG;rbs_motif=AGGAG;rbs_spacer=5-10bp;gc_cont=0.271	80.9	109.4	73	2.4e-23	69	1	68	1	68	mobileOG_000443185	NA:Keyword	A0A174NVL7	transfer	NA	GPD	Keyword Search	contig1_2611	2761696 # 2761902 # -1	2761696	2761902	-1	1_2611	1	2611	00	ATG	AGGAG	5-10bp	0.271	contig1	mobileOG_000443185_contig1
83	mobileOG_000020009|clpX|V9H4Y0|phage|replication/recombination/repair|GPD|Manual	contig1_2790 # 2951396 # 2952691 # -1 # ID=1_2790;partial=00;start_type=ATG;rbs_motif=GGAG/GAGG;rbs_spacer=5-10bp;gc_cont=0.296	99.5	837.8	431	7.899999999999999e-242	432	1	431	1	431	mobileOG_000020009	clpX	V9H4Y0	phage	replication/recombination/repair	GPD	Manual	contig1_2790	2951396 # 2952691 # -1	2951396	2952691	-1	1_2790	1	2790	00	ATG	GGAG/GAGG	5-10bp	0.296	contig1	mobileOG_000020009_contig1
84	mobileOG_000241236|clpP|V9H436|phage|replication/recombination/repair|GPD|Homology	contig1_2791 # 2952727 # 2953323 # -1 # ID=1_2791;partial=00;start_type=ATG;rbs_motif=AGGAG;rbs_spacer=5-10bp;gc_cont=0.315	100.0	391.3	198	9e-108	199	1	198	1	198	mobileOG_000241236	clpP	V9H436	phage	replication/recombination/repair	GPD	Homology	contig1_2791	2952727 # 2953323 # -1	2952727	2953323	-1	1_2791	1	2791	00	ATG	AGGAG	5-10bp	0.315	contig1	mobileOG_000241236_contig1
85	mobileOG_000099397|clpB|A0A1C6AW56|phage|chaperone|GPD|Homology	contig1_2811 # 2969795 # 2972389 # -1 # ID=1_2811;partial=00;start_type=ATG;rbs_motif=AGGAG;rbs_spacer=5-10bp;gc_cont=0.305	67.8	1135.9	866	0.0	865	1	862	1	864	mobileOG_000099397	clpB	A0A1C6AW56	phage	chaperone	GPD	Homology	contig1_2811	2969795 # 2972389 # -1	2969795	2972389	-1	1_2811	1	2811	00	ATG	AGGAG	5-10bp	0.305	contig1	mobileOG_000099397_contig1
86	mobileOG_000193409|rdgB|A0A512TAX1|replication/recombination/repair|NA|GPD|Homology	contig1_3022 # 3211921 # 3212532 # -1 # ID=1_3022;partial=00;start_type=ATG;rbs_motif=GGA/GAG/AGG;rbs_spacer=5-10bp;gc_cont=0.286	64.2	261.9	204	8.499999999999999e-69	204	1	201	1	201	mobileOG_000193409	rdgB	A0A512TAX1	replication/recombination/repair	NA	GPD	Homology	contig1_3022	3211921 # 3212532 # -1	3211921	3212532	-1	1_3022	1	3022	00	ATG	GGA/GAG/AGG	5-10bp	0.286	contig1	mobileOG_000193409_contig1
87	mobileOG_000026438|rph|A0A2V2YQQ0|replication/recombination/repair|NA|Plasmid RefSeq|Manual	contig1_3023 # 3212537 # 3213283 # -1 # ID=1_3023;partial=00;start_type=ATG;rbs_motif=GGAG/GAGG;rbs_spacer=5-10bp;gc_cont=0.333	62.7	315.8	248	6e-85	249	1	244	1	244	mobileOG_000026438	rph	A0A2V2YQQ0	replication/recombination/repair	NA	Plasmid RefSeq	Manual	contig1_3023	3212537 # 3213283 # -1	3212537	3213283	-1	1_3023	1	3023	00	ATG	GGAG/GAGG	5-10bp	0.333	contig1	mobileOG_000026438_contig1
88	mobileOG_000275082|R00164|Q0SV93|integration/excision|NA|ISFinder|Homology	contig1_3063 # 3255126 # 3256370 # -1 # ID=1_3063;partial=00;start_type=ATG;rbs_motif=AGGAG;rbs_spacer=5-10bp;gc_cont=0.300	74.5	625.2	407	7.7e-178	415	5	401	9	408	mobileOG_000275082	R00164	Q0SV93	integration/excision	NA	ISFinder	Homology	contig1_3063	3255126 # 3256370 # -1	3255126	3256370	-1	1_3063	1	3063	00	ATG	AGGAG	5-10bp	0.300	contig1	mobileOG_000275082_contig1
89	mobileOG_000745837|NA:Keyword|WP_096043152.1|integration/excision|NA|Multiple|Keyword Search	contig1_3071 # 3263623 # 3264222 # 1 # ID=1_3071;partial=00;start_type=ATG;rbs_motif=None;rbs_spacer=None;gc_cont=0.310	72.4	303.9	292	1.9000000000000002e-81	200	94	292	1	199	mobileOG_000745837	NA:Keyword	WP_096043152.1	integration/excision	NA	Multiple	Keyword Search	contig1_3071	3263623 # 3264222 # 1	3263623	3264222	1	1_3071	1	3071	00	ATG	None	None	0.310	contig1	mobileOG_000745837_contig1
90	mobileOG_000334113|dnaE|WP_031942509.1|replication/recombination/repair|NA|Plasmid RefSeq|Homology	contig1_3084 # 3278744 # 3282307 # -1 # ID=1_3084;partial=00;start_type=GTG;rbs_motif=None;rbs_spacer=None;gc_cont=0.308	69.8	1697.2	1193	0.0	1188	4	1193	6	1187	mobileOG_000334113	dnaE	WP_031942509.1	replication/recombination/repair	NA	Plasmid RefSeq	Homology	contig1_3084	3278744 # 3282307 # -1	3278744	3282307	-1	1_3084	1	3084	00	GTG	None	None	0.308	contig1	mobileOG_000334113_contig1
91	mobileOG_000018283|uvrA_1|A0A173RWH4|replication/recombination/repair|NA|GPD|Manual	contig1_3099 # 3299381 # 3302206 # -1 # ID=1_3099;partial=00;start_type=ATG;rbs_motif=None;rbs_spacer=None;gc_cont=0.302	66.4	1264.2	947	0.0	942	11	945	5	940	mobileOG_000018283	uvrA_1	A0A173RWH4	replication/recombination/repair	NA	GPD	Manual	contig1_3099	3299381 # 3302206 # -1	3299381	3302206	-1	1_3099	1	3099	00	ATG	None	None	0.302	contig1	mobileOG_000018283_contig1
92	mobileOG_000025719|uvrB|A0A2V2Z1Z0|replication/recombination/repair|NA|Plasmid RefSeq|Manual	contig1_3101 # 3303451 # 3305421 # -1 # ID=1_3101;partial=00;start_type=ATG;rbs_motif=None;rbs_spacer=None;gc_cont=0.311	66.9	878.2	667	8.000000000000001e-254	657	11	665	4	656	mobileOG_000025719	uvrB	A0A2V2Z1Z0	replication/recombination/repair	NA	Plasmid RefSeq	Manual	contig1_3101	3303451 # 3305421 # -1	3303451	3305421	-1	1_3101	1	3101	00	ATG	None	None	0.311	contig1	mobileOG_000025719_contig1
93	mobileOG_000313340|ndoA_1|A0A2V2YQ05|stability/transfer/defense|NA|Plasmid RefSeq|Homology	contig1_3110 # 3314053 # 3314397 # -1 # ID=1_3110;partial=00;start_type=ATG;rbs_motif=None;rbs_spacer=None;gc_cont=0.287	70.8	168.3	116	7.2e-41	115	1	113	1	113	mobileOG_000313340	ndoA_1	A0A2V2YQ05	stability/transfer/defense	NA	Plasmid RefSeq	Homology	contig1_3110	3314053 # 3314397 # -1	3314053	3314397	-1	1_3110	1	3110	00	ATG	None	None	0.287	contig1	mobileOG_000313340_contig1
94	mobileOG_000095406|abrB|A0A174IRZ5|transfer|regulation,competence|GPD|Homology	contig1_3124 # 3328225 # 3328464 # 1 # ID=1_3124;partial=00;start_type=ATG;rbs_motif=AGGAG;rbs_spacer=5-10bp;gc_cont=0.279	86.1	145.2	80	4.5e-34	80	1	79	1	79	mobileOG_000095406	abrB	A0A174IRZ5	transfer	regulation,competence	GPD	Homology	contig1_3124	3328225 # 3328464 # 1	3328225	3328464	1	1_3124	1	3124	00	ATG	AGGAG	5-10bp	0.279	contig1	mobileOG_000095406_contig1
95	mobileOG_000240159|ung|A0A174INB6|replication/recombination/repair|NA|GPD|Homology	contig1_3135 # 3340629 # 3341306 # 1 # ID=1_3135;partial=00;start_type=TTG;rbs_motif=GGAG/GAGG;rbs_spacer=5-10bp;gc_cont=0.298	76.9	369.4	241	4.2e-101	226	17	241	1	225	mobileOG_000240159	ung	A0A174INB6	replication/recombination/repair	NA	GPD	Homology	contig1_3135	3340629 # 3341306 # 1	3340629	3341306	1	1_3135	1	3135	00	TTG	GGAG/GAGG	5-10bp	0.298	contig1	mobileOG_000240159_contig1
96	mobileOG_000205999|recR|A0A3D1PMT8|replication/recombination/repair|NA|GPD|Homology	contig1_3195 # 3421965 # 3422561 # -1 # ID=1_3195;partial=00;start_type=ATG;rbs_motif=AGGA;rbs_spacer=5-10bp;gc_cont=0.347	62.3	267.7	199	1.5e-70	199	1	199	1	198	mobileOG_000205999	recR	A0A3D1PMT8	replication/recombination/repair	NA	GPD	Homology	contig1_3195	3421965 # 3422561 # -1	3421965	3422561	-1	1_3195	1	3195	00	ATG	AGGA	5-10bp	0.347	contig1	mobileOG_000205999_contig1
97	mobileOG_000290270|hsdM|WP_012749570.1|stability/transfer/defense|NA|Multiple|Homology	contig1_3210 # 3438186 # 3439967 # -1 # ID=1_3210;partial=00;start_type=ATG;rbs_motif=AGGAG;rbs_spacer=5-10bp;gc_cont=0.300	69.3	861.7	592	7e-249	594	1	592	1	593	mobileOG_000290270	hsdM	WP_012749570.1	stability/transfer/defense	NA	Multiple	Homology	contig1_3210	3438186 # 3439967 # -1	3438186	3439967	-1	1_3210	1	3210	00	ATG	AGGAG	5-10bp	0.300	contig1	mobileOG_000290270_contig1
98	mobileOG_000455059|NA:Keyword|A0A174HQH9|phage|NA|GPD|Keyword Search	contig1_3224 # 3454293 # 3455165 # -1 # ID=1_3224;partial=00;start_type=ATG;rbs_motif=AGGAG;rbs_spacer=5-10bp;gc_cont=0.247	77.9	440.7	290	1.9e-122	291	1	290	1	290	mobileOG_000455059	NA:Keyword	A0A174HQH9	phage	NA	GPD	Keyword Search	contig1_3224	3454293 # 3455165 # -1	3454293	3455165	-1	1_3224	1	3224	00	ATG	AGGAG	5-10bp	0.247	contig1	mobileOG_000455059_contig1
99	mobileOG_000460913|NA:Keyword|L1Q4K7|replication/recombination/repair|initiation,copy number control,plasmid|GPD|Keyword Search	contig1_3233 # 3458534 # 3459922 # -1 # ID=1_3233;partial=00;start_type=ATG;rbs_motif=None;rbs_spacer=None;gc_cont=0.275	62.4	550.8	454	2.1e-155	463	1	454	9	461	mobileOG_000460913	NA:Keyword	L1Q4K7	replication/recombination/repair	initiation,copy number control,plasmid	GPD	Keyword Search	contig1_3233	3458534 # 3459922 # -1	3458534	3459922	-1	1_3233	1	3233	00	ATG	None	None	0.275	contig1	mobileOG_000460913_contig1
100	mobileOG_000460914|NA:Keyword|A0A1C6KBL2|integration/excision|NA|GPD|Keyword Search	contig1_3237 # 3460958 # 3461278 # -1 # ID=1_3237;partial=00;start_type=ATG;rbs_motif=AGGAG;rbs_spacer=5-10bp;gc_cont=0.340	68.0	150.2	109	1.8999999999999998e-35	107	1	103	1	103	mobileOG_000460914	NA:Keyword	A0A1C6KBL2	integration/excision	NA	GPD	Keyword Search	contig1_3237	3460958 # 3461278 # -1	3460958	3461278	-1	1_3237	1	3237	00	ATG	AGGAG	5-10bp	0.340	contig1	mobileOG_000460914_contig1
101	mobileOG_000455080|NA:Keyword|A0A1C6KBS8|integration/excision|NA|GPD|Keyword Search	contig1_3240 # 3462896 # 3464056 # 1 # ID=1_3240;partial=00;start_type=ATG;rbs_motif=AGGAG;rbs_spacer=5-10bp;gc_cont=0.301	71.5	565.1	376	8.9e-160	387	1	376	1	386	mobileOG_000455080	NA:Keyword	A0A1C6KBS8	integration/excision	NA	GPD	Keyword Search	contig1_3240	3462896 # 3464056 # 1	3462896	3464056	1	1_3240	1	3240	00	ATG	AGGAG	5-10bp	0.301	contig1	mobileOG_000455080_contig1
102	mobileOG_000184128|ssb|A0A0G9LMN8|replication/recombination/repair|NA|GPD|Homology	contig1_3301 # 3523694 # 3524155 # -1 # ID=1_3301;partial=00;start_type=ATG;rbs_motif=GGAG/GAGG;rbs_spacer=5-10bp;gc_cont=0.344	75.2	224.2	137	1.5e-57	154	1	137	1	153	mobileOG_000184128	ssb	A0A0G9LMN8	replication/recombination/repair	NA	GPD	Homology	contig1_3301	3523694 # 3524155 # -1	3523694	3524155	-1	1_3301	1	3301	00	ATG	GGAG/GAGG	5-10bp	0.344	contig1	mobileOG_000184128_contig1
103	mobileOG_000014330|rnpA|A0A133N286|replication/recombination/repair|NA|GPD|Manual	contig1_3318 # 3537249 # 3537599 # -1 # ID=1_3318;partial=00;start_type=ATG;rbs_motif=GGA/GAG/AGG;rbs_spacer=5-10bp;gc_cont=0.285	67.5	146.7	125	2.3e-34	117	1	114	1	114	mobileOG_000014330	rnpA	A0A133N286	replication/recombination/repair	NA	GPD	Manual	contig1_3318	3537249 # 3537599 # -1	3537249	3537599	-1	1_3318	1	3318	00	ATG	GGA/GAG/AGG	5-10bp	0.285	contig1	mobileOG_000014330_contig1
104	mobileOG_000014331|dnaA|A0A127EE55|replication/recombination/repair|NA|GPD|Manual	contig1_3321 # 3538328 # 3539683 # 1 # ID=1_3321;partial=00;start_type=ATG;rbs_motif=GGAG/GAGG;rbs_spacer=5-10bp;gc_cont=0.304	77.4	686.8	457	2.4e-196	452	1	456	1	450	mobileOG_000014331	dnaA	A0A127EE55	replication/recombination/repair	NA	GPD	Manual	contig1_3321	3538328 # 3539683 # 1	3538328	3539683	1	1_3321	1	3321	00	ATG	GGAG/GAGG	5-10bp	0.304	contig1	mobileOG_000014331_contig1
105	mobileOG_000014332|dnaN|A0A133N288|replication/recombination/repair|NA|GPD|Manual	contig1_3322 # 3539943 # 3541043 # 1 # ID=1_3322;partial=00;start_type=ATG;rbs_motif=AGGAG;rbs_spacer=5-10bp;gc_cont=0.258	68.0	505.8	366	5.9999999999999995e-142	367	1	366	1	366	mobileOG_000014332	dnaN	A0A133N288	replication/recombination/repair	NA	GPD	Manual	contig1_3322	3539943 # 3541043 # 1	3539943	3541043	1	1_3322	1	3322	00	ATG	AGGAG	5-10bp	0.258	contig1	mobileOG_000014332_contig1
106	mobileOG_000014333|recF|A0A133MXP9|replication/recombination/repair|NA|GPD|Manual	contig1_3324 # 3541377 # 3542462 # 1 # ID=1_3324;partial=00;start_type=ATG;rbs_motif=GGA/GAG/AGG;rbs_spacer=5-10bp;gc_cont=0.258	71.3	529.3	361	5e-149	362	1	359	1	359	mobileOG_000014333	recF	A0A133MXP9	replication/recombination/repair	NA	GPD	Manual	contig1_3324	3541377 # 3542462 # 1	3541377	3542462	1	1_3324	1	3324	00	ATG	GGA/GAG/AGG	5-10bp	0.258	contig1	mobileOG_000014333_contig1
107	mobileOG_000014334|gyrB|A0A317TUL1|replication/recombination/repair|transfer|GPD|Manual	contig1_3326 # 3542792 # 3544705 # 1 # ID=1_3326;partial=00;start_type=ATG;rbs_motif=AGGAG;rbs_spacer=5-10bp;gc_cont=0.327	80.3	1036.6	638	1.6999999999999999e-301	638	1	638	1	637	mobileOG_000014334	gyrB	A0A317TUL1	replication/recombination/repair	transfer	GPD	Manual	contig1_3326	3542792 # 3544705 # 1	3542792	3544705	1	1_3326	1	3326	00	ATG	AGGAG	5-10bp	0.327	contig1	mobileOG_000014334_contig1
108	mobileOG_000014335|gyrA|B1RC00|replication/recombination/repair|transfer|GPD|Manual	contig1_3327 # 3544727 # 3547276 # 1 # ID=1_3327;partial=00;start_type=ATG;rbs_motif=GGAG/GAGG;rbs_spacer=5-10bp;gc_cont=0.313	78.1	1238.4	829	0.0	850	1	827	1	828	mobileOG_000014335	gyrA	B1RC00	replication/recombination/repair	transfer	GPD	Manual	contig1_3327	3544727 # 3547276 # 1	3544727	3547276	1	1_3327	1	3327	00	ATG	GGAG/GAGG	5-10bp	0.313	contig1	mobileOG_000014335_contig1
109	mobileOG_000337991|tnpA|WP_002458050.1|integration/excision|NA|Multiple|Homology	contig1_3329 # 3552913 # 3553236 # 1 # ID=1_3329;partial=00;start_type=ATG;rbs_motif=AGGAG;rbs_spacer=5-10bp;gc_cont=0.293	84.9	202.2	160	4.2e-51	108	4	109	2	107	mobileOG_000337991	tnpA	WP_002458050.1	integration/excision	NA	Multiple	Homology	contig1_3329	3552913 # 3553236 # 1	3552913	3553236	1	1_3329	1	3329	00	ATG	AGGAG	5-10bp	0.293	contig1	mobileOG_000337991_contig1
110	mobileOG_000275082|R00164|Q0SV93|integration/excision|NA|ISFinder|Homology	contig1_3368 # 3606220 # 3607464 # -1 # ID=1_3368;partial=00;start_type=ATG;rbs_motif=AGGAG;rbs_spacer=5-10bp;gc_cont=0.300	74.2	623.2	407	2.9e-177	415	5	401	9	408	mobileOG_000275082	R00164	Q0SV93	integration/excision	NA	ISFinder	Homology	contig1_3368	3606220 # 3607464 # -1	3606220	3607464	-1	1_3368	1	3368	00	ATG	AGGAG	5-10bp	0.300	contig1	mobileOG_000275082_contig1
111	mobileOG_000054939|oppF|A0A075R936|transfer|competence|COMPASS|Homology	contig1_3421 # 3673530 # 3674495 # 1 # ID=1_3421;partial=00;start_type=ATG;rbs_motif=AGGAG;rbs_spacer=5-10bp;gc_cont=0.320	64.9	425.6	324	7.0000000000000006e-118	322	7	323	3	321	mobileOG_000054939	oppF	A0A075R936	transfer	competence	COMPASS	Homology	contig1_3421	3673530 # 3674495 # 1	3673530	3674495	1	1_3421	1	3421	00	ATG	AGGAG	5-10bp	0.320	contig1	mobileOG_000054939_contig1
112	mobileOG_000136975|copR|A0A416D561|transfer|conjugation,relaxosome|GPD|Homology	contig1_3483 # 3744267 # 3744986 # 1 # ID=1_3483;partial=00;start_type=ATG;rbs_motif=None;rbs_spacer=None;gc_cont=0.317	61.2	279.6	228	4.6000000000000004e-74	240	5	228	18	239	mobileOG_000136975	copR	A0A416D561	transfer	conjugation,relaxosome	GPD	Homology	contig1_3483	3744267 # 3744986 # 1	3744267	3744986	1	1_3483	1	3483	00	ATG	None	None	0.317	contig1	mobileOG_000136975_contig1
113	mobileOG_000287451|hup|WP_052875084.1|replication/recombination/repair|integration/excision|Plasmid RefSeq|Homology	contig1_3492 # 3756982 # 3757257 # 1 # ID=1_3492;partial=00;start_type=GTG;rbs_motif=AGGAG;rbs_spacer=5-10bp;gc_cont=0.322	65.9	118.6	95	5.2e-26	92	1	91	1	91	mobileOG_000287451	hup	WP_052875084.1	replication/recombination/repair	integration/excision	Plasmid RefSeq	Homology	contig1_3492	3756982 # 3757257 # 1	3756982	3757257	1	1_3492	1	3492	00	GTG	AGGAG	5-10bp	0.322	contig1	mobileOG_000287451_contig1
114	mobileOG_000110918|ftsH|R6QDF7|phage|infection,regulation|GPD|Homology	contig1_3501 # 3765202 # 3767004 # 1 # ID=1_3501;partial=00;start_type=ATG;rbs_motif=AGxAGG/AGGxGG;rbs_spacer=5-10bp;gc_cont=0.350	60.2	637.9	604	1.7e-181	601	10	602	9	597	mobileOG_000110918	ftsH	R6QDF7	phage	infection,regulation	GPD	Homology	contig1_3501	3765202 # 3767004 # 1	3765202	3767004	1	1_3501	1	3501	00	ATG	AGxAGG/AGGxGG	5-10bp	0.350	contig1	mobileOG_000110918_contig1
115	mobileOG_000329501|sigH|A0A2V2YL34|integration/excision|regulation|Plasmid RefSeq|Homology	contig1_3542 # 3811621 # 3812265 # 1 # ID=1_3542;partial=00;start_type=GTG;rbs_motif=None;rbs_spacer=None;gc_cont=0.309	70.1	277.3	216	2e-73	215	16	209	17	210	mobileOG_000329501	sigH	A0A2V2YL34	integration/excision	regulation	Plasmid RefSeq	Homology	contig1_3542	3811621 # 3812265 # 1	3811621	3812265	1	1_3542	1	3542	00	GTG	None	None	0.309	contig1	mobileOG_000329501_contig1
116	mobileOG_000680707|NA:Keyword|A0A1B8RLZ4|transfer|NA|GPD|Keyword Search	contig1_3627 # 3884879 # 3886474 # 1 # ID=1_3627;partial=00;start_type=ATG;rbs_motif=None;rbs_spacer=None;gc_cont=0.312	72.9	800.4	531	1.7e-230	532	1	531	1	531	mobileOG_000680707	NA:Keyword	A0A1B8RLZ4	transfer	NA	GPD	Keyword Search	contig1_3627	3884879 # 3886474 # 1	3884879	3886474	1	1_3627	1	3627	00	ATG	None	None	0.312	contig1	mobileOG_000680707_contig1
117	mobileOG_000740522|NA:Keyword|WP_002581467.1|integration/excision|NA|Plasmid RefSeq|Keyword Search	contig1_3722 # 3998379 # 3998549 # -1 # ID=1_3722;partial=00;start_type=ATG;rbs_motif=GGAG/GAGG;rbs_spacer=5-10bp;gc_cont=0.269	76.4	83.2	483	1.5e-15	57	117	171	2	56	mobileOG_000740522	NA:Keyword	WP_002581467.1	integration/excision	NA	Plasmid RefSeq	Keyword Search	contig1_3722	3998379 # 3998549 # -1	3998379	3998549	-1	1_3722	1	3722	00	ATG	GGAG/GAGG	5-10bp	0.269	contig1	mobileOG_000740522_contig1
118	mobileOG_000240447|rex|A0A1B8RLM4|stability/transfer/defense|phage defense|GPD|Homology	contig1_3728 # 4004630 # 4005271 # 1 # ID=1_3728;partial=00;start_type=ATG;rbs_motif=AGGAG;rbs_spacer=5-10bp;gc_cont=0.280	79.1	341.3	210	1.1999999999999999e-92	214	1	210	1	211	mobileOG_000240447	rex	A0A1B8RLM4	stability/transfer/defense	phage defense	GPD	Homology	contig1_3728	4004630 # 4005271 # 1	4004630	4005271	1	1_3728	1	3728	00	ATG	AGGAG	5-10bp	0.280	contig1	mobileOG_000240447_contig1
119	mobileOG_000006814|alkA|A0A1C6HXN6|replication/recombination/repair|NA|GPD|Manual	contig1_3734 # 4010725 # 4011666 # 1 # ID=1_3734;partial=00;start_type=ATG;rbs_motif=GGAG/GAGG;rbs_spacer=5-10bp;gc_cont=0.287	73.2	464.2	306	1.6999999999999997e-129	314	1	306	1	313	mobileOG_000006814	alkA	A0A1C6HXN6	replication/recombination/repair	NA	GPD	Manual	contig1_3734	4010725 # 4011666 # 1	4010725	4011666	1	1_3734	1	3734	00	ATG	GGAG/GAGG	5-10bp	0.287	contig1	mobileOG_000006814_contig1
120	mobileOG_000240449|groS|A0A174FT75|phage|structural|GPD|Homology	contig1_3752 # 4033770 # 4034054 # 1 # ID=1_3752;partial=00;start_type=ATG;rbs_motif=AGGAG;rbs_spacer=5-10bp;gc_cont=0.340	91.5	169.9	94	2e-41	95	1	94	1	94	mobileOG_000240449	groS	A0A174FT75	phage	structural	GPD	Homology	contig1_3752	4033770 # 4034054 # 1	4033770	4034054	1	1_3752	1	3752	00	ATG	AGGAG	5-10bp	0.340	contig1	mobileOG_000240449_contig1
121	mobileOG_000019970|groL|A0A174FX95|transfer|conjugation,regulation|GPD|Manual	contig1_3753 # 4034069 # 4035694 # 1 # ID=1_3753;partial=00;start_type=ATG;rbs_motif=GGAG/GAGG;rbs_spacer=5-10bp;gc_cont=0.335	83.7	844.3	539	1.1e-243	542	1	539	1	541	mobileOG_000019970	groL	A0A174FX95	transfer	conjugation,regulation	GPD	Manual	contig1_3753	4034069 # 4035694 # 1	4034069	4035694	1	1_3753	1	3753	00	ATG	GGAG/GAGG	5-10bp	0.335	contig1	mobileOG_000019970_contig1
