# Supplementary material for: Comparative Genomics and Virulence Mechanisms to Identify Genes Related to Mucin O‐Glycan Degradation and Pathogenicity in a Potentially Multidrug‐Resistant Clostridium tertium Strain
Source: Microbiologyopen. 2025 Nov 24;14(6):e70169. doi: 10.1002/mbo3.70169 (PMC12641198; doi:10.1002/mbo3.70169)
Supplement: Supplementary file 3 — Supporting data 3. Prophage analysis data. [file MBO3-14-e70169-s004.xlsx]

## Sheet: Prophage 1
Description	Scientific Name	Max Score	Total Score	Query Cover	E value	Per. Ident	Acc. Len	Accession
TPA: Caudoviricetes sp. isolate ctePi4, partial genome	Caudoviricetes sp.	4959	4959	0.73	0	0.8078	32300	BK025213.1
Bacteriophage sp. isolate 0196_54128, partial genome	Bacteriophage sp.	4582	4582	0.75	0	0.7954	36802	OP030758.1
TPA: Caudoviricetes sp. isolate ct3qO9, partial genome	Caudoviricetes sp.	1820	2553	0.66	0	0.7516	26608	BK026186.1
Terrisporobacter hibernicus strain MCA3 chromosome, complete genome	Terrisporobacter hibernicus	959	959	0.43	0	0.7208	4095141	CP081135.1
Clostridium baratii strain C201 chromosome, complete genome	Clostridium baratii	732	732	0.21	0	0.7439	3439398	CP124306.1
TPA: Caudoviricetes sp. isolate ctmks1, partial genome	Caudoviricetes sp.	641	641	0.05	9e-178	0.9074	38246	BK023732.1
Clostridium beijerinckii strain BRM001 chromosome, complete genome	Clostridium beijerinckii	298	298	0.05	2e-74	0.7789	5552291	CP144906.1
Clostridium beijerinckii strain DSM 791 chromosome, complete genome	Clostridium beijerinckii	292	292	0.05	1e-72	0.7773	5876902	CP073653.1

## Sheet: Prophage 2
Description	Scientific Name	Max Score	Total Score	Query Cover	E value	Per. Ident	Acc. Len	Accession
TPA: Caudoviricetes sp. isolate ctpaM1, partial genome	Caudoviricetes sp.	3616	4101	0.45	0	0.951	39528	BK038175.1
TPA: Caudoviricetes sp. isolate ctDJv5, partial genome	Caudoviricetes sp.	1929	1929	0.34	0	0.8418	34193	BK043679.1
TPA: Caudoviricetes sp. isolate ctDEk10, partial genome	Caudoviricetes sp.	1868	1868	0.27	0	0.8742	38718	BK027046.1
TPA: Caudoviricetes sp. isolate ctNFs7, partial genome	Caudoviricetes sp.	1600	2035	0.34	0	0.8501	38613	BK033098.1
TPA: Siphoviridae sp. ct3gT1, partial genome	Siphoviridae sp. ct3gT1	1062	1062	0.28	0	0.7818	44607	BK016094.1
TPA: Caudoviricetes sp. isolate ctPSH3, partial genome	Caudoviricetes sp.	1024	1100	0.32	0	0.778	41970	BK044005.1
TPA: Caudoviricetes sp. isolate ctkpm13, partial genome	Caudoviricetes sp.	946	946	0.24	0	0.7873	49679	BK022077.1
Clostridium baratii str. Sullivan, complete genome	Clostridium baratii str. Sullivan	523	665	0.21	2e-142	0.7976	3153266	CP006905.1
Clostridium botulinum CDC_1436, complete genome	Clostridium botulinum CDC_1436	446	446	0.12	5e-119	0.7782	4089683	CP006908.1
Hathewaya histolytica strain NCTC503 genome assembly, chromosome: 1	Hathewaya histolytica	431	431	0.09	1e-114	0.8085	2740791	LR590481.1
Clostridium botulinum strain IBCA10-7060 chromosome, complete genome	Clostridium botulinum	385	385	0.06	1e-100	0.8408	4090796	CP069280.1
Clostridium botulinum strain AM1051, complete sequence	Clostridium botulinum	368	368	0.06	1e-95	0.8337	3904454	CP013841.1
Clostridium botulinum strain Su1112 chromosome, complete genome	Clostridium botulinum	340	340	0.06	3e-87	0.8231	3984154	CP022395.1
Clostridium botulinum strain BrDura, complete sequence	Clostridium botulinum	340	340	0.06	3e-87	0.8231	3928430	CP014151.1
Clostridium botulinum strain Af650, complete sequence	Clostridium botulinum	340	340	0.06	3e-87	0.8231	4116856	CP013847.1
Clostridium botulinum A2 str. Kyoto, complete genome	Clostridium botulinum A2 str. Kyoto	340	340	0.06	3e-87	0.8231	4155278	CP001581.1
Clostridium perfringens strain Z1323HCP0053 chromosome, complete genome	Clostridium perfringens	326	326	0.17	7e-83	0.7315	3322565	CP148621.1
Clostridium perfringens isolate MGYG-HGUT-02372 genome assembly, chromosome: 1	Clostridium perfringens	326	326	0.17	7e-83	0.7315	3343822	LR698985.1
Clostridium perfringens strain Del1 plasmid pDle1_3, complete sequence	Clostridium perfringens	320	320	0.1	3e-81	0.7672	49582	CP019579.1
Clostridium phage vB_CpeS-1181, complete genome	Clostridium phage vB_CpeS-1181	320	320	0.1	3e-81	0.7672	48164	MW478292.1
Clostridium perfringens B strain NCTC3110 chromosome, complete genome	Clostridium perfringens B	298	298	0.17	2e-74	0.7269	3429403	CP116436.1
Clostridium perfringens B strain ATCC 3626 chromosome, complete genome	Clostridium perfringens B	298	298	0.17	2e-74	0.7269	3407761	CP116438.1
TPA: Caudoviricetes sp. isolate ctkpg4, partial genome	Caudoviricetes sp.	296	489	0.28	6e-74	0.7161	41214	BK033162.1
Clostridium perfringens strain FDAARGOS_904 chromosome, complete genome	Clostridium perfringens	296	296	0.17	6e-74	0.7278	3296682	CP065677.1
Clostridium perfringens D strain FU17 chromosome, complete genome	Clostridium perfringens D	294	294	0.17	2e-73	0.7275	3384597	CP116432.1
TPA: Caudoviricetes sp. isolate ctyO17, partial genome	Caudoviricetes sp.	226	226	0.05	7e-53	0.7987	39847	BK054937.1
TPA: Caudoviricetes sp. isolate ctGb81, partial genome	Caudoviricetes sp.	141	141	0.01	3e-27	0.9873	25230	BK026057.1
Clostridium baratii strain CDC51267, complete sequence	Clostridium baratii	135	135	0.09	1e-25	0.7187	3091050	CP014204.2
Clostridium perfringens strain 2019-01-3502-1_1 chromosome, complete genome	Clostridium perfringens	121	121	0.04	4e-21	0.7605	3532600	CP134229.1
Clostridium perfringens strain JP838 chromosome, complete genome	Clostridium perfringens	121	121	0.04	4e-21	0.7605	3530414	CP010994.1
TPA: Inoviridae sp. isolate ct9wA4, partial genome	Inoviridae sp.	104	104	0.05	4e-16	0.7313	55954	BK058493.1
Clostridium sp. LQ25 chromosome 1, complete sequence	Clostridium sp. LQ25	76.8	76.8	0.05	8e-08	0.719	3814771	CP111077.1
TPA: Caudoviricetes sp. isolate ctv2g3, partial genome	Caudoviricetes sp.	76.8	76.8	0.04	8e-08	0.7299	57384	BK032415.1
Clostridium phage phiCTC2B, complete genome	Clostridium phage phiCTC2B	67.6	67.6	0	5e-05	0.9744	38243	NC_030951.1
Clostridium phage phiCT19406B, complete genome	Clostridium phage phiCT19406B	67.6	67.6	0	5e-05	0.9744	38243	NC_030947.1
Clostridium tetani E88, complete genome	Clostridium tetani E88	67.6	67.6	0	5e-05	0.9744	2799251	AE015927.1
Intestinibacter bartlettii strain DSM 16795 chromosome, complete genome	Intestinibacter bartlettii	62.1	62.1	0.01	0.002	0.8243	3006269	CP102273.1
TPA: Caudoviricetes sp. isolate ctuwk1, partial genome	Caudoviricetes sp.	60.2	60.2	0	0.008	0.8846	16433	BK039878.1
TPA: Caudoviricetes sp. isolate ct5XH23, partial genome	Caudoviricetes sp.	60.2	60.2	0	0.008	0.8846	29040	BK039631.1
TPA: Caudoviricetes sp. isolate ctiKB12, partial genome	Caudoviricetes sp.	58.4	58.4	0	0.029	1	32335	BK036843.1
TPA: Caudoviricetes sp. isolate ctvsh8, partial genome	Caudoviricetes sp.	58.4	58.4	0	0.029	0.8824	48200	BK034379.1

## Sheet: Prophage 3
Description	Scientific Name	Max Score	Total Score	Query Cover	E value	Per. Ident	Acc. Len	Accession
TPA: Caudoviricetes sp. isolate ct4nC4, partial genome	Caudoviricetes sp.	12726	13380	0.78	0	0.8946	14058	BK044861.1
TPA: Caudoviricetes sp. isolate ctpaM1, partial genome	Caudoviricetes sp.	6783	15401	0.86	0	0.9	39528	BK038175.1
TPA: Caudoviricetes sp. isolate ctbJv6, partial genome	Caudoviricetes sp.	5963	12161	0.69	0	0.905	15909	BK024794.1
TPA: Caudoviricetes sp. isolate ctJWa20, partial genome	Caudoviricetes sp.	3851	7446	0.69	0	0.8163	31855	BK038391.1
TPA: Caudoviricetes sp. isolate ctDJv5, partial genome	Caudoviricetes sp.	3576	6778	0.59	0	0.8518	34193	BK043679.1
Clostridium cadaveris strain IFB3C5 chromosome, complete genome	Clostridium cadaveris	3338	13318	0.64	0	0.826	3619347	CP076620.1
TPA: Bacteriophage sp. isolate ct5l04, partial genome	Bacteriophage sp.	3330	6356	0.6	0	0.8247	17303	BK032291.1
TPA: Caudoviricetes sp. isolate ctNFs7, partial genome	Caudoviricetes sp.	2970	5939	0.56	0	0.7947	38613	BK033098.1
Clostridium perfringens TS1 plasmid pCP-TS1-2 DNA, complete sequence	Clostridium perfringens	2362	4051	0.45	0	0.8033	35499	AP024975.1
Clostridium perfringens strain Z1322WCP0013 chromosome, complete genome	Clostridium perfringens	2318	4101	0.41	0	0.8013	3395553	CP148684.1
Clostridium phage phiCp-A, complete genome	Clostridium phage phiCp-A	2318	3563	0.36	0	0.7999	40619	MW478289.1
Clostridium perfringens strain QHY-2 chromosome, complete genome	Clostridium perfringens	2313	3751	0.36	0	0.801	3361707	CP118265.1
TPA: Bacteriophage sp. isolate ct8NY2, partial genome	Bacteriophage sp.	2313	3740	0.36	0	0.7996	38950	BK037467.1
Clostridium phage vB_CpeS-CP51, complete genome	Clostridium phage vB_CpeS-CP51	2305	3953	0.42	0	0.7992	39108	NC_021325.1
Clostridium perfringens strain Z1322WCP0014 chromosome, complete genome	Clostridium perfringens	2300	4169	0.41	0	0.7996	3296698	CP148681.1
Clostridium perfringens strain ENRHS10 chromosome, complete genome	Clostridium perfringens	2300	4169	0.41	0	0.7996	3285264	CP120749.1
Clostridium perfringens JUM001 DNA, complete genome	Clostridium perfringens	2294	3408	0.39	0	0.7983	3231023	AP026870.1
Clostridium perfringens strain Z1323HCP0061 chromosome, complete genome	Clostridium perfringens	2285	4075	0.41	0	0.7979	3290419	CP148610.1
Clostridium perfringens strain CP15 chromosome	Clostridium perfringens	2279	4169	0.42	0	0.7983	3354441	CP019468.1
Clostridium perfringens D strain FU17 chromosome, complete genome	Clostridium perfringens D	2276	3642	0.36	0	0.7981	3384597	CP116432.1
Clostridium perfringens strain Z1323CCP0010 chromosome, complete genome	Clostridium perfringens	2266	4079	0.42	0	0.7968	3410797	CP148670.1
Clostridium perfringens strain FDAARGOS_905 chromosome, complete genome	Clostridium perfringens	2261	4075	0.41	0	0.7975	3293211	CP065675.1
Clostridium perfringens strain CPI 18-1b chromosome	Clostridium perfringens	2242	3679	0.36	0	0.7951	3254784	CP075981.1
Clostridium perfringens strain OB21 TSA 19 chromosome, complete genome	Clostridium perfringens	2241	4070	0.41	0	0.7976	3295633	CP118008.1
Clostridium baratii strain C161 chromosome	Clostridium baratii	2233	2506	0.25	0	0.7943	3176945	CP124315.1
Clostridium perfringens strain AAD1903a chromosome	Clostridium perfringens	2233	3634	0.36	0	0.7951	3437616	CP075992.1
Clostridium perfringens strain Z1322WCP0016 chromosome, complete genome	Clostridium perfringens	2191	3609	0.36	0	0.7946	3227190	CP148679.1
TPA: Caudoviricetes sp. isolate ctVRJ6, partial genome	Caudoviricetes sp.	2180	3532	0.36	0	0.7939	39257	BK052770.1
uncultured phage genome assembly, chromosome: 1	uncultured phage	2152	3387	0.35	0	0.7931	48073	OY731428.1
Clostridium perfringens strain C645 chromosome, complete genome	Clostridium perfringens	2152	3463	0.35	0	0.7914	2962083	CP075956.1
TPA: Caudoviricetes sp. isolate ctkpg4, partial genome	Caudoviricetes sp.	2119	2871	0.41	0	0.7606	41214	BK033162.1
Clostridium perfringens strain Del1 chromosome	Clostridium perfringens	2074	3529	0.36	0	0.7883	3559163	CP019576.1
TPA: Caudoviricetes sp. isolate ctDEk10, partial genome	Caudoviricetes sp.	1639	1826	0.13	0	0.8446	38718	BK027046.1
Clostridium baratii strain C201 chromosome, complete genome	Clostridium baratii	1522	2258	0.3	0	0.7563	3439398	CP124306.1
Clostridium baratii strain C202 chromosome, complete genome	Clostridium baratii	1483	2122	0.29	0	0.7544	3540315	CP124297.1
Clostridium perfringens strain DQ21 chromosome, complete genome	Clostridium perfringens	1308	4141	0.41	0	0.8432	3334670	CP139200.1
Clostridium perfringens strain 2019-01-3486-1_1 chromosome, complete genome	Clostridium perfringens	1297	8104	0.42	0	0.8229	3357566	CP134262.1
Bacteriophage sp. isolate 1961_41441, complete genome	Bacteriophage sp.	1297	1297	0.2	0	0.7555	37811	OP076371.1
Clostridium baratii str. Sullivan, complete genome	Clostridium baratii str. Sullivan	1280	3594	0.41	0	0.7728	3153266	CP006905.1
Clostridium perfringens D strain NCTC8346 chromosome, complete genome	Clostridium perfringens D	1256	7416	0.42	0	0.8339	3493017	CP116430.1
Clostridium perfringens strain NCTC13170 genome assembly, chromosome: 1	Clostridium perfringens	1245	1726	0.16	0	0.8325	3291135	LS483393.1
Clostridium perfringens strain LLY_N11 chromosome, complete genome	Clostridium perfringens	1238	4115	0.41	0	0.8157	3346739	CP023410.1
TPA: Caudoviricetes sp. isolate ctmlo26, partial genome	Caudoviricetes sp.	1234	3537	0.35	0	0.8149	15180	BK043306.1
Bacteriophage sp. isolate 1797_8737, partial genome	Bacteriophage sp.	1227	2581	0.46	0	0.7521	32469	OP074229.1
Clostridium perfringens B strain NCTC3110 chromosome, complete genome	Clostridium perfringens B	1225	3787	0.36	0	0.8322	3429403	CP116436.1
Clostridium perfringens B strain ATCC 3626 chromosome, complete genome	Clostridium perfringens B	1225	3793	0.36	0	0.8322	3407761	CP116438.1
Clostridium perfringens strain JP55 chromosome, complete genome	Clostridium perfringens	1223	4054	0.41	0	0.8297	3347300	CP010993.1
Clostridium perfringens strain JXNC-J1 chromosome, complete genome	Clostridium perfringens	1221	3756	0.36	0	0.8314	3223947	CP102420.1
Clostridium perfringens strain JXNC-B4 chromosome, complete genome	Clostridium perfringens	1221	3756	0.36	0	0.8314	3223947	CP102416.1
TPA: Caudoviricetes sp. isolate ctJfC4, partial genome	Caudoviricetes sp.	1221	3504	0.36	0	0.8355	42498	BK032179.1
Clostridium perfringens ATCC 13124, complete genome	Clostridium perfringens ATCC 13124	1221	3581	0.37	0	0.8314	3256683	CP000246.1
Clostridium perfringens strain Z1323HCP0053 chromosome, complete genome	Clostridium perfringens	1216	3739	0.36	0	0.8347	3322565	CP148621.1
Clostridium perfringens strain 2019-01-3502-1_1 chromosome, complete genome	Clostridium perfringens	1216	3916	0.4	0	0.8137	3532600	CP134229.1
Clostridium perfringens isolate MGYG-HGUT-02372 genome assembly, chromosome: 1	Clostridium perfringens	1216	3739	0.36	0	0.8306	3343822	LR698985.1
Clostridium perfringens strain JP838 chromosome, complete genome	Clostridium perfringens	1216	3916	0.4	0	0.8137	3530414	CP010994.1
Clostridium perfringens strain Z1322PCP0048 chromosome, complete genome	Clostridium perfringens	1210	3916	0.4	0	0.813	3428314	CP148720.1
Clostridium perfringens strain JP718 plasmid pCP718netF, partial sequence	Clostridium perfringens	1210	3557	0.35	0	0.813	197635	KP739975.1
Clostridium perfringens strain 25037-CP01 chromosome, complete genome	Clostridium perfringens	1205	3911	0.4	0	0.8124	3378401	CP109957.1
Clostridium beijerinckii strain BAS/B3/I/124 chromosome, complete genome	Clostridium beijerinckii	1079	1616	0.25	0	0.7482	6123550	CP016090.1
Hathewaya histolytica strain NCTC503 genome assembly, chromosome: 1	Hathewaya histolytica	1009	1474	0.28	0	0.7408	2740791	LR590481.1
Clostridium butyricum strain 16-3 chromosome 1, complete sequence	Clostridium butyricum	944	1838	0.25	0	0.7632	3861515	CP053292.1
Clostridium butyricum strain 4-1 chromosome, complete genome	Clostridium butyricum	944	1838	0.24	0	0.7632	3867296	CP039705.1
Clostridium butyricum strain DKU-11 chromosome, complete genome	Clostridium butyricum	944	1838	0.24	0	0.7632	3861517	CP128832.1
Clostridium butyricum strain SJ1 chromosome, complete genome	Clostridium butyricum	944	1838	0.24	0	0.7632	3873131	CP127838.1
Clostridium butyricum strain LV1 chromosome 1, complete sequence	Clostridium butyricum	944	1838	0.24	0	0.7632	3855747	CP114763.1
Clostridium butyricum strain QXYZ514 chromosome 1, complete sequence	Clostridium butyricum	944	1838	0.24	0	0.7632	3867165	CP049778.1
Clostridium butyricum strain DS501 chromosome	Clostridium butyricum	944	1838	0.24	0	0.7632	3861336	CP071447.1
Clostridium butyricum strain JKY6D1 chromosome 1, complete sequence	Clostridium butyricum	933	1843	0.24	0	0.7622	3819894	CP013352.1
Bacteriophage sp. isolate 1797_62869, complete genome	Bacteriophage sp.	859	859	0.2	0	0.7294	37547	OP031047.1
Bacteriophage sp. isolate 3040_23387, partial genome	Bacteriophage sp.	848	848	0.2	0	0.7287	33714	OP075140.1
TPA: Caudoviricetes sp. isolate ctdIJ4, partial genome	Caudoviricetes sp.	712	712	0.04	0	0.8975	13766	BK016594.1
Clostridium sp. BJN0001 chromosome, complete genome	Clostridium sp. BJN0001	255	486	0.04	2e-61	0.7504	2688791	CP094971.1
Clostridioides difficile strain NT64 chromosome	Clostridioides difficile	189	189	0.02	2e-41	0.7697	4078891	CP101707.1
TPA: Caudoviricetes sp. isolate ctyO17, partial genome	Caudoviricetes sp.	183	183	0.01	1e-39	0.835	39847	BK054937.1
TPA: Myoviridae sp. ctfr31, partial genome	Myoviridae sp. ctfr31	180	180	0.01	1e-38	0.8206	12639	BK014978.1
Clostridium botulinum strain ZJK-9 chromosome, complete genome	Clostridium botulinum	174	251	0.02	6e-37	0.8034	3780374	CP070943.1
Clostridium botulinum strain ZJK-8 chromosome, complete genome	Clostridium botulinum	174	426	0.02	6e-37	0.8034	3821175	CP070939.1
Clostridium botulinum strain ZJK-3 chromosome, complete genome	Clostridium botulinum	174	251	0.02	6e-37	0.8034	3780354	CP070936.1
TPA: Caudoviricetes sp. isolate ct2h02, partial genome	Caudoviricetes sp.	174	306	0.04	6e-37	0.7427	86465	BK032370.1
TPA: Caudoviricetes sp. isolate ctzh42, partial genome	Caudoviricetes sp.	145	145	0	5e-28	0.9659	28400	BK038194.1
TPA: Caudoviricetes sp. isolate ct78z3, partial genome	Caudoviricetes sp.	132	132	0	4e-24	0.8571	41000	BK028195.1
TPA: Caudoviricetes sp. isolate ctxKo3, partial genome	Caudoviricetes sp.	132	132	0	4e-24	0.8527	41239	BK054621.1
TPA: Caudoviricetes sp. isolate ctclh1, partial genome	Caudoviricetes sp.	132	132	0	4e-24	0.8527	38940	BK019732.1
TPA: Siphoviridae sp. ctDtx1, partial genome	Siphoviridae sp. ctDtx1	111	111	0.01	5e-18	0.8141	22504	BK015489.1
TPA: Caudoviricetes sp. isolate ctnXg66, partial genome	Caudoviricetes sp.	108	108	0	6e-17	0.9688	14107	BK057086.1
Bacteriophage sp. isolate 2633_66174, complete genome	Bacteriophage sp.	106	106	0	2e-16	0.9306	36975	OP072366.1
TPA: Caudoviricetes sp. isolate ctvMl20, partial genome	Caudoviricetes sp.	100	100	0	1e-14	0.9	14201	BK038231.1
TPA: Caudoviricetes sp. isolate ctvzW1, partial genome	Caudoviricetes sp.	89.8	89.8	0	2e-11	0.8675	25855	BK045237.1
Clostridium pasteurianum BC1, complete genome	Clostridium pasteurianum BC1	87.9	87.9	0	8e-11	0.9464	4990707	CP003261.1
TPA: Caudoviricetes sp. isolate ctGb81, partial genome	Caudoviricetes sp.	86.1	86.1	0	3e-10	0.7971	25230	BK026057.1
Clostridium bornimense replicon M2/40_rep1, complete genome, type strain M2/40T	Clostridium bornimense	84.2	84.2	0	1e-09	0.9792	2917864	HG917868.1
Clostridium baratii strain CDC51267, complete sequence	Clostridium baratii	82.4	82.4	0	4e-09	0.9298	3091050	CP014204.2
Clostridium baratii strain C110 chromosome, complete genome	Clostridium baratii	82.4	82.4	0	4e-09	0.9298	3056535	CP124319.1
Clostridium baratii strain C146 chromosome, complete genome	Clostridium baratii	82.4	82.4	0	4e-09	0.9298	3108429	CP124318.1
Clostridium baratii strain C148 chromosome, complete genome	Clostridium baratii	82.4	82.4	0	4e-09	0.9298	3078956	CP124317.1
Clostridium baratii strain C162 chromosome, complete genome	Clostridium baratii	82.4	82.4	0	4e-09	0.9298	3106053	CP124314.1
Clostridium gasigenes strain CGAS001 chromosome CGAS001, complete sequence	Clostridium gasigenes	80.5	80.5	0	1e-08	0.9423	4110498	CP071376.1
Clostridium intestinale strain PC17 chromosome, complete genome	Clostridium intestinale	78.7	78.7	0	5e-08	0.9583	4686421	CP121166.1
TPA: Caudoviricetes sp. isolate ctIST13, partial genome	Caudoviricetes sp.	78.7	78.7	0	5e-08	0.9412	42773	BK017202.1
Sarcina sp. JB2 chromosome, complete genome	Sarcina sp. JB2	78.7	78.7	0	5e-08	0.9583	2435860	CP051754.1
