# Supplementary material for: Comparative Genomics and Virulence Mechanisms to Identify Genes Related to Mucin O‐Glycan Degradation and Pathogenicity in a Potentially Multidrug‐Resistant Clostridium tertium Strain
Source: Microbiologyopen. 2025 Nov 24;14(6):e70169. doi: 10.1002/mbo3.70169 (PMC12641198; doi:10.1002/mbo3.70169)
Supplement: Supplementary file 4 — Supporting data 4. IS analysis data. [file MBO3-14-e70169-s005.xlsx]

## Sheet: C. tertium HMGC01
Sequences producing	IS Family	Group	Origin	Score	E. value
ISOpb1	IS1	ISMhu11	Opitutaceae bacterium	42.1	7.5
ISYen1	IS110	IS1111	Yersinia enterocolitica	50.1	0.031
ISWpi14	IS110	IS1111	Wolbachia pipientis	42.1	7.5
ISOt5	IS110		Orientia tsutsugamushi	42.1	7.5
ISLin1	IS110		Leptospira interrogans	42.1	7.5
ISMma5	IS110	IS1111	Methanosarcina mazei	42.1	7.5
ISCpe5	IS1182		Clostridium perfringens	63.9	2e-06
ISBcy1	IS1182		Bacillus cytotoxicus	61.9	8e-06
ISAco1	IS1182		Anaerostipes coli	54	0.002
ISFba3	IS1182		Flavobacteria bacterium	48.1	0.12
ISEfa12	IS1182		Enterococcus faecium	46.1	0.48
ISClbu1	IS1182		Clostridium butyricum	46.1	0.48
ISCbo5	IS1182		Clostridium botulinum	44.1	1.9
ISRmsp2	IS1182		Ruminococcus sp.	44.1	1.9
ISPti1	IS1182		Prevotella timonensis	44.1	1.9
ISFnu7	IS1182		Fusobacterium nucleatum	44.1	1.9
ISBco4	IS1182		Bacillus coagulans	42.1	7.5
ISFnu9	IS1202	IS1202	Fusobacterium nucleatum	50.1	0.031
ISSta1	IS1202	IS1202	Spiroplasma tabanidicola	42.1	7.5
ISElba1	IS1202	ISTde1	Elusimicrobia bacterium	42.1	7.5
ISBf12	IS1380	IS942	Bacteroides fragilis	42.1	7.5
ISCysp9	IS1380		Cyanothece sp.	42.1	7.5
ISBwe1	IS1595	ISPna2	Bacillus weihenstephanensis	46.1	0.48
ISFlc1	IS1595	ISSod11	Flavobacterium columnare	44.1	1.9
ISMdi18	IS1595	ISNwi1	Methylobacterium dichloromethanicum	44.1	1.9
ISCac2	IS1595	ISPna2	Clostridium acetobutylicum	44.1	1.9
ISPaen5	IS1595		Paenibacillus sp.	42.1	7.5
ISFoal1	IS1595		Formosa algae	42.1	7.5
ISHp1	IS1595	ISPna2	Helicobacter pylori	42.1	7.5
ISCldi2	IS1595	ISPna2	Clostridium disporicum	42.1	7.5
ISEisp1	IS1595	ISPna2	Eikenella sp.	42.1	7.5
ISAur1	IS1595	ISPna2	Actinobacillus ureae	42.1	7.5
ISSsu9	IS1595	ISPna2	Streptococcus suis	42.1	7.5
ISClsp5	IS1595	ISPna2	Clostridium sp.	42.1	7.5
ISUnb1	IS1595	ISSod11	bacterium L21-Spi-D4	42.1	7.5
ISCco2	IS1595	ISPna2	Campylobacter coli	42.1	7.5
ISCpe8	IS1595	ISPna2	Clostridium perfringens	42.1	7.5
ISBun2	IS1595	ISNwi1	Bacteroides uniformis	42.1	7.5
ISBvu2	IS1595	ISNwi1	Bacteroides vulgatus	42.1	7.5
ISBun1	IS1595	ISNwi1	Bacteroides uniformis	42.1	7.5
ISMbov8	IS1634		Mycoplasma bovis	42.1	7.5
ISMsy1	IS1634		Mycoplasma synoviae	42.1	7.5
ISMma4	IS1634		Methanosarcina mazei	42.1	7.5
ISMhp1	IS1634		Mycoplasma hyopneumoniae	42.1	7.5
ISSep3	IS200/IS605	IS200	Staphylococcus epidermidis	155	7e-34
ISCth10	IS200/IS605	IS200	Clostridium thermocellum	153	3e-33
ISEnfa200	IS200/IS605	IS200	Enterococcus faecium	83.8	2e-12
IS657	IS200/IS605	IS200	Bacillus halodurans	79.8	3e-11
ISStrs1	IS200/IS605	IS200	Streptococcus salivarius	77.8	1e-10
IS1469	IS200/IS605	IS200	Clostridium perfringens	75.8	5e-10
ISDha13	IS200/IS605	IS200	Desulfitobacterium hafniense	71.9	8e-09
ISOih2	IS200/IS605	IS200	Oceanobacillus iheyensis	69.9	3e-08
ISBsph2	IS200/IS605	IS200	Bacillus sphaericus	61.9	8e-06
ISBsph1	IS200/IS605	IS200	Bacillus sphaericus	61.9	8e-06
IS200G	IS200/IS605	IS200	Yersinia pestis	58	0.0001
IS1541B	IS200/IS605	IS200	Yersinia pseudotuberculosis	58	0.0001
IS1541A	IS200/IS605	IS200	Yersinia pseudotuberculosis	58	0.0001
ISEch5	IS200/IS605	IS200	Dickeya dadantii	54	0.002
ISSpn6	IS200/IS605	IS200	Streptococcus pneumoniae	52	0.008
IS1541C	IS200/IS605	IS200	Yersinia enterocolitica	52	0.008
ISPlu5	IS200/IS605	IS200	Photorhabdus luminescens	50.1	0.031
IS200H	IS200/IS605	IS200	Salmonella abortusovis	50.1	0.031
IS200F	IS200/IS605	IS200	Salmonella typhimurium	50.1	0.031
IS200	IS200/IS605	IS200	Salmonella typhimurium	50.1	0.031
IS1541D	IS200/IS605	IS200	Yersinia enterocolitica	48.1	0.12
ISCbo8	IS200/IS605	IS1341	Clostridium	44.1	1.9
ISSsu4	IS200/IS605	IS200	Streptococcus suis	44.1	1.9
ISCco1	IS200/IS605	IS605	Campylobacter coli	42.1	7.5
ISFac11	IS200/IS605	IS1341	Ferroplasma acidarmanus	42.1	7.5
ISBth14	IS200/IS605	IS1341	Bacillus thuringiensis	42.1	7.5
ISCpe4	IS200/IS605	IS1341	Clostridium perfringens	42.1	7.5
ISCbt2	IS200/IS605	IS605	Clostridium botulinum	42.1	7.5
ISCbt1	IS200/IS605	IS605	Clostridium botulinum	42.1	7.5
ISMaca1	IS21		Macrococcus canis	48.1	0.12
ISCpe3	IS256		Clostridium perfringens	244	1e-60
ISCbo4	IS256		Clostridium botulinum	99.6	4e-17
ISGva1	IS256	IS1249	Gardnerella vaginalis	52	0.008
ISThth1	IS256		Thermoanaerobacterium thermosaccharolyticum	42.1	7.5
ISC1332	IS256		Sulfolobus solfataricus	42.1	7.5
ISCb4	IS3	IS150	Clostridium beijerinckii	1076	0
ISCpe6	IS3	IS150	Clostridium perfringens	95.6	6e-16
ISFjo2	IS3	IS3	Flavobacterium johnsoniae	95.6	6e-16
ISClte1	IS3	IS150	Clostridium tetani	87.7	1e-13
ISBce14	IS3		Bacillus cereus	63.9	2e-06
ISBsp2	IS3		Bacillus sp.	50.1	0.031
ISEnfa5	IS3	IS150	Enterococcus faecalis	48.1	0.12
ISLmo11	IS3	IS150	Listeria monocytogenes	44.1	1.9
ISBth8	IS3	IS150	Bacillus thuringiensis	44.1	1.9
ISBce18	IS3	IS150	Bacillus cereus	44.1	1.9
ISBth167	IS3	IS150	Bacillus thuringiensis	44.1	1.9
ISCpr2	IS3	IS2	Candidatus Protochlamydia	44.1	1.9
ISLse4	IS3	IS150	Listeria seeligeri	42.1	7.5
ISLmo9	IS3	IS150	Listeria monocytogenes	42.1	7.5
ISBce15	IS3	IS150	Bacillus cereus	42.1	7.5
ISMaq1	IS3	IS407	Marinobacter aquaeolei	42.1	7.5
ISSag5	IS3	IS150	Streptococcus agalactiae	42.1	7.5
ISLin2	IS3	IS3	Leptospira interrogans	42.1	7.5
ISCb3	IS3	IS3	Clostridium beijerincki	42.1	7.5
ISMi1	IS3	IS150	Mycoplasma incognitus	42.1	7.5
IS1550	IS3	IS150	Mycoplasma fermentans	42.1	7.5
IS1500B	IS3	IS3	Leptospira interrogans	42.1	7.5
IS1500A	IS3	IS3	Leptospira interrogans	42.1	7.5
IS1221C	IS3	IS150	Mycoplasma hyorhinis	42.1	7.5
ISSc1	IS30		Spiroplasma citri	46.1	0.48
ISCth3	IS30		Clostridium thermocellum	42.1	7.5
IS1630	IS30		Mycoplasma fermentans	42.1	7.5
ISBce8	IS4	IS231	Bacillus cereus	56	0.0005
ISFtu5	IS4	IS10	Francisella tularensis	54	0.002
ISAva3	IS4	IS4Sa	Anabaena variabilis	46.1	0.48
ISBthe3	IS4	IS50	Bacteroides thetaiotaomicron	44.1	1.9
IS231Q	IS4	IS231	Bacillus thuringiensis	44.1	1.9
ISBce4	IS4	IS231	Bacillus cereus	42.1	7.5
ISArch10	IS4	IS4	uncultured archaeon	42.1	7.5
ISPrst1	IS4	IS50	Providencia stuartii	42.1	7.5
IS231J	IS4	IS231	Bacillus thuringiensis	42.1	7.5
IS231W	IS4	IS231	Bacillus thuringiensis	42.1	7.5
IS231V	IS4	IS231	Bacillus thuringiensis	42.1	7.5
ISLiv4	IS481		Listeria ivanovii	44.1	1.9
ISSvi1	IS481		Spiroplasma virus	44.1	1.9
ISFac5	IS481		Ferroplasma acidarmanus	42.1	7.5
ISSf1	IS5	IS1031	Shigella flexneri	46.1	0.48
ISFw2	IS5		Francisella sp.	44.1	1.9
ISAlw11	IS5	IS427	Acinetobacter lwoffii	42.1	7.5
ISLbp5	IS5	IS427	Leptospira borgpetersenii	42.1	7.5
ISNamo1	IS5	ISH1	Natronomonas moolapensis	42.1	7.5
ISCysp16	IS5	IS5	Cyanothece sp.	42.1	7.5
ISMae6	IS5	IS5	Microcystis aeruginosa	42.1	7.5
ISC1212	IS5		Sulfolobus solfataricus	42.1	7.5
ISCpe7	IS6		Clostridium perfringens	178	5e-41
ISClte3	IS6		Clostridium tetani	125	6e-25
ISCbo1	IS6		Clostridium botulinum	63.9	2e-06
ISNth1	IS6		Natranaerobius thermophilus	44.1	1.9
ISTps1	IS6		Thermoanaerobacter pseudethanolicus	44.1	1.9
ISPsa2	IS6		Piscirickettsia salmonis	42.1	7.5
ISMja1	IS6		Methanocaldococcus jannaschii	42.1	7.5
ISSto2	IS6		Sulfolobus tokodaii	42.1	7.5
ISCbt4	IS607		Clostridium botulinum	46.1	0.48
ISCco5	IS607		Campylobacter coli	44.1	1.9
ISChh1	IS607		Campylobacter hyointestinalis	44.1	1.9
ISBce17	IS607		Bacillus cereus	44.1	1.9
ISCco7	IS607		Campylobacter coli	42.1	7.5
ISvMimi_2	IS607		Mimivirus	42.1	7.5
ISCfe1	IS607		Campylobacter fetus	42.1	7.5
ISCbt3	IS607		Clostridium botulinum	42.1	7.5
ISMma6	IS630		Methanosarcina mazei	46.1	0.48
ISMma17	IS630		Methanosarcina mazei	42.1	7.5
ISClbu2	IS701		Clostridium butyricum	42.1	7.5
ISEfm1	IS982		Enterococcus faecium	42.1	7.5
IS19	IS982		Lactococcus lactis	42.1	7.5
ISAsp2	ISAs1		Anabaena sp.	42.1	7.5
ISArch16	ISAzo13		Uncultured archaeon	44.1	1.9
ISMae43	ISKra4	ISMich2	Microcystis aeruginosa	42.1	7.5
ISTeha9	ISL3		Tetragenococcus halophilus	42.1	7.5
ISAbe14	ISL3		Acinetobacter bereziniae	42.1	7.5
ISSau8	ISL3		Staphylococcus aureus	42.1	7.5
ISCbe4	ISLre2		Caldicellulosiruptor bescii	48.1	0.12
ISBco6	ISLre2		Bacillus coagulans	46.1	0.48
ISTet1	ISLre2		Thermoanaerobacter ethanolicus	44.1	1.9
ISHco1	ISNCY	ISFsi2	Halanaerobium congolense	46.1	0.48
ISFsi2	ISNCY	ISFsi2	Flexistipes sinusarabici	46.1	0.48
ISLbp8	ISNCY	ISLbi1	Leptospira borgpetersenii	44.1	1.9
ISCbe5	ISNCY		Caldicellulosiruptor bescii	42.1	7.5
ISMamu1	ISNCY	ISDol1	Candidatus Magnetoglobus	42.1	7.5
ISMst1	ISNCY	ISM1	Methanosphaera stadtmanae	42.1	7.5
ISShdy3	Tn3		Shigella dysenteriae	42.1	7.5
